# Supplementary material for: Recycling of cell surface membrane proteins from yeast endosomes is regulated by ubiquitinated Ist1
Source: J Cell Biol. 2022 Sep 20;221(11):e202109137. doi: 10.1083/jcb.202109137 (PMC9491851; doi:10.1083/jcb.202109137)
Supplement: Table S3 — lists primary antibodies. [file JCB_202109137_TableS3.xlsx]

## Sheet: Sheet1
Table 3: Antibodies used in this study
Antibody	Source	Identifier
α-Ist1 Rabbit Polyclonal	Tan et al., (2015) Journal of Biological Chemistry	n/a
α-HA Mouse Monoclonal (HA.11)	Biolegend, SanDiego, CA	Cat# HA.11
α-Pgk1 Mouse Monoclonal	Molecular Probes	Cat# 459250
α-6xHis. Mouse Monoclonal (THETM-His Tag)	Genscript, Piscataway, NJ	Cat# A00174-40
α-GFP Rabbit Polyclonal	Urbanowski and Piper, (1999) Journal of Biological Chemistry	n/a
α-GAPDH Mouse Monoclonal (clone 6C5)	Santa Cruz, Inc.	Cat# sc-47724
