# Supplementary material for: Recycling of cell surface membrane proteins from yeast endosomes is regulated by ubiquitinated Ist1
Source: J Cell Biol. 2022 Sep 20;221(11):e202109137. doi: 10.1083/jcb.202109137 (PMC9491851; doi:10.1083/jcb.202109137)
Supplement: Table S5 — shows peptides identified by MS. [file JCB_202109137_TableS5.xlsx]

## Sheet: Sheet1
Table 5: Peptides identified by mass spectrometry following Ist1-HA-His6 denatured purification
Protein Group	Protein ID	Protein Accession	Peptide	Unique	-10lgP	Mass	Length	ppm	m/z	z	RT	Area D810_all	Fraction	Scan	Source File	#Feature	#Feature D810_all	Start	End	PTM	AScore	Found By
1	65	P02406|RL28_YEAST	P.V(+56.03)IDTLAAGYGKILGKGR.I	Y	123.42	1787.03	17	-0.9	894.522	2	79.49	328180000	2	F2:37426	D810_Prop.raw	7	7	101	117	Propionyl	V1:Propionyl:205.05	PEAKS DB
1	65	P02406|RL28_YEAST	P.VIDTLAAGYGKILGKGRIP.N	Y	114.5	1941.14	19	-0.7	971.577	2	59.59	77645000000	1	F1:23965	D810.raw	193	193	101	119			PEAKS DB
1	65	P02406|RL28_YEAST	P.V(+56.03)IDTLAAGYGK(+56.03)ILGKGR.I	Y	113.84	1843.06	17	-0.7	922.535	2	99.2	240700000	3	F3:50502	D810_Prop_Sample.raw	8	8	101	117	Propionyl	V1:Propionyl:251.14	K11:Propionyl:59.30	PEAKS DB
1	65	P02406|RL28_YEAST	P.V(+56.03)IDTLAAGYGKILGK(+56.03)GR.I	Y	110.52	1843.06	17	-0.7	922.535	2	99.2	155610000	3	F3:50265	D810_Prop_Sample.raw	4	4	101	117	Propionyl	V1:Propionyl:272.37	K15:Propionyl:58.99	PEAKS DB
1	65	P02406|RL28_YEAST	P.VIDTLAAGYGKILGK(+56.03)GRIP.N	Y	109.79	1997.17	19	0.4	999.591	2	72.75	951570000	2	F2:32477	D810_Prop.raw	16	16	101	119	Propionyl	K15:Propionyl:49.79	PEAKS DB
1	65	P02406|RL28_YEAST	P.VIDTLAAGYGK(+56.03)ILGK(+56.03)GR.I	Y	106.1	1843.06	17	-0.7	922.535	2	83.26	43631000	3	F3:38618	D810_Prop_Sample.raw	6	6	101	117	Propionyl	K11:Propionyl:168.06	K15:Propionyl:186.55	PEAKS DB
1	65	P02406|RL28_YEAST	P.GYFGKVGMRYFHKQQAHFWKP.V	Y	105.46	2611.31	21	-1.2	1306.66	2	46.5	2267400000	4	F4:14940	D810_RR_Sample.raw	6	6	51	71			PEAKS DB
1	65	P02406|RL28_YEAST	P.VIDTLAAGYGK(+56.03)ILGKGRIP.N	Y	105.09	1997.17	19	-0.6	999.59	2	82.15	1246900000	3	F3:38929	D810_Prop_Sample.raw	65	65	101	119	Propionyl	K11:Propionyl:59.42	PEAKS DB
1	65	P02406|RL28_YEAST	P.V(+56.03)IDTLAAGYGKILGK(+56.03)GRIP.N	Y	102.01	2053.19	19	-0.7	1027.6	2	100.13	634850000	2	F2:53588	D810_Prop.raw	38	38	101	119	Propionyl	V1:Propionyl:207.31	K15:Propionyl:49.79	PEAKS DB
1	65	P02406|RL28_YEAST	P.VIDTLAAGYGKILGKGR.I	Y	99.25	1731	17	-0.9	866.509	2	52.49	13060000000	4	F4:18158	D810_RR_Sample.raw	68	66	101	117			PEAKS DB
1	65	P02406|RL28_YEAST	P.V(+56.03)IDTLAAGYGK(+56.03)ILGKGRIP.N	Y	98.03	2053.19	19	-1.3	1027.6	2	102.21	1109400000	3	F3:52964	D810_Prop_Sample.raw	14	14	101	119	Propionyl	V1:Propionyl:253.07	K11:Propionyl:61.69	PEAKS DB
1	65	P02406|RL28_YEAST	P.VIDTLAAGYGK(+56.03)ILGK(+56.03)GRIP.N	Y	97.29	2053.19	19	0.2	1027.6	2	90.06	231880000	3	F3:43604	D810_Prop_Sample.raw	31	31	101	119	Propionyl	K11:Propionyl:170.22	K15:Propionyl:206.62	PEAKS DB
1	65	P02406|RL28_YEAST	R.FVSKLAEEKIRAAGGVVELIA	Y	96.28	2199.26	21	0	1100.64	2	68.12	102260000	1	F1:30022	D810.raw	6	6	129	149			PEAKS DB
1	65	P02406|RL28_YEAST	R.GMAGGQHHHRINMDKYHPGYFGKVGMR.Y	Y	95.35	3080.45	27	-1.4	1027.82	3	37.45	14205000000	1	F1:10552	D810.raw	19	19	33	59			PEAKS DB
1	65	P02406|RL28_YEAST	P.G(+56.03)YFGKVGMRYFHKQQA.H	Y	92.6	1971.98	16	1.4	986.998	2	57.75	646120	2	F2:22443	D810_Prop.raw	2	2	51	66	Propionyl	G1:Propionyl:69.71	PEAKS DB
1	65	P02406|RL28_YEAST	P.V(+56.03)IDTLAAGYGKILGKGRIP.N	Y	91.72	1997.17	19	-0.9	999.59	2	83.59	2889600000	2	F2:40521	D810_Prop.raw	42	42	101	119	Propionyl	V1:Propionyl:160.32	PEAKS DB
1	65	P02406|RL28_YEAST	A.A(+56.03)GYGKILGK(+56.03)GRIP.N	Y	89.72	1440.85	13	-0.3	721.43	2	73.55	214960000	3	F3:32246	D810_Prop_Sample.raw	13	13	107	119	Propionyl	A1:Propionyl:80.90	K9:Propionyl:101.71	PEAKS DB
1	65	P02406|RL28_YEAST	A.A(+56.03)GYGK(+56.03)ILGKGRIP.N	Y	88.88	1440.85	13	-0.3	721.43	2	73.55	235250000	3	F3:31502	D810_Prop_Sample.raw	9	9	107	119	Propionyl	A1:Propionyl:148.52	K5:Propionyl:69.71	PEAKS DB
1	65	P02406|RL28_YEAST	P.VIDTLAAGYGK(+56.03)ILGKGR.I	Y	88.64	1787.03	17	-0.3	596.684	3	65.71	220030000	2	F2:27725	D810_Prop.raw	6	6	101	117	Propionyl	K11:Propionyl:41.04	PEAKS DB
1	65	P02406|RL28_YEAST	R.Y(+56.03)FHK(+56.03)QQAHFWKP.V	Y	88.22	1727.86	12	-0.6	576.959	3	65.78	466100000	2	F2:27974	D810_Prop.raw	6	6	60	71	Propionyl	Y1:Propionyl:117.28	K4:Propionyl:128.65	PEAKS DB
1	65	P02406|RL28_YEAST	R.YFHK(+56.03)QQAHFWKP.V	Y	86.67	1671.83	12	-0.5	836.922	2	51.32	237820000	3	F3:17405	D810_Prop_Sample.raw	4	4	60	71	Propionyl	K4:Propionyl:32.69	PEAKS DB
1	65	P02406|RL28_YEAST	A.PVIDTLAAGYGKILGKGRIP.N	Y	86.67	2038.19	20	1.2	510.556	4	69.03	4005900	4	F4:28469	D810_RR_Sample.raw	2	2	100	119			PEAKS DB
1	65	P02406|RL28_YEAST	A.AGYGK(+56.03)ILGK(+56.03)GRIP.N	Y	85.97	1440.85	13	-0.6	721.429	2	71.93	0	3	F3:30558	D810_Prop_Sample.raw	0	0	107	119	Propionyl	K5:Propionyl:45.51	K9:Propionyl:99.36	PEAKS DB
1	65	P02406|RL28_YEAST	R.GMAGGQHHHRINMDKYHP.G	Y	85.65	2084.95	18	-1.2	1043.48	2	27.78	267680000	1	F1:5611	D810.raw	1	1	33	50			PEAKS DB
1	65	P02406|RL28_YEAST	P.G(+56.03)YFGKVGMR.Y	Y	84.21	1069.54	9	-0.1	535.776	2	56.47	505900000	2	F2:22302	D810_Prop.raw	6	6	51	59	Propionyl	G1:Propionyl:88.83	PEAKS DB
1	65	P02406|RL28_YEAST	R.YFHKQQAHFWKP.V	Y	83.71	1615.8	12	-1.6	808.908	2	35.9	241060000	3	F3:9263	D810_Prop_Sample.raw	40	40	60	71			PEAKS DB
1	65	P02406|RL28_YEAST	A.G(+56.03)YGKILGKGRIP.N	Y	82.83	1313.78	12	0.2	438.935	3	51.91	30927000	2	F2:18557	D810_Prop.raw	5	5	108	119	Propionyl	G1:Propionyl:44.44	PEAKS DB
1	65	P02406|RL28_YEAST	P.GYFGKVGMR.Y	Y	81.65	1013.51	9	0.6	507.763	2	37.03	2811300000	4	F4:10032	D810_RR_Sample.raw	12	12	51	59			PEAKS DB
1	65	P02406|RL28_YEAST	P.VIDTLAAGYGKILGK(+56.03)GR.I	Y	81.52	1787.03	17	0.1	596.684	3	68.93	219400000	3	F3:28559	D810_Prop_Sample.raw	7	7	101	117	Propionyl	K15:Propionyl:42.89	PEAKS DB
1	65	P02406|RL28_YEAST	P.V(+56.03)IVK(+56.03)ARFVSKLA.E	Y	80.88	1441.9	12	-0.4	721.958	2	92.78	85915000	3	F3:45845	D810_Prop_Sample.raw	18	18	123	134	Propionyl	V1:Propionyl:161.68	K4:Propionyl:102.87	PEAKS DB
1	65	P02406|RL28_YEAST	R.YFHKQQAHFWK(+56.03)P.V	Y	80.51	1671.83	12	-0.7	836.922	2	50.05	57291000	3	F3:16974	D810_Prop_Sample.raw	2	2	60	71	Propionyl	K11:Propionyl:105.32	PEAKS DB
1	65	P02406|RL28_YEAST	R.INMDKYHPGYFGKVGMRYFHKQQA.H	Y	80.22	2914.42	24	1.6	1458.22	2	46.15	176760000	4	F4:14763	D810_RR_Sample.raw	3	3	43	66			PEAKS DB
1	65	P02406|RL28_YEAST	A.E(+56.03)EKIRAAGGVVELIA	Y	79.55	1609.9	15	-0.5	805.959	2	108.25	3534300000	3	F3:56381	D810_Prop_Sample.raw	43	43	135	149	Propionyl	E1:Propionyl:39.76	PEAKS DB
1	65	P02406|RL28_YEAST	R.I(+56.03)NMDKYHPGYFGKVGMR.Y	Y	79.53	2068	17	0.6	518.008	4	61.9	34429000	3	F3:23789	D810_Prop_Sample.raw	5	5	43	59	Propionyl	I1:Propionyl:42.68	PEAKS DB
1	65	P02406|RL28_YEAST	A.AGYGKILGK(+56.03)GRIP.N	Y	79.26	1384.82	13	-0.5	693.416	2	55.58	751570000	3	F3:20074	D810_Prop_Sample.raw	7	7	107	119	Propionyl	K9:Propionyl:80.00	PEAKS DB
1	65	P02406|RL28_YEAST	A.AGYGKILGKGRIP.N	Y	79.19	1328.79	13	0	443.938	3	39.93	16835000000	2	F2:11029	D810_Prop.raw	23	23	107	119			PEAKS DB
1	65	P02406|RL28_YEAST	A.A(+56.03)GYGKILGKGRIP.N	Y	78.3	1384.82	13	0.5	462.614	3	50.83	1036800000	2	F2:20221	D810_Prop.raw	12	12	107	119	Propionyl	A1:Propionyl:68.53	PEAKS DB
1	65	P02406|RL28_YEAST	A.A(+56.03)GYGK(+56.03)ILGKGR.I	Y	77.7	1230.71	11	0.1	616.361	2	62.61	13269000	3	F3:24426	D810_Prop_Sample.raw	6	6	107	117	Propionyl	A1:Propionyl:151.51	K5:Propionyl:69.71	PEAKS DB
1	65	P02406|RL28_YEAST	A.EEKIRAAGGVVELIA	Y	77.55	1553.88	15	0.6	777.947	2	66.5	51986000000	3	F3:26861	D810_Prop_Sample.raw	145	145	135	149			PEAKS DB
1	65	P02406|RL28_YEAST	R.Y(+56.03)FHKQQAHFWKP.V	Y	77.29	1671.83	12	0.5	836.923	2	50.96	229820000	2	F2:18942	D810_Prop.raw	6	6	60	71	Propionyl	Y1:Propionyl:30.41	PEAKS DB
1	65	P02406|RL28_YEAST	R.INMDKYHPGYFGK(+56.03)VGMR.Y	Y	77.27	2068	17	0.2	518.008	4	58.27	20598000	3	F3:21557	D810_Prop_Sample.raw	3	3	43	59	Propionyl	K13:Propionyl:69.05	PEAKS DB
1	65	P02406|RL28_YEAST	A.A(+56.03)GYGKILGK(+56.03)GR.I	Y	77.15	1230.71	11	-0.4	616.361	2	61.81	7370400	2	F2:24999	D810_Prop.raw	4	4	107	117	Propionyl	A1:Propionyl:88.83	K9:Propionyl:69.71	PEAKS DB
1	65	P02406|RL28_YEAST	R.INMDKYHPGYFGKVGMR.Y	Y	76.92	2011.98	17	0	504.001	4	47.53	2085200000	3	F3:15360	D810_Prop_Sample.raw	9	9	43	59			PEAKS DB
1	65	P02406|RL28_YEAST	P.EDKRDQYLKSASKETAP.V	Y	75.35	1964.98	17	0.2	983.498	2	33.63	43776000000	1	F1:8799	D810.raw	77	77	84	100			PEAKS DB
1	65	P02406|RL28_YEAST	P.G(+56.03)YFGKVGM(+15.99)R.Y	Y	74.35	1085.53	9	-0.4	543.773	2	49.8	106350000	2	F2:17322	D810_Prop.raw	7	7	51	59	Propionyl	Oxidation (M)	G1:Propionyl:93.66	M8:Oxidation (M):1000.00	PEAKS DB
1	65	P02406|RL28_YEAST	A.G(+56.03)YGK(+56.03)ILGKGRIP.N	Y	73.65	1369.81	12	0.4	685.912	2	68.93	14858000	2	F2:29524	D810_Prop.raw	8	8	108	119	Propionyl	G1:Propionyl:105.21	K4:Propionyl:106.29	PEAKS DB
1	65	P02406|RL28_YEAST	P.G(+56.03)YFGK(+56.03)VGMR.Y	Y	73.21	1125.56	9	1.3	563.79	2	81.6	101550000	2	F2:39024	D810_Prop.raw	6	6	51	59	Propionyl	G1:Propionyl:1000.00	K5:Propionyl:1000.00	PEAKS DB
1	65	P02406|RL28_YEAST	A.E(+56.03)EK(+56.03)IRAAGGVVELIA	Y	73.21	1665.93	15	1.2	833.973	2	103.13	244410000	2	F2:56254	D810_Prop.raw	28	28	135	149	Propionyl	E1:Propionyl:1000.00	K3:Propionyl:1000.00	PEAKS DB
1	65	P02406|RL28_YEAST	A.EEK(+56.03)IRAAGGVVELIA	Y	72.9	1609.9	15	-0.3	805.959	2	75.96	35206000	3	F3:33268	D810_Prop_Sample.raw	4	4	135	149	Propionyl	K3:Propionyl:14.04	PEAKS DB
1	65	P02406|RL28_YEAST	P.E(+56.03)DKRDQYLKSASKETAP.V	Y	72.8	2021.01	17	-1.8	1011.51	2	38.39	808690000	3	F3:10154	D810_Prop_Sample.raw	7	7	84	100	Propionyl	E1:Propionyl:14.63	PEAKS DB
1	65	P02406|RL28_YEAST	A.GYGKILGKGRIP.N	Y	72.61	1257.76	12	-0.4	629.885	2	34.83	1042700000	1	F1:9814	D810.raw	8	8	108	119			PEAKS DB
1	65	P02406|RL28_YEAST	P.V(+56.03)IVKARFVSK(+56.03)LA.E	Y	71	1441.9	12	-0.4	721.958	2	84.2	39555000	3	F3:39624	D810_Prop_Sample.raw	11	11	123	134	Propionyl	V1:Propionyl:91.37	K10:Propionyl:74.55	PEAKS DB
1	65	P02406|RL28_YEAST	R.F(+56.03)VSKLAEEK(+56.03)IRAAGGVVELIA	Y	70.83	2311.31	21	-0.8	771.445	3	102.8	1021200	3	F3:53367	D810_Prop_Sample.raw	3	3	129	149	Propionyl	F1:Propionyl:29.32	K9:Propionyl:36.47	PEAKS DB
1	65	P02406|RL28_YEAST	P.E(+56.03)DKRDQYLK(+56.03)SASKETAP.V	Y	70.62	2077.03	17	0.1	693.352	3	53.62	996130000	3	F3:18806	D810_Prop_Sample.raw	9	9	84	100	Propionyl	E1:Propionyl:24.32	K9:Propionyl:42.68	PEAKS DB
1	65	P02406|RL28_YEAST	A.AGYGK(+56.03)ILGKGRIP.N	Y	70.61	1384.82	13	-0.2	693.417	2	54.17	467100000	3	F3:18945	D810_Prop_Sample.raw	5	5	107	119	Propionyl	K5:Propionyl:25.18	PEAKS DB
1	65	P02406|RL28_YEAST	A.A(+56.03)GYGKILGKGR.I	Y	70.54	1174.68	11	1.2	392.568	3	42.49	23121000	2	F2:12804	D810_Prop.raw	5	5	107	117	Propionyl	A1:Propionyl:72.65	PEAKS DB
1	65	P02406|RL28_YEAST	R.INM(+15.99)DKYHPGYFGKVGMR.Y	Y	69.8	2027.97	17	0.5	508	4	37.55	58273000	1	F1:10476	D810.raw	10	10	43	59	Oxidation (M)	M3:Oxidation (M):99.90	PEAKS DB
1	65	P02406|RL28_YEAST	P.EDKRDQYLKSASKETA.P	Y	69.45	1867.93	16	0.7	623.65	3	28.48	18710000	1	F1:5969	D810.raw	3	3	84	99			PEAKS DB
1	65	P02406|RL28_YEAST	R.I(+56.03)NMDKYHPGYFGK(+56.03)VGMR.Y	Y	69.22	2124.03	17	0.1	709.017	3	71.41	7468900	2	F2:31403	D810_Prop.raw	4	4	43	59	Propionyl	I1:Propionyl:25.70	K13:Propionyl:101.72	PEAKS DB
1	65	P02406|RL28_YEAST	R.GHVSAGKGR.I	Y	68.66	867.467	9	0.8	290.163	3	12.64	240460	4	F4:1830	D810_RR_Sample.raw	2	2	13	21			PEAKS DB
1	65	P02406|RL28_YEAST	A.AGYGKILGKGR.I	Y	67.06	1118.66	11	-0.6	373.892	3	31.22	24168000	3	F3:6637	D810_Prop_Sample.raw	5	5	107	117			PEAKS DB
1	65	P02406|RL28_YEAST	R.GM(+15.99)AGGQHHHRINMDKYHPGYFGKVGMR.Y	Y	67.04	3096.45	27	-1.8	1033.16	3	33.4	1507200000	4	F4:8251	D810_RR_Sample.raw	21	21	33	59	Oxidation (M)	M2:Oxidation (M):28.74	PEAKS DB
1	65	P02406|RL28_YEAST	R.Y(+56.03)FHKQQAHFWK(+56.03)P.V	Y	66.96	1727.86	12	0.6	576.96	3	67.6	397510000	3	F3:27444	D810_Prop_Sample.raw	6	6	60	71	Propionyl	Y1:Propionyl:42.60	K11:Propionyl:77.21	PEAKS DB
1	65	P02406|RL28_YEAST	R.GMAGGQHHHRINMDKYHPGYFGKVGMRYFHKQQA.H	Y	66.34	3982.89	34	-2.8	1328.63	3	35.54	20200000	4	F4:9347	D810_RR_Sample.raw	1	1	33	66			PEAKS DB
1	65	P02406|RL28_YEAST	P.V(+56.03)LNLDKLWTLIP.E	Y	66.02	1479.87	12	-0.3	740.942	2	106.08	412360000	3	F3:55590	D810_Prop_Sample.raw	23	23	72	83	Propionyl	V1:Propionyl:61.30	PEAKS DB
1	65	P02406|RL28_YEAST	P.E(+56.03)DK(+56.03)RDQYLKSASKETAP.V	Y	65.76	2077.03	17	0.3	693.352	3	48.77	471450000	2	F2:17096	D810_Prop.raw	5	5	84	100	Propionyl	E1:Propionyl:63.64	K3:Propionyl:71.27	PEAKS DB
1	65	P02406|RL28_YEAST	P.EDKRDQYLK(+56.03)SASKETAP.V	Y	65.6	2021.01	17	-0.5	674.676	3	39.46	183190000	2	F2:10789	D810_Prop.raw	2	2	84	100	Propionyl	K9:Propionyl:41.53	PEAKS DB
1	65	P02406|RL28_YEAST	R.G(+56.03)MAGGQHHHRINMDKYHPGYFGK(+56.03)VGMR.Y	Y	64.95	3192.51	27	-0.6	639.508	5	51.36	49856000	3	F3:17496	D810_Prop_Sample.raw	3	3	33	59	Propionyl	G1:Propionyl:31.13	K23:Propionyl:73.16	PEAKS DB
1	65	P02406|RL28_YEAST	A.G(+56.03)YGKILGK(+56.03)GRIP.N	Y	64.64	1369.81	12	0.4	685.912	2	68.93	11047000	2	F2:30004	D810_Prop.raw	3	3	108	119	Propionyl	G1:Propionyl:62.26	K8:Propionyl:39.86	PEAKS DB
1	65	P02406|RL28_YEAST	P.EDK(+56.03)RDQYLK(+56.03)SASKETAP.V	Y	64.62	2077.03	17	-0.7	693.351	3	51.07	410190000	3	F3:17698	D810_Prop_Sample.raw	4	4	84	100	Propionyl	K3:Propionyl:0.00	K9:Propionyl:32.94	PEAKS DB
1	65	P02406|RL28_YEAST	A.AGYGKILGK(+56.03)GR.I	Y	64.26	1174.68	11	-0.1	392.568	3	41.65	5222700	2	F2:12394	D810_Prop.raw	3	3	107	117	Propionyl	K9:Propionyl:87.75	PEAKS DB
1	65	P02406|RL28_YEAST	R.KHRGHVSAGKGR.I	Y	63.97	1288.72	12	0.7	430.582	3	17.94	2300400	1	F1:3251	D810.raw	7	7	10	21			PEAKS DB
1	65	P02406|RL28_YEAST	R.F(+56.03)VSKLAEEKIRAAGGVVELIA	Y	63.95	2255.29	21	0.1	752.77	3	90.96	15370000	3	F3:44090	D810_Prop_Sample.raw	2	2	129	149	Propionyl	F1:Propionyl:26.52	PEAKS DB
1	65	P02406|RL28_YEAST	R.I(+56.03)NMDK(+56.03)YHPGYFGKVGMR.Y	Y	63.85	2124.03	17	0.1	532.014	4	72.05	6393700	3	F3:30553	D810_Prop_Sample.raw	3	3	43	59	Propionyl	I1:Propionyl:111.64	K5:Propionyl:99.62	PEAKS DB
1	65	P02406|RL28_YEAST	R.INMDK(+56.03)YHPGYFGKVGMR.Y	Y	63.35	2068	17	0.2	518.008	4	58.27	15242000	3	F3:21818	D810_Prop_Sample.raw	4	4	43	59	Propionyl	K5:Propionyl:0.00	PEAKS DB
1	65	P02406|RL28_YEAST	R.G(+56.03)HVSAGKGR.I	Y	63.33	923.494	9	0.7	308.839	3	18.15	4634.3	3	F3:3498	D810_Prop_Sample.raw	1	1	13	21	Propionyl	G1:Propionyl:81.40	PEAKS DB
1	65	P02406|RL28_YEAST	P.GGRGMAGGQHHHRINMDKYHPGYFGKVGMR.Y	Y	63.28	3350.6	30	-0.7	559.44	6	32.01	2962400000	1	F1:7919	D810.raw	26	26	30	59			PEAKS DB
1	65	P02406|RL28_YEAST	R.D(+56.03)QYLKSASKETAP.V	Y	62.83	1492.74	13	-0.9	747.377	2	54.93	1051400	3	F3:19719	D810_Prop_Sample.raw	2	2	88	100	Propionyl	D1:Propionyl:48.83	PEAKS DB
1	65	P02406|RL28_YEAST	P.G(+56.03)YFGK(+56.03)VGMRYFHKQQA.H	Y	62.6	2028	16	0.2	1015.01	2	73.96	698620	3	F3:31821	D810_Prop_Sample.raw	2	2	51	66	Propionyl	G1:Propionyl:126.66	K5:Propionyl:107.73	PEAKS DB
1	65	P02406|RL28_YEAST	P.GYFGKVGM(+15.99)RYFHKQQAHFWKP.V	Y	61.81	2627.3	21	-0.9	876.773	3	45.5	46801000	1	F1:15892	D810.raw	3	3	51	71	Oxidation (M)	M8:Oxidation (M):1000.00	PEAKS DB
1	65	P02406|RL28_YEAST	P.VIVK(+56.03)ARFVSKLA.E	Y	61.76	1385.88	12	-0.2	693.945	2	57.41	99904000	3	F3:21798	D810_Prop_Sample.raw	8	8	123	134	Propionyl	K4:Propionyl:48.45	PEAKS DB
1	65	P02406|RL28_YEAST	R.DQYLKSASKETAP.V	Y	61.53	1436.71	13	-0.4	719.364	2	34.44	18306000	4	F4:8658	D810_RR_Sample.raw	2	2	88	100			PEAKS DB
1	65	P02406|RL28_YEAST	R.G(+56.03)MAGGQHHHRINMDKYHP.G	Y	61.25	2140.98	18	0.2	714.667	3	32.06	7999200	3	F3:7258	D810_Prop_Sample.raw	2	2	33	50	Propionyl	G1:Propionyl:46.80	PEAKS DB
1	65	P02406|RL28_YEAST	P.GYFGK(+56.03)VGMR.Y	Y	61.01	1069.54	9	1.5	535.777	2	58.98	77353000	3	F3:22121	D810_Prop_Sample.raw	2	2	51	59	Propionyl	K5:Propionyl:87.62	PEAKS DB
1	65	P02406|RL28_YEAST	P.VLNLDKLWTLIPEDKRDQYLKSASKETAP.V	Y	60.58	3370.81	29	-0.3	1124.61	3	74.99	1862400000	4	F4:32801	D810_RR_Sample.raw	13	13	72	100			PEAKS DB
1	65	P02406|RL28_YEAST	R.K(+56.03)(+56.03)HRGHVSAGK(+56.03)GR.I	Y	60.53	1456.8	12	-0.8	365.207	4	27.5	5248300	2	F2:4452	D810_Prop.raw	2	2	10	21	Propionyl	K1:Propionyl:1000.00	K1:Propionyl:1000.00	K10:Propionyl:1000.00	PEAKS DB
1	65	P02406|RL28_YEAST	P.V(+56.03)IVKARFVSKLA.E	Y	59.37	1385.88	12	0	693.945	2	64.2	184520000	3	F3:25802	D810_Prop_Sample.raw	18	18	123	134	Propionyl	V1:Propionyl:56.34	PEAKS DB
1	65	P02406|RL28_YEAST	R.INMDKYHPGYFGKVGM(+15.99)R.Y	Y	58.95	2027.97	17	0.3	508	4	44.24	69517000	3	F3:13382	D810_Prop_Sample.raw	6	6	43	59	Oxidation (M)	M16:Oxidation (M):59.53	PEAKS DB
1	65	P02406|RL28_YEAST	R.GHVSAGKGRIGKHR.K	Y	58.75	1458.83	14	-0.5	365.714	4	16.32	2080300	4	F4:2727	D810_RR_Sample.raw	6	6	13	26			PEAKS DB
1	65	P02406|RL28_YEAST	R.YFHKQQA.H	Y	58.69	920.45	7	0.9	461.233	2	19.25	1012100	1	F1:3548	D810.raw	1	1	60	66			PEAKS DB
1	65	P02406|RL28_YEAST	P.VLNLDKLWTLIP.E	Y	58.66	1423.84	12	0.8	712.93	2	95.21	40850000000	2	F2:49451	D810_Prop.raw	40	40	72	83			PEAKS DB
1	65	P02406|RL28_YEAST	P.GGRGMAGGQHHHR.I	Y	58.56	1356.63	13	0.1	340.166	4	12.7	516940	4	F4:1849	D810_RR_Sample.raw	3	3	30	42			PEAKS DB
1	65	P02406|RL28_YEAST	R.I(+56.03)NM(+15.99)DKYHPGYFGKVGMR.Y	Y	58.56	2084	17	0.8	522.007	4	53.78	3468000	3	F3:19076	D810_Prop_Sample.raw	2	2	43	59	Propionyl	Oxidation (M)	I1:Propionyl:12.42	M3:Oxidation (M):70.67	PEAKS DB
1	65	P02406|RL28_YEAST	A.AGYGK(+56.03)ILGK(+56.03)GR.I	Y	58.46	1230.71	11	-0.7	616.361	2	60.48	1004500	3	F3:22922	D810_Prop_Sample.raw	1	1	107	117	Propionyl	K5:Propionyl:51.80	K9:Propionyl:118.44	PEAKS DB
1	65	P02406|RL28_YEAST	R.Y(+56.03)FHKQQA.H	Y	58.01	976.477	7	1	489.246	2	38.01	145110000	3	F3:10288	D810_Prop_Sample.raw	3	3	60	66	Propionyl	Y1:Propionyl:77.24	PEAKS DB
1	65	P02406|RL28_YEAST	P.GGRGMAGGQHHHRINMDKYHPGYFGKVGM(+15.99)R.Y	Y	57.96	3366.59	30	0.6	842.656	4	31.48	18907000	4	F4:7469	D810_RR_Sample.raw	3	3	30	59	Oxidation (M)	M29:Oxidation (M):24.29	PEAKS DB
1	65	P02406|RL28_YEAST	A.R(+56.03)FVSKLAEEK(+114.04)IRAA.G	Y	57.91	1787.01	14	0.2	447.759	4	59.41	2912500	2	F2:23376	D810_Prop.raw	3	3	128	141	Propionyl	DiGly	R1:Propionyl:49.79	K10:DiGly:152.29	PEAKS DB
1	65	P02406|RL28_YEAST	R.GMAGGQHHHRINM(+15.99)DKYHPGYFGKVGMR.Y	Y	57.71	3096.45	27	-0.6	775.119	4	33.65	641590000	1	F1:8907	D810.raw	19	19	33	59	Oxidation (M)	M13:Oxidation (M):11.49	PEAKS DB
1	65	P02406|RL28_YEAST	P.GGRGM(+15.99)AGGQHHHRINMDKYHPGYFGKVGMR.Y	Y	57.71	3366.59	30	0.1	562.106	6	31.63	14843000	1	F1:7617	D810.raw	2	2	30	59	Oxidation (M)	M5:Oxidation (M):3.35	PEAKS DB
1	65	P02406|RL28_YEAST	R.GM(+15.99)AGGQHHHR.I	Y	57.68	1102.48	10	-0.3	368.502	3	10.84	59500	3	F3:1835	D810_Prop_Sample.raw	2	2	33	42	Oxidation (M)	M2:Oxidation (M):1000.00	PEAKS DB
1	65	P02406|RL28_YEAST	P.E(+56.03)DK(+56.03)RDQYLKSA.S	Y	57.66	1463.73	11	-0.9	732.869	2	52.98	202150	3	F3:18403	D810_Prop_Sample.raw	1	1	84	94	Propionyl	E1:Propionyl:78.17	K3:Propionyl:71.27	PEAKS DB
1	65	P02406|RL28_YEAST	A.RFVSKLAEEK(+114.04)IRAA.G	Y	57.49	1730.98	14	0	578	3	34.82	78283000	1	F1:9358	D810.raw	5	5	128	141	DiGly	K10:DiGly:119.54	PEAKS DB
1	65	P02406|RL28_YEAST	A.AGYGK(+56.03)ILGKGR.I	Y	57.42	1174.68	11	-0.5	392.568	3	42.24	8311700	3	F3:12482	D810_Prop_Sample.raw	4	4	107	117	Propionyl	K5:Propionyl:33.81	PEAKS DB
1	65	P02406|RL28_YEAST	R.F(+56.03)VSK(+56.03)LAEEKIRAAGGVVELIA	Y	57.35	2311.31	21	-0.8	771.445	3	102.21	603350	3	F3:52727	D810_Prop_Sample.raw	1	1	129	149	Propionyl	F1:Propionyl:38.35	K4:Propionyl:15.43	PEAKS DB
1	65	P02406|RL28_YEAST	P.GYFGK(+56.03)VGM(+15.99)R.Y	Y	57.24	1085.53	9	0.8	543.774	2	50.81	1125700	3	F3:17125	D810_Prop_Sample.raw	1	1	51	59	Propionyl	Oxidation (M)	K5:Propionyl:67.69	M8:Oxidation (M):1000.00	PEAKS DB
1	65	P02406|RL28_YEAST	P.GYFGKVGM(+15.99)R.Y	Y	56.91	1029.51	9	0.1	515.761	2	33.42	19346000	3	F3:7990	D810_Prop_Sample.raw	5	5	51	59	Oxidation (M)	M8:Oxidation (M):1000.00	PEAKS DB
1	65	P02406|RL28_YEAST	P.GGRGM(+15.99)AGGQHHHR.I	Y	56.7	1372.63	13	-0.2	344.164	4	12.7	73992	4	F4:1854	D810_RR_Sample.raw	1	1	30	42	Oxidation (M)	M5:Oxidation (M):1000.00	PEAKS DB
1	65	P02406|RL28_YEAST	P.E(+56.03)DKRDQYLKSASK(+56.03)ETAP.V	Y	56.57	2077.03	17	-0.1	693.351	3	51.14	599550000	2	F2:18196	D810_Prop.raw	6	6	84	100	Propionyl	E1:Propionyl:45.01	K13:Propionyl:38.03	PEAKS DB
1	65	P02406|RL28_YEAST	R.INMDK(+56.03)YHP.G	Y	56.43	1072.5	8	0.4	537.258	2	51.22	45457000	2	F2:18281	D810_Prop.raw	3	3	43	50	Propionyl	K5:Propionyl:82.63	PEAKS DB
1	65	P02406|RL28_YEAST	R.G(+56.03)MAGGQHHHRINMDK(+56.03)YHP.G	Y	56.4	2197.01	18	-0.9	733.342	3	43.6	11840000	3	F3:13399	D810_Prop_Sample.raw	4	4	33	50	Propionyl	G1:Propionyl:1000.00	K15:Propionyl:1000.00	PEAKS DB
1	65	P02406|RL28_YEAST	R.INMDKYHPGYFGKVGMRYFHKQQAHFWKP.V	Y	56.31	3609.77	29	0.3	903.45	4	51.31	1460700000	4	F4:17507	D810_RR_Sample.raw	5	5	43	71			PEAKS DB
1	65	P02406|RL28_YEAST	A.G(+56.03)YGKILGK(+56.03)GR.I	Y	55.56	1159.67	10	-0.4	580.843	2	61.46	324130	3	F3:23602	D810_Prop_Sample.raw	1	1	108	117	Propionyl	G1:Propionyl:53.53	K8:Propionyl:46.31	PEAKS DB
1	65	P02406|RL28_YEAST	P.VIVKARFVSKLA.E	Y	55.23	1329.85	12	-0.7	665.932	2	47.6	6677900000	1	F1:16855	D810.raw	82	82	123	134			PEAKS DB
1	65	P02406|RL28_YEAST	R.I(+56.03)NMDKYHP.G	Y	55	1072.5	8	-0.1	537.258	2	59.71	103720000	3	F3:22629	D810_Prop_Sample.raw	2	2	43	50	Propionyl	I1:Propionyl:61.37	PEAKS DB
1	65	P02406|RL28_YEAST	P.N(+56.03)VPVIVKAR.F	Y	54.58	1050.65	9	1	526.335	2	55.03	2616800	3	F3:19657	D810_Prop_Sample.raw	2	2	120	128	Propionyl	N1:Propionyl:109.28	PEAKS DB
1	65	P02406|RL28_YEAST	P.GGRGMAGGQHHHRINM(+15.99)DKYHPGYFGKVGMR.Y	Y	54.55	3366.59	30	-1	421.831	8	31.22	6449000	4	F4:7293	D810_RR_Sample.raw	1	1	30	59	Oxidation (M)	M16:Oxidation (M):14.84	PEAKS DB
1	65	P02406|RL28_YEAST	A.G(+56.03)YGKILGKGR.I	Y	54.52	1103.64	10	1	368.889	3	41.78	1960700	3	F3:12271	D810_Prop_Sample.raw	2	2	108	117	Propionyl	G1:Propionyl:22.34	PEAKS DB
1	65	P02406|RL28_YEAST	P.G(+56.03)GRGMAGGQHHHRINMDK(+56.03)YHP.G	Y	54.51	2467.15	21	-1.1	617.794	4	39	12432000	3	F3:10787	D810_Prop_Sample.raw	5	5	30	50	Propionyl	G1:Propionyl:1000.00	K18:Propionyl:1000.00	PEAKS DB
1	65	P02406|RL28_YEAST	R.IGKHRKHPGGR.G	Y	54.13	1241.72	11	1.5	414.915	3	19.6	2079800	1	F1:3515	D810.raw	3	3	22	32			PEAKS DB
1	65	P02406|RL28_YEAST	R.INMDKYHP.G	Y	54	1016.47	8	0	509.245	2	35.06	1537900000	4	F4:8969	D810_RR_Sample.raw	7	7	43	50			PEAKS DB
1	65	P02406|RL28_YEAST	R.GMAGGQHHHR.I	Y	53.42	1086.49	10	0.4	363.17	3	12.57	1272400	4	F4:1800	D810_RR_Sample.raw	5	5	33	42			PEAKS DB
1	65	P02406|RL28_YEAST	R.G(+56.03)MAGGQHHHRINMDK(+56.03)YHPGYFGKVGMR.Y	Y	53.37	3192.51	27	0	799.134	4	55.8	64308000	2	F2:21202	D810_Prop.raw	6	6	33	59	Propionyl	G1:Propionyl:45.90	K15:Propionyl:40.94	PEAKS DB
1	65	P02406|RL28_YEAST	R.I(+56.03)NM(+15.99)DKYHP.G	Y	52.38	1088.5	8	0.3	545.255	2	43.68	21100000	2	F2:13681	D810_Prop.raw	2	2	43	50	Propionyl	Oxidation (M)	I1:Propionyl:52.86	M3:Oxidation (M):1000.00	PEAKS DB
1	65	P02406|RL28_YEAST	A.G(+56.03)YGK(+56.03)ILGKGR.I	Y	51.43	1159.67	10	0	580.843	2	60.44	367680	3	F3:23025	D810_Prop_Sample.raw	1	1	108	117	Propionyl	G1:Propionyl:93.15	K4:Propionyl:61.37	PEAKS DB
1	65	P02406|RL28_YEAST	A.GGQHHHR.I	Y	51.32	827.39	7	0.3	414.702	2	12.57	58905	4	F4:1808	D810_RR_Sample.raw	3	3	36	42			PEAKS DB
1	65	P02406|RL28_YEAST	P.G(+56.03)GRGMAGGQHHHRINMDK(+56.03)YHPGYFGKVGMR.Y	Y	51.31	3462.65	30	1.5	495.672	7	50.58	188310	3	F3:17084	D810_Prop_Sample.raw	1	1	30	59	Propionyl	G1:Propionyl:16.45	K18:Propionyl:16.55	PEAKS DB
1	65	P02406|RL28_YEAST	R.G(+56.03)HVSAGK(+56.03)GRIGKHR.K	Y	50.95	1570.88	14	-0.2	393.727	4	27.46	5635000	2	F2:4466	D810_Prop.raw	3	3	13	26	Propionyl	G1:Propionyl:32.24	K7:Propionyl:26.93	PEAKS DB
1	65	P02406|RL28_YEAST	P.G(+56.03)GRGMAGGQHHHRINMDKYHP.G	Y	50.84	2411.12	21	-0.1	603.788	4	31.18	26157000	3	F3:6588	D810_Prop_Sample.raw	4	4	30	50	Propionyl	G1:Propionyl:37.37	PEAKS DB
1	65	P02406|RL28_YEAST	A.GYGKILGKGR.I	Y	50.63	1047.62	10	-0.1	524.817	2	52.35	551010	4	F4:18252	D810_RR_Sample.raw	1	1	108	117			PEAKS DB
1	65	P02406|RL28_YEAST	R.INM(+15.99)DKYHPGYFGK(+56.03)VGMR.Y	Y	50.59	2084	17	0.7	695.673	3	51.24	23270	3	F3:17440	D810_Prop_Sample.raw	1	1	43	59	Oxidation (M)	Propionyl	M3:Oxidation (M):75.34	K13:Propionyl:47.72	PEAKS DB
1	65	P02406|RL28_YEAST	P.VIDTLAAGYGKILGKGRIPNVP.V	Y	50.5	2251.31	22	0.2	563.834	4	65.84	10055000	1	F1:28085	D810.raw	2	2	101	122			PEAKS DB
1	65	P02406|RL28_YEAST	P.GGRGMAGGQHHHRINMDKYHP.G	Y	50.11	2355.1	21	-1.2	786.039	3	30.87	109280000	4	F4:7008	D810_RR_Sample.raw	3	3	30	50			PEAKS DB
1	65	P02406|RL28_YEAST	R.G(+56.03)MAGGQHHHR.I	Y	49.83	1142.52	10	1.2	381.846	3	16.65	32369	2	F2:2414	D810_Prop.raw	1	1	33	42	Propionyl	G1:Propionyl:1000.00	PEAKS DB
1	65	P02406|RL28_YEAST	R.YFHK(+56.03)QQAHFWK(+56.03)P.V	Y	49.61	1727.86	12	-0.2	576.96	3	63.79	186890000	2	F2:26093	D810_Prop.raw	2	2	60	71	Propionyl	K4:Propionyl:12.33	K11:Propionyl:68.81	PEAKS DB
1	65	P02406|RL28_YEAST	P.G(+56.03)GRGMAGGQHHHRINMDKYHPGYFGKVGMR.Y	Y	49.57	3406.62	30	-1.3	568.777	6	43.42	3360600	3	F3:12989	D810_Prop_Sample.raw	2	2	30	59	Propionyl	G1:Propionyl:12.95	PEAKS DB
1	65	P02406|RL28_YEAST	A.RFVSK(+56.03)LAEEK(+114.04)IRAA.G	Y	49.3	1787.01	14	-1.1	596.675	3	48.12	185710	2	F2:16373	D810_Prop.raw	1	1	128	141	Propionyl	DiGly	K5:Propionyl:0.00	K10:DiGly:146.48	PEAKS DB
1	65	P02406|RL28_YEAST	P.E(+56.03)DKRDQYLKSA.S	Y	47.93	1407.7	11	-0.4	704.857	2	35.57	2309400	3	F3:9180	D810_Prop_Sample.raw	3	3	84	94	Propionyl	E1:Propionyl:24.32	PEAKS DB
1	65	P02406|RL28_YEAST	A.RFVSKLA.E	Y	46.86	819.497	7	0.2	410.756	2	32.15	142850000	4	F4:7867	D810_RR_Sample.raw	5	5	128	134			PEAKS DB
1	65	P02406|RL28_YEAST	P.G(+56.03)GRGMAGGQHHHR.I	Y	46.65	1412.66	13	0.3	354.172	4	17.15	13465	3	F3:3089	D810_Prop_Sample.raw	1	1	30	42	Propionyl	G1:Propionyl:1000.00	PEAKS DB
1	65	P02406|RL28_YEAST	P.V(+56.03)LNLDK(+56.03)LWTLIP.E	Y	46.64	1535.9	12	-0.3	768.955	2	108.92	39279000	2	F2:59259	D810_Prop.raw	2	2	72	83	Propionyl	V1:Propionyl:1000.00	K6:Propionyl:1000.00	PEAKS DB
1	65	P02406|RL28_YEAST	R.G(+56.03)HVSAGKGRIGK(+56.03)HR.K	Y	46.33	1570.88	14	-1	393.727	4	30.96	22991000	3	F3:6408	D810_Prop_Sample.raw	2	2	13	26	Propionyl	G1:Propionyl:22.09	K12:Propionyl:19.78	PEAKS DB
1	65	P02406|RL28_YEAST	A.GYGK(+114.04)ILGKGRIP.N	Y	46.07	1371.8	12	0	458.274	3	49.68	235120000	2	F2:16480	D810_Prop.raw	4	4	108	119	DiGly	K4:DiGly:67.69	PEAKS DB
1	65	P02406|RL28_YEAST	P.VIVK(+56.03)ARFVSK(+56.03)LA.E	Y	45.84	1441.9	12	0.2	721.958	2	78.36	4248300	3	F3:34552	D810_Prop_Sample.raw	1	1	123	134	Propionyl	K4:Propionyl:57.45	K10:Propionyl:97.31	PEAKS DB
1	65	P02406|RL28_YEAST	A.A(+56.03)GGVVELIA	Y	45.65	883.501	9	0.7	442.758	2	104.07	2786000	2	F2:57122	D810_Prop.raw	2	2	141	149	Propionyl	A1:Propionyl:1000.00	PEAKS DB
1	65	P02406|RL28_YEAST	P.SRFTKTR.K	Y	45.39	894.504	7	1.9	299.176	3	17.52	27753000	4	F4:3273	D810_RR_Sample.raw	4	4	3	9			PEAKS DB
1	65	P02406|RL28_YEAST	A.R(+56.03)FVSKLA.E	Y	45.22	875.523	7	0.2	438.769	2	57.45	2295000000	3	F3:21109	D810_Prop_Sample.raw	3	3	128	134	Propionyl	R1:Propionyl:48.97	PEAKS DB
1	65	P02406|RL28_YEAST	P.NVPVIVKAR.F	Y	45.17	994.629	9	0.4	332.55	3	34.26	0	3	F3:8427	D810_Prop_Sample.raw	0	0	120	128			PEAKS DB
1	65	P02406|RL28_YEAST	A.GYGK(+114.04)ILGKGR.I	Y	44.82	1161.66	10	-0.1	388.228	3	35.62	4766000	4	F4:9367	D810_RR_Sample.raw	3	3	108	117	DiGly	K4:DiGly:59.24	PEAKS DB
1	65	P02406|RL28_YEAST	R.FTKTRKHRGHVSAGKGR.I	Y	44.49	1922.08	17	1.8	385.424	5	12.97	610850	4	F4:1945	D810_RR_Sample.raw	2	2	5	21			PEAKS DB
1	65	P02406|RL28_YEAST	P.GGRGMAGGQHHHRINMDK(+56.03)YHPGYFGKVGMR.Y	Y	44.17	3406.62	30	0.7	487.668	7	43.63	3130600	3	F3:13152	D810_Prop_Sample.raw	1	1	30	59	Propionyl	K18:Propionyl:3.04	PEAKS DB
1	65	P02406|RL28_YEAST	R.G(+56.03)MAGGQHHHRINMDKYHPGYFGKVGMR.Y	Y	44.16	3136.48	27	2.5	628.305	5	45.31	43751000	3	F3:14470	D810_Prop_Sample.raw	4	4	33	59	Propionyl	G1:Propionyl:19.22	PEAKS DB
1	65	P02406|RL28_YEAST	A.AGGVVELIA	Y	43.98	827.475	9	1.1	414.745	2	70.22	9206000	1	F1:31381	D810.raw	3	3	141	149			PEAKS DB
1	65	P02406|RL28_YEAST	R.A(+56.03)AGGVVELIA	Y	43.83	954.539	10	0.6	478.277	2	103.83	4933200	2	F2:56906	D810_Prop.raw	4	4	140	149	Propionyl	A1:Propionyl:1000.00	PEAKS DB
1	65	P02406|RL28_YEAST	P.GYFGKVGM(+15.99)RYFHKQQA.H	Y	43.67	1931.95	16	-0.7	644.989	3	34.13	50824000	1	F1:8987	D810.raw	3	3	51	66	Oxidation (M)	M8:Oxidation (M):1000.00	PEAKS DB
1	65	P02406|RL28_YEAST	P.E(+56.03)DKRDQYLK(+56.03)SA.S	Y	43.56	1463.73	11	-0.4	732.87	2	49.8	328080	3	F3:16690	D810_Prop_Sample.raw	1	1	84	94	Propionyl	E1:Propionyl:22.85	K9:Propionyl:63.05	PEAKS DB
1	65	P02406|RL28_YEAST	R.AAGGVVELIA	Y	43.43	898.512	10	0.2	450.264	2	73.6	50939000	4	F4:31742	D810_RR_Sample.raw	7	7	140	149			PEAKS DB
1	65	P02406|RL28_YEAST	R.GMAGGQHHHRINM(+15.99)DKYHPGYFGKVGMRYFHKQQA.H	Y	43.35	3998.89	34	0	1000.73	4	42.63	5115900	1	F1:13468	D810.raw	1	1	33	66	Oxidation (M)	M13:Oxidation (M):9.52	PEAKS DB
1	65	P02406|RL28_YEAST	R.INM(+15.99)DK(+56.03)YHP.G	Y	43.19	1088.5	8	-0.1	545.255	2	39.01	864000	2	F2:10954	D810_Prop.raw	1	1	43	50	Oxidation (M)	Propionyl	M3:Oxidation (M):1000.00	K5:Propionyl:59.42	PEAKS DB
1	65	P02406|RL28_YEAST	M.P(+56.03)SRFTKTR.K	Y	42.72	1047.58	8	0.1	350.202	3	33	2762500000	2	F2:7528	D810_Prop.raw	4	4	2	9	Propionyl	P1:Propionyl:81.69	PEAKS DB
1	65	P02406|RL28_YEAST	R.I(+56.03)GKHRKHPGGR.G	Y	42.59	1297.75	11	0.5	433.59	3	26.62	16282	2	F2:3953	D810_Prop.raw	1	1	22	32	Propionyl	I1:Propionyl:13.67	PEAKS DB
1	65	P02406|RL28_YEAST	R.INMDKYHPGYFGKVGM(+15.99)RYFHKQQAHFWKP.V	Y	42.53	3625.77	29	-0.9	907.448	4	48.72	45400000	4	F4:16045	D810_RR_Sample.raw	2	2	43	71	Oxidation (M)	M16:Oxidation (M):39.02	PEAKS DB
1	65	P02406|RL28_YEAST	P.GGRGMAGGQHHHRINM(+15.99)DKYHP.G	Y	42.27	2371.09	21	0.5	593.781	4	27.21	8023700	1	F1:5239	D810.raw	2	2	30	50	Oxidation (M)	M16:Oxidation (M):26.12	PEAKS DB
1	65	P02406|RL28_YEAST	P.G(+56.03)YFGKVGMRYFHKQQAHFWKP.V	Y	42.06	2667.33	21	1	667.841	4	68.07	2347600	2	F2:29539	D810_Prop.raw	1	1	51	71	Propionyl	G1:Propionyl:16.51	PEAKS DB
1	65	P02406|RL28_YEAST	M.PSRFTKTR.K	Y	41.9	991.556	8	0.1	331.526	3	16.88	29758000	1	F1:3090	D810.raw	3	3	2	9			PEAKS DB
1	65	P02406|RL28_YEAST	R.I(+56.03)NMDKYHPGYFGKVGM(+15.99)R.Y	Y	41.48	2084	17	-0.6	522.006	4	58.34	5494900	3	F3:21662	D810_Prop_Sample.raw	3	3	43	59	Propionyl	Oxidation (M)	I1:Propionyl:25.70	M16:Oxidation (M):42.00	PEAKS DB
1	65	P02406|RL28_YEAST	R.GM(+15.99)AGGQHHHRINM(+15.99)DKYHP.G	Y	41.15	2116.94	18	-1.1	1059.48	2	27.08	47360	1	F1:5195	D810.raw	1	1	33	50	Oxidation (M)	M2:Oxidation (M):1000.00	M13:Oxidation (M):1000.00	PEAKS DB
1	65	P02406|RL28_YEAST	A.G(+56.03)YGK(+114.04)ILGKGRIP.N	Y	40.51	1427.82	12	-0.5	476.949	3	64.86	7382800	3	F3:25918	D810_Prop_Sample.raw	3	3	108	119	Propionyl	DiGly	G1:Propionyl:52.22	K4:DiGly:67.69	PEAKS DB
1	65	P02406|RL28_YEAST	P.V(+56.03)LNLDKLWTLIPEDK(+56.03)RDQYLKSASKETAP.V	Y	40.29	3482.87	29	-1.2	871.723	4	98.67	1002300	3	F3:49966	D810_Prop_Sample.raw	1	1	72	100	Propionyl	V1:Propionyl:22.07	K15:Propionyl:17.21	PEAKS DB
1	65	P02406|RL28_YEAST	R.GHVSAGKGRIGKHRKHPGGR.G	Y	40.14	2091.18	20	-0.7	419.243	5	16.7	1269800	4	F4:2874	D810_RR_Sample.raw	4	4	13	32			PEAKS DB
1	65	P02406|RL28_YEAST	R.GMAGGQHHHRINMDKYHPGYFGKVGM(+15.99)RYFHKQQA.H	Y	40.03	3998.89	34	-1.3	1000.73	4	42.03	18252000	1	F1:13160	D810.raw	1	1	33	66	Oxidation (M)	M26:Oxidation (M):17.22	PEAKS DB
1	65	P02406|RL28_YEAST	R.Y(+56.03)FHK(+56.03)QQA.H	Y	39.96	1032.5	7	0.4	517.259	2	66.4	21207000	3	F3:26728	D810_Prop_Sample.raw	2	2	60	66	Propionyl	Y1:Propionyl:1000.00	K4:Propionyl:1000.00	PEAKS DB
1	65	P02406|RL28_YEAST	R.G(+56.03)M(+15.99)AGGQHHHRINMDKYHPGYFGKVGMR.Y	Y	39.95	3152.48	27	-1.1	451.36	7	46.62	654900	2	F2:15391	D810_Prop.raw	2	2	33	59	Propionyl	Oxidation (M)	G1:Propionyl:9.69	M2:Oxidation (M):10.97	PEAKS DB
1	65	P02406|RL28_YEAST	P.V(+56.03)LNLDKLWTLIPEDKRDQYLK(+56.03)SASKETAP.V	Y	39.86	3482.87	29	0	871.724	4	95.06	1833900	3	F3:47052	D810_Prop_Sample.raw	1	1	72	100	Propionyl	V1:Propionyl:17.91	K21:Propionyl:0.00	PEAKS DB
1	65	P02406|RL28_YEAST	P.GYFGKVGMRYFHKQQA.H	Y	39.56	1915.95	16	0.3	639.658	3	43.6	1171300000	1	F1:14286	D810.raw	2	2	51	66			PEAKS DB
1	65	P02406|RL28_YEAST	R.I(+56.03)NMDK(+56.03)YHP.G	Y	39.39	1128.53	8	0.3	565.271	2	76.87	22634000	3	F3:34009	D810_Prop_Sample.raw	2	2	43	50	Propionyl	I1:Propionyl:1000.00	K5:Propionyl:1000.00	PEAKS DB
1	65	P02406|RL28_YEAST	R.K(+56.03)HRGHVSAGKGRIGK(+56.03)HR.K	Y	39.09	1992.14	17	0.1	399.434	5	30.57	0	3	F3:6070	D810_Prop_Sample.raw	0	0	10	26	Propionyl	K1:Propionyl:16.96	K15:Propionyl:11.54	PEAKS DB
1	65	P02406|RL28_YEAST	R.IGKHRK(+56.03)HPGGR.G	Y	38.3	1297.75	11	1.2	325.445	4	26.63	146520	2	F2:3949	D810_Prop.raw	1	1	22	32	Propionyl	K6:Propionyl:0.00	PEAKS DB
1	65	P02406|RL28_YEAST	R.GMAGGQHHHRINMDKYHPGYFGKVGM(+15.99)R.Y	Y	38.09	3096.45	27	-1	775.119	4	31.7	10639000	1	F1:7666	D810.raw	2	2	33	59	Oxidation (M)	M26:Oxidation (M):31.16	PEAKS DB
1	65	P02406|RL28_YEAST	R.FVSK(+56.03)LAEEKIRAAGGVVELIA	Y	37.64	2255.29	21	1	752.771	3	79.68	472450	3	F3:35833	D810_Prop_Sample.raw	2	2	129	149	Propionyl	K4:Propionyl:0.00	PEAKS DB
1	65	P02406|RL28_YEAST	A.E(+56.03)EK(+56.03)IRAA.G	Y	37.27	927.503	7	-0.1	464.759	2	59.2	4907700	2	F2:23420	D810_Prop.raw	2	2	135	141	Propionyl	E1:Propionyl:1000.00	K3:Propionyl:1000.00	PEAKS DB
1	65	P02406|RL28_YEAST	R.KHRGHVSAGKGRIGKHR.K	Y	37.02	1880.08	17	-0.7	471.028	4	26.42	15853000	1	F1:4958	D810.raw	3	3	10	26			PEAKS DB
1	65	P02406|RL28_YEAST	A.EEKIRAA.G	Y	36.23	815.45	7	0.5	408.733	2	18.28	502510	1	F1:3238	D810.raw	1	1	135	141			PEAKS DB
1	65	P02406|RL28_YEAST	R.YFHK(+56.03)QQA.H	Y	35.93	976.477	7	-0.3	489.245	2	33.27	14049000	2	F2:7569	D810_Prop.raw	2	2	60	66	Propionyl	K4:Propionyl:25.67	PEAKS DB
1	65	P02406|RL28_YEAST	A.G(+56.03)GVVELIA	Y	35.58	812.464	8	1.2	407.24	2	104.29	535270	2	F2:57317	D810_Prop.raw	1	1	142	149	Propionyl	G1:Propionyl:1000.00	PEAKS DB
1	65	P02406|RL28_YEAST	R.IGKHRK(+56.03)HPGGRGMAGGQHHHR.I	Y	35.3	2366.23	21	0	395.378	6	16.7	60133	3	F3:2944	D810_Prop_Sample.raw	1	1	22	42	Propionyl	K6:Propionyl:0.00	PEAKS DB
1	65	P02406|RL28_YEAST	R.G(+56.03)HVSAGKGRIGKHR.K	Y	35.29	1514.85	14	-0.2	505.959	3	26.65	15349	2	F2:3970	D810_Prop.raw	2	2	13	26	Propionyl	G1:Propionyl:36.87	PEAKS DB
1	65	P02406|RL28_YEAST	R.GMAGGQHHHRINM(+15.99)DK(+56.03)YHPGYFGKVGMR.Y	Y	35.14	3152.48	27	0.5	451.361	7	43.06	8154500	3	F3:12679	D810_Prop_Sample.raw	1	1	33	59	Oxidation (M)	Propionyl	M13:Oxidation (M):6.59	K15:Propionyl:5.10	PEAKS DB
1	65	P02406|RL28_YEAST	A.GGVVELIA	Y	34.82	756.438	8	1.1	379.227	2	69.65	20142000	4	F4:29242	D810_RR_Sample.raw	3	3	142	149			PEAKS DB
1	65	P02406|RL28_YEAST	R.KHPGGRGMAGGQHHHR.I	Y	34.33	1718.84	16	-0.4	344.775	5	13.88	0	4	F4:2142	D810_RR_Sample.raw	0	0	27	42			PEAKS DB
1	65	P02406|RL28_YEAST	R.I(+56.03)GKHRK(+56.03)HPGGR.G	Y	34.23	1353.77	11	-0.7	339.451	4	30.83	1162200	3	F3:6294	D810_Prop_Sample.raw	1	1	22	32	Propionyl	I1:Propionyl:9.40	K6:Propionyl:20.70	PEAKS DB
1	65	P02406|RL28_YEAST	A.E(+56.03)EKIRAA.G	Y	34.16	871.476	7	-0.3	436.745	2	34.99	36618000	3	F3:8755	D810_Prop_Sample.raw	2	2	135	141	Propionyl	E1:Propionyl:45.01	PEAKS DB
1	65	P02406|RL28_YEAST	P.VLNLDKLWTLIPEDK(+56.03)RDQYLKSASK(+56.03)ETAP.V	Y	34.12	3482.87	29	-0.5	871.723	4	91.89	0	3	F3:44827	D810_Prop_Sample.raw	0	0	72	100	Propionyl	K15:Propionyl:0.00	K25:Propionyl:0.00	PEAKS DB
1	65	P02406|RL28_YEAST	R.IGKHRKHPGGRGM(+15.99)AGGQHHHR.I	Y	33.58	2326.2	21	-0.6	466.246	5	26.44	116700	1	F1:4792	D810.raw	2	2	22	42	Oxidation (M)	M13:Oxidation (M):1000.00	PEAKS DB
1	65	P02406|RL28_YEAST	R.FVSKLAEEK(+56.03)IRAAGGVVELIA	Y	33.42	2255.29	21	-0.9	752.769	3	92.4	1120400	3	F3:44949	D810_Prop_Sample.raw	1	1	129	149	Propionyl	K9:Propionyl:19.61	PEAKS DB
1	65	P02406|RL28_YEAST	R.GM(+15.99)AGGQHHHRINMDKYHPGYFGKVGMRYFHKQQA.H	Y	33.19	3998.89	34	-1.9	800.784	5	35.33	15912000	4	F4:9212	D810_RR_Sample.raw	2	2	33	66	Oxidation (M)	M2:Oxidation (M):11.49	PEAKS DB
1	65	P02406|RL28_YEAST	M.P(+56.03)SRFTK(+56.03)TR.K	Y	33.18	1103.61	8	0.5	552.812	2	50.05	1375800000	3	F3:16810	D810_Prop_Sample.raw	2	2	2	9	Propionyl	P1:Propionyl:1000.00	K6:Propionyl:1000.00	PEAKS DB
1	65	P02406|RL28_YEAST	P.GGRGM(+15.99)AGGQHHHRINMDKYHP.G	Y	33.15	2371.09	21	-0.5	475.226	5	20.09	213350	4	F4:4469	D810_RR_Sample.raw	1	1	30	50	Oxidation (M)	M5:Oxidation (M):21.58	PEAKS DB
1	65	P02406|RL28_YEAST	P.G(+56.03)YFGKVGMRYFHK(+56.03)QQAHFWKP.V	Y	33.02	2723.36	21	-0.4	545.679	5	74.78	5811100	2	F2:33708	D810_Prop.raw	1	1	51	71	Propionyl	G1:Propionyl:33.81	K13:Propionyl:9.75	PEAKS DB
1	65	P02406|RL28_YEAST	R.INM(+15.99)DKYHPGYFGKVGMRYFHKQQA.H	Y	32.4	2930.41	24	-1.1	977.81	3	42.51	247540	1	F1:13494	D810.raw	1	1	43	66	Oxidation (M)	M3:Oxidation (M):27.62	PEAKS DB
1	65	P02406|RL28_YEAST	A.GYGK(+114.04)ILGK(+56.03)GRIP.N	Y	32.31	1427.82	12	-1.2	714.919	2	69.19	1958600	3	F3:28523	D810_Prop_Sample.raw	1	1	108	119	DiGly	Propionyl	K4:DiGly:48.12	K8:Propionyl:42.68	PEAKS DB
1	65	P02406|RL28_YEAST	P.VLNLDK(+56.03)LWTLIP.E	Y	31.92	1479.87	12	-0.4	740.942	2	103.5	80151000	3	F3:54082	D810_Prop_Sample.raw	3	3	72	83	Propionyl	K6:Propionyl:56.99	PEAKS DB
1	65	P02406|RL28_YEAST	R.G(+56.03)HVSAGKGRIGKHRKHPGGR.G	Y	30.71	2147.2	20	-1	430.448	5	17.48	6469400	3	F3:3185	D810_Prop_Sample.raw	1	1	13	32	Propionyl	G1:Propionyl:6.80	PEAKS DB
1	65	P02406|RL28_YEAST	R.IGKHRKHPGGRGMAGGQHHHR.I	Y	30.52	2310.2	21	0.2	463.047	5	26.56	752400	1	F1:4837	D810.raw	1	1	22	42			PEAKS DB
1	65	P02406|RL28_YEAST	R.KHPGGRGM(+15.99)AGGQHHHR.I	Y	30.47	1734.83	16	0.5	434.716	4	26.34	5968.2	1	F1:4774	D810.raw	1	1	27	42	Oxidation (M)	M8:Oxidation (M):1000.00	PEAKS DB
1	65	P02406|RL28_YEAST	R.KHPGGRGMAGGQHHHRINM(+15.99)DKYHP.G	Y	30.01	2733.3	24	1.9	912.109	3	27.25	0	1	F1:5302	D810.raw	0	0	27	50	Oxidation (M)	M19:Oxidation (M):7.03	PEAKS DB
1	65	P02406|RL28_YEAST	P.VIVKARFVSK(+56.03)LA.E	Y	29.79	1385.88	12	0.7	693.946	2	61.2	129090	3	F3:23453	D810_Prop_Sample.raw	1	1	123	134	Propionyl	K10:Propionyl:13.71	PEAKS DB
1	65	P02406|RL28_YEAST	R.INM(+15.99)DKYHPGYFGKVGMRYFHKQQAHFWKP.V	Y	29.56	3625.77	29	0.3	605.302	6	48.15	28965000	4	F4:15543	D810_RR_Sample.raw	1	1	43	71	Oxidation (M)	M3:Oxidation (M):14.10	PEAKS DB
1	65	P02406|RL28_YEAST	P.NVPVIVK(+56.03)AR.F	Y	29.53	1050.65	9	-0.4	526.335	2	48.94	122240	2	F2:16815	D810_Prop.raw	1	1	120	128	Propionyl	K7:Propionyl:47.92	PEAKS DB
1	65	P02406|RL28_YEAST	P.GGRGM(+15.99)AGGQHHHRINMDKYHPGYFGKVGM(+15.99)R.Y	Y	29.4	3382.59	30	-1.1	423.83	8	31.08	663090	4	F4:7156	D810_RR_Sample.raw	1	1	30	59	Oxidation (M)	M5:Oxidation (M):0.00	M29:Oxidation (M):39.00	PEAKS DB
1	65	P02406|RL28_YEAST	P.S(+56.03)RFTK(+56.03)TR.K	Y	29.32	1006.56	7	0.9	504.286	2	42.24	484880	3	F3:12400	D810_Prop_Sample.raw	1	1	3	9	Propionyl	S1:Propionyl:1000.00	K5:Propionyl:1000.00	PEAKS DB
1	65	P02406|RL28_YEAST	R.KHRGHVSAGK(+56.03)GR.I	Y	29.3	1344.75	12	-0.9	337.194	4	26.63	5865	2	F2:3943	D810_Prop.raw	1	1	10	21	Propionyl	K10:Propionyl:35.06	PEAKS DB
1	65	P02406|RL28_YEAST	R.GHVSAGKGRIGK(+56.03)HRK(+56.03)HPGGR.G	Y	28.94	2203.23	20	1.8	368.213	6	30.72	529570	3	F3:6180	D810_Prop_Sample.raw	1	1	13	32	Propionyl	K12:Propionyl:10.19	K15:Propionyl:19.03	PEAKS DB
6	1	P0CX46|RL2B_YEAST	R.N(+56.03)QRK(+56.03)GAGSIFTSHTR.L	Y	102.79	1770.91	15	1	591.312	3	43.53	2055800	2	F2:13472	D810_Prop.raw	2	2	7	21	Propionyl	N1:Propionyl:1000.00	K4:Propionyl:1000.00	PEAKS DB
6	1	P0CX46|RL2B_YEAST	P.E(+56.03)GTIVSNVEEKPGDRGA.L	Y	99.41	1812.89	17	-0.5	907.449	2	55.5	9382700	3	F3:19830	D810_Prop_Sample.raw	2	2	109	125	Propionyl	E1:Propionyl:213.35	PEAKS DB
6	1	P0CX46|RL2B_YEAST	A.SGNYVIIIGHNP.D	Y	97.88	1282.67	12	-0.6	642.34	2	58.91	1607900000	3	F3:21883	D810_Prop_Sample.raw	22	22	130	141			PEAKS DB
6	1	P0CX46|RL2B_YEAST	P.E(+56.03)GTIVSNVEEKPGDR.G	Y	96.97	1684.83	15	-0.2	843.42	2	53.25	1507500	2	F2:19658	D810_Prop.raw	2	2	109	123	Propionyl	E1:Propionyl:219.48	PEAKS DB
6	1	P0CX46|RL2B_YEAST	A.NEGVHTGQFIYAGKKA.S	Y	94.53	1718.87	16	-1.1	573.965	3	34.6	30150000	4	F4:8746	D810_RR_Sample.raw	2	2	79	94			PEAKS DB
6	1	P0CX46|RL2B_YEAST	P.EGTIVSNVEEKPGDR.G	Y	93.19	1628.8	15	-0.2	815.407	2	35.15	26495000	4	F4:9066	D810_RR_Sample.raw	5	5	109	123			PEAKS DB
6	1	P0CX46|RL2B_YEAST	P.VDHPHGGGNHQHIGKASTISRGAVSGQKA.G	Y	93.12	2902.47	29	-0.3	968.495	3	27.39	376310000	1	F1:5463	D810.raw	6	6	207	235			PEAKS DB
6	1	P0CX46|RL2B_YEAST	P.E(+56.03)GTIVSNVEEKPGDRGALA.R	Y	92.69	1997.01	19	-1.8	999.509	2	63.28	2546200	3	F3:24639	D810_Prop_Sample.raw	2	2	109	127	Propionyl	E1:Propionyl:211.39	PEAKS DB
6	1	P0CX46|RL2B_YEAST	R.ASGNYVIIIGHNP.D	Y	90.31	1353.7	13	0.7	677.86	2	56.36	131510000	2	F2:21602	D810_Prop.raw	4	4	129	141			PEAKS DB
6	1	P0CX46|RL2B_YEAST	P.EGTIVSNVEEKPGDRGA.L	Y	89.45	1756.86	17	-1.8	879.435	2	37.03	213760000	3	F3:9779	D810_Prop_Sample.raw	6	6	109	125			PEAKS DB
6	1	P0CX46|RL2B_YEAST	R.LPSGAKKVISSDARGVIGVIA.G	Y	88.73	2037.19	21	1.5	1019.61	2	55.07	8026700	1	F1:21525	D810.raw	3	3	150	170			PEAKS DB
6	1	P0CX46|RL2B_YEAST	R.LREEIFIANEGVHTGQFIYAGKKA.S	Y	88.7	2690.42	24	-0.5	673.611	4	54.73	238640000	4	F4:19632	D810_RR_Sample.raw	6	6	71	94			PEAKS DB
6	1	P0CX46|RL2B_YEAST	A.R(+56.03)ASGNYVIIIGHNP.D	Y	88.59	1565.83	14	-0.3	783.923	2	64.3	34122000	3	F3:25533	D810_Prop_Sample.raw	11	11	128	141	Propionyl	R1:Propionyl:1000.00	PEAKS DB
6	1	P0CX46|RL2B_YEAST	R.G(+56.03)IVK(+56.03)QIVHDSGRGAP.L	Y	87.18	1644.89	15	0.1	823.455	2	80.69	18418000	2	F2:38509	D810_Prop.raw	2	2	43	57	Propionyl	G1:Propionyl:1000.00	K4:Propionyl:1000.00	PEAKS DB
6	1	P0CX46|RL2B_YEAST	A.S(+56.03)GNYVIIIGHNP.D	Y	86.05	1338.69	12	0.4	670.354	2	79.52	51911000	3	F3:35648	D810_Prop_Sample.raw	8	8	130	141	Propionyl	S1:Propionyl:1000.00	PEAKS DB
6	1	P0CX46|RL2B_YEAST	R.G(+56.03)IVK(+56.03)QIVHDSGR.G	Y	84.57	1419.78	12	-0.4	710.899	2	83.04	5643700	3	F3:38464	D810_Prop_Sample.raw	2	2	43	54	Propionyl	G1:Propionyl:1000.00	K4:Propionyl:1000.00	PEAKS DB
6	1	P0CX46|RL2B_YEAST	P.VDHPHGGGNHQHIGKASTISRGA.V	Y	83.48	2332.15	23	-0.3	778.391	3	27.22	1465500	1	F1:5264	D810.raw	2	2	207	229			PEAKS DB
6	1	P0CX46|RL2B_YEAST	P.V(+56.03)DHPHGGGNHQHIGK(+56.03)A.S	Y	82.46	1771.85	16	-0.1	591.624	3	31.71	481100	3	F3:7036	D810_Prop_Sample.raw	2	2	207	222	Propionyl	V1:Propionyl:1000.00	K15:Propionyl:1000.00	PEAKS DB
6	1	P0CX46|RL2B_YEAST	P.SGAKKVISSDARGVIGVIA.G	Y	82.36	1827.06	19	-0.3	914.536	2	47.29	25861000	1	F1:16488	D810.raw	3	3	152	170			PEAKS DB
6	1	P0CX46|RL2B_YEAST	R.KGAGSIFTSHTR.L	Y	82.16	1260.66	12	0.8	421.227	3	28.17	9737400	1	F1:5815	D810.raw	2	2	10	21			PEAKS DB
6	1	P0CX46|RL2B_YEAST	P.E(+56.03)GTIVSNVEEKP.G	Y	81.25	1356.68	12	0.5	679.346	2	63.49	69037000	2	F2:26184	D810_Prop.raw	2	2	109	120	Propionyl	E1:Propionyl:152.36	PEAKS DB
6	1	P0CX46|RL2B_YEAST	R.K(+56.03)GAGSIFTSHTR.L	Y	80.91	1316.68	12	0.6	439.902	3	42.46	18688000	3	F3:12642	D810_Prop_Sample.raw	6	6	10	21	Propionyl	K1:Propionyl:1000.00	PEAKS DB
6	1	P0CX46|RL2B_YEAST	P.VDHPHGGGNHQHIGKASTISR.G	Y	80.86	2204.09	21	-0.1	441.826	5	19.56	2754900	3	F3:3885	D810_Prop_Sample.raw	4	4	207	227			PEAKS DB
6	1	P0CX46|RL2B_YEAST	R.T(+56.03)GLLRGSQKTQD	Y	80.77	1358.72	12	-0.1	680.365	2	50.55	4329400	3	F3:16997	D810_Prop_Sample.raw	2	2	243	254	Propionyl	T1:Propionyl:92.28	PEAKS DB
6	1	P0CX46|RL2B_YEAST	A.NEGVHTGQFIYAGKKASLNVGNVLP.L	Y	80.22	2612.37	25	-1.2	871.797	3	59.94	0	4	F4:22495	D810_RR_Sample.raw	0	0	79	103			PEAKS DB
6	1	P0CX46|RL2B_YEAST	R.NQRKGAGSIFTSHTR.L	Y	78.56	1658.86	15	0.2	415.722	4	30.91	564720	3	F3:6355	D810_Prop_Sample.raw	2	2	7	21			PEAKS DB
6	1	P0CX46|RL2B_YEAST	R.G(+56.03)VIGVIAGGGRVDKP.L	Y	78.16	1449.83	15	0	725.922	2	71.54	40050000	2	F2:31637	D810_Prop.raw	4	4	164	178	Propionyl	G1:Propionyl:169.42	PEAKS DB
6	1	P0CX46|RL2B_YEAST	P.SGAK(+56.03)KVISSDAR.G	Y	78.04	1273.7	12	0.2	425.574	3	31.82	3235300	3	F3:7059	D810_Prop_Sample.raw	1	1	152	163	Propionyl	K4:Propionyl:30.46	PEAKS DB
6	1	P0CX46|RL2B_YEAST	P.S(+56.03)GAKK(+56.03)VISSDAR.G	Y	77.64	1329.73	12	-0.1	665.87	2	45.14	1439100	3	F3:13940	D810_Prop_Sample.raw	2	2	152	163	Propionyl	S1:Propionyl:62.26	K5:Propionyl:26.02	PEAKS DB
6	1	P0CX46|RL2B_YEAST	R.GIVKQIVHDSGR.G	Y	77.2	1307.73	12	-0.9	436.917	3	31.77	26404000	1	F1:7713	D810.raw	2	2	43	54			PEAKS DB
6	1	P0CX46|RL2B_YEAST	P.V(+56.03)DHPHGGGNHQHIGK(+56.03)ASTISR.G	Y	76.15	2316.15	21	-0.1	580.044	4	32.32	657810	2	F2:7119	D810_Prop.raw	2	2	207	227	Propionyl	V1:Propionyl:1000.00	K15:Propionyl:1000.00	PEAKS DB
6	1	P0CX46|RL2B_YEAST	R.G(+56.03)VIGVIAGGGRVDK(+56.03)P.L	Y	75.82	1505.86	15	-0.3	753.935	2	94.68	6198100	3	F3:46996	D810_Prop_Sample.raw	2	2	164	178	Propionyl	G1:Propionyl:1000.00	K14:Propionyl:1000.00	PEAKS DB
6	1	P0CX46|RL2B_YEAST	R.GIVK(+56.03)QIVHDSGRGAP.L	Y	75.67	1588.87	15	-1.9	795.44	2	53.61	0	3	F3:18818	D810_Prop_Sample.raw	0	0	43	57	Propionyl	K4:Propionyl:40.63	PEAKS DB
6	1	P0CX46|RL2B_YEAST	P.V(+56.03)DHPHGGGNHQHIGKASTISR.G	Y	75.65	2260.12	21	0.2	566.038	4	27.66	183220	2	F2:4505	D810_Prop.raw	1	1	207	227	Propionyl	V1:Propionyl:75.66	PEAKS DB
6	1	P0CX46|RL2B_YEAST	P.S(+56.03)GAK(+56.03)KVISSDAR.G	Y	75.15	1329.73	12	0.7	665.87	2	48.93	321050	2	F2:16798	D810_Prop.raw	1	1	152	163	Propionyl	S1:Propionyl:55.36	K4:Propionyl:24.44	PEAKS DB
6	1	P0CX46|RL2B_YEAST	P.S(+56.03)GAKKVISSDA.R	Y	75.03	1117.6	11	-0.9	559.806	2	33.15	1606900	2	F2:7593	D810_Prop.raw	2	2	152	162	Propionyl	S1:Propionyl:73.31	PEAKS DB
6	1	P0CX46|RL2B_YEAST	A.RASGNYVIIIGHNP.D	Y	74.49	1509.81	14	-0.9	755.909	2	46.94	323730000	4	F4:14947	D810_RR_Sample.raw	87	87	128	141			PEAKS DB
6	1	P0CX46|RL2B_YEAST	A.N(+56.03)EGVHTGQFIYAGKKA.S	Y	74.36	1774.9	16	-0.4	592.64	3	44.24	251920	2	F2:13849	D810_Prop.raw	1	1	79	94	Propionyl	N1:Propionyl:90.97	PEAKS DB
6	1	P0CX46|RL2B_YEAST	R.G(+56.03)IVKQIVHDSGRGAP.L	Y	74.25	1588.87	15	-0.3	795.441	2	59.41	54995000	2	F2:23384	D810_Prop.raw	3	3	43	57	Propionyl	G1:Propionyl:56.34	PEAKS DB
6	1	P0CX46|RL2B_YEAST	P.SGAKKVISSDAR.G	Y	74.06	1217.67	12	0.4	406.898	3	17.92	100910	4	F4:3493	D810_RR_Sample.raw	3	3	152	163			PEAKS DB
6	1	P0CX46|RL2B_YEAST	R.HGYIRGIVKQIVHDSGRGAP.L	Y	74	2159.17	20	0.4	720.731	3	43.43	12723000	4	F4:13444	D810_RR_Sample.raw	3	3	38	57			PEAKS DB
6	1	P0CX46|RL2B_YEAST	R.K(+56.03)(+56.03)GAGSIFTSHTR.L	Y	73.85	1372.71	12	0.5	687.362	2	59.8	8586200	2	F2:23616	D810_Prop.raw	2	2	10	21	Propionyl	K1:Propionyl:1000.00	K1:Propionyl:1000.00	PEAKS DB
6	1	P0CX46|RL2B_YEAST	R.G(+56.03)IVKQIVHDSGR.G	Y	73.64	1363.76	12	0.5	682.886	2	59.75	10244000	3	F3:22591	D810_Prop_Sample.raw	4	4	43	54	Propionyl	G1:Propionyl:53.53	PEAKS DB
6	1	P0CX46|RL2B_YEAST	R.L(+56.03)REEIFIANEGVHTGQFIYAGKKA.S	Y	71.47	2746.44	24	1.2	687.619	4	75.04	1785700	3	F3:32537	D810_Prop_Sample.raw	2	2	71	94	Propionyl	L1:Propionyl:69.51	PEAKS DB
6	1	P0CX46|RL2B_YEAST	P.EGTIVSNVEEKP.G	Y	71.36	1300.65	12	0.5	651.333	2	41.07	2220700000	2	F2:12031	D810_Prop.raw	11	11	109	120			PEAKS DB
6	1	P0CX46|RL2B_YEAST	R.GIVKQIVHDSGRGAP.L	Y	71.24	1532.84	15	0.6	511.955	3	35.46	340860000	1	F1:9727	D810.raw	7	7	43	57			PEAKS DB
6	1	P0CX46|RL2B_YEAST	P.E(+56.03)GTIVSNVEEK(+56.03)PGDRGALA.R	Y	70.15	2053.03	19	-0.1	1027.52	2	78.24	0	2	F2:36476	D810_Prop.raw	0	0	109	127	Propionyl	E1:Propionyl:1000.00	K11:Propionyl:1000.00	PEAKS DB
6	1	P0CX46|RL2B_YEAST	P.L(+56.03)AKVVFRDP.Y	Y	69.83	1099.64	9	0.1	550.827	2	72.89	28059000	3	F3:31149	D810_Prop_Sample.raw	3	3	58	66	Propionyl	L1:Propionyl:55.92	PEAKS DB
6	1	P0CX46|RL2B_YEAST	A.S(+56.03)TISRGAVSGQKA.G	Y	69	1316.7	13	0.3	659.36	2	32.77	5521400	2	F2:7326	D810_Prop.raw	2	2	223	235	Propionyl	S1:Propionyl:102.24	PEAKS DB
6	1	P0CX46|RL2B_YEAST	P.E(+56.03)GTIVSNVEEK(+56.03)PGDRGA.L	Y	68.09	1868.91	17	-0.5	935.462	2	71.5	0	2	F2:31575	D810_Prop.raw	0	0	109	125	Propionyl	E1:Propionyl:1000.00	K11:Propionyl:1000.00	PEAKS DB
6	1	P0CX46|RL2B_YEAST	R.N(+56.03)QRKGAGSIFTSHTR.L	Y	68.08	1714.89	15	-0.2	429.729	4	29.28	5312200	2	F2:5451	D810_Prop.raw	4	4	7	21	Propionyl	N1:Propionyl:14.84	PEAKS DB
6	1	P0CX46|RL2B_YEAST	R.GVIGVIAGGGRVDKP.L	Y	67.53	1393.8	15	0.2	697.909	2	46.94	252740000	1	F1:16419	D810.raw	6	6	164	178			PEAKS DB
6	1	P0CX46|RL2B_YEAST	P.L(+56.03)AK(+56.03)VVFRDP.Y	Y	67.33	1155.67	9	1.2	578.841	2	98.32	21877000	2	F2:51937	D810_Prop.raw	2	2	58	66	Propionyl	L1:Propionyl:1000.00	K3:Propionyl:1000.00	PEAKS DB
6	1	P0CX46|RL2B_YEAST	A.K(+56.03)LRTLDYAER.H	Y	64.25	1319.72	10	1	440.914	3	43.02	1641700	2	F2:13186	D810_Prop.raw	2	2	28	37	Propionyl	K1:Propionyl:1000.00	PEAKS DB
6	1	P0CX46|RL2B_YEAST	P.SGAKKVISSDARGVIGVIAGGGR.V	Y	63.94	2154.22	23	-1.7	719.08	3	47.17	1468600	1	F1:16459	D810.raw	2	2	152	174			PEAKS DB
6	1	P0CX46|RL2B_YEAST	P.S(+56.03)GAKKVISSDAR.G	Y	63.68	1273.7	12	0	637.857	2	28.65	158620	2	F2:5112	D810_Prop.raw	1	1	152	163	Propionyl	S1:Propionyl:40.63	PEAKS DB
6	1	P0CX46|RL2B_YEAST	P.EGTIVSNVEEK(+56.03)PGDRGA.L	Y	63.64	1812.89	17	0.8	907.451	2	52.94	251530	3	F3:18338	D810_Prop_Sample.raw	1	1	109	125	Propionyl	K11:Propionyl:149.94	PEAKS DB
6	1	P0CX46|RL2B_YEAST	R.HGYIRGIVKQIVHDSGR.G	Y	62.68	1934.06	17	-0.5	387.819	5	40.73	0	4	F4:11787	D810_RR_Sample.raw	0	0	38	54			PEAKS DB
6	1	P0CX46|RL2B_YEAST	P.EGTIVSNVEEKPGDRGALA.R	Y	62.59	1940.98	19	1	648.001	3	44.37	84903000	2	F2:13881	D810_Prop.raw	4	4	109	127			PEAKS DB
6	1	P0CX46|RL2B_YEAST	P.L(+56.03)AKVVFRDPYKYR.L	Y	62.18	1709.96	13	0.1	428.498	4	59.88	400200	2	F2:23749	D810_Prop.raw	1	1	58	70	Propionyl	L1:Propionyl:9.40	PEAKS DB
6	1	P0CX46|RL2B_YEAST	P.LAK(+56.03)VVFRDP.Y	Y	61.27	1099.64	9	-0.1	550.827	2	57.29	16629000	2	F2:22208	D810_Prop.raw	2	2	58	66	Propionyl	K3:Propionyl:36.05	PEAKS DB
6	1	P0CX46|RL2B_YEAST	R.LPSGAKKVISSDAR.G	Y	60.22	1427.81	14	-0.6	476.943	3	28.37	3741600	1	F1:5910	D810.raw	2	2	150	163			PEAKS DB
6	1	P0CX46|RL2B_YEAST	P.SGAKK(+56.03)VISSDA.R	Y	59.82	1117.6	11	0.7	559.807	2	35.06	23274	3	F3:8847	D810_Prop_Sample.raw	1	1	152	162	Propionyl	K5:Propionyl:0.00	PEAKS DB
6	1	P0CX46|RL2B_YEAST	P.L(+56.03)AKVVFR.D	Y	59.63	887.559	7	0.7	444.787	2	66.04	11077000	2	F2:28045	D810_Prop.raw	2	2	58	64	Propionyl	L1:Propionyl:44.72	PEAKS DB
6	1	P0CX46|RL2B_YEAST	R.L(+56.03)K(+56.03)RNSWPKTR.G	Y	59.17	1396.79	10	0.6	466.606	3	50.5	722890	3	F3:17015	D810_Prop_Sample.raw	2	2	191	200	Propionyl	L1:Propionyl:112.70	K2:Propionyl:110.20	PEAKS DB
6	1	P0CX46|RL2B_YEAST	R.R(+56.03)TGLLRGSQK(+56.03)TQD	Y	58.93	1570.84	13	-0.8	786.428	2	48.08	2173700	3	F3:15624	D810_Prop_Sample.raw	2	2	242	254	Propionyl	R1:Propionyl:1000.00	K10:Propionyl:1000.00	PEAKS DB
6	1	P0CX46|RL2B_YEAST	P.YKYRLREEIFIANEGVHTGQFIYAGKKA.S	Y	56.62	3300.74	28	0	1101.25	3	52.77	1232600000	4	F4:18386	D810_RR_Sample.raw	26	26	67	94			PEAKS DB
6	1	P0CX46|RL2B_YEAST	P.V(+56.03)DHPHGGGNHQHIGKASTISRGAVSGQKA.G	Y	55.19	2958.49	29	-0.3	592.706	5	31.06	934600	3	F3:6510	D810_Prop_Sample.raw	1	1	207	235	Propionyl	V1:Propionyl:34.13	PEAKS DB
6	1	P0CX46|RL2B_YEAST	R.LREEIFIANEGVHTGQFIYAGKKASLNVGNVLP.L	Y	54.68	3583.91	33	-0.5	896.986	4	70.53	136170000	4	F4:29485	D810_RR_Sample.raw	4	4	71	103			PEAKS DB
6	1	P0CX46|RL2B_YEAST	P.LAKVVFRDPYKYR.L	Y	54.15	1653.94	13	-0.2	414.491	4	43.11	95302000	3	F3:12854	D810_Prop_Sample.raw	2	2	58	70			PEAKS DB
6	1	P0CX46|RL2B_YEAST	A.KLRTLDYAER.H	Y	53.33	1263.69	10	0.8	632.855	2	29.59	368290	1	F1:6791	D810.raw	1	1	28	37			PEAKS DB
6	1	P0CX46|RL2B_YEAST	R.VIRNQRKGAGSIFTSHTR.L	Y	53.05	2027.11	18	0.1	406.43	5	27.62	23927000	1	F1:5531	D810.raw	4	4	4	21			PEAKS DB
6	1	P0CX46|RL2B_YEAST	P.LAKVVFRDP.Y	Y	52.76	1043.61	9	-0.4	348.878	3	38.35	825750000	1	F1:10970	D810.raw	7	7	58	66			PEAKS DB
6	1	P0CX46|RL2B_YEAST	R.TGLLRGSQK(+56.03)TQD	Y	52.04	1358.72	12	-0.8	680.364	2	40.53	228890	3	F3:11404	D810_Prop_Sample.raw	1	1	243	254	Propionyl	K9:Propionyl:42.12	PEAKS DB
6	1	P0CX46|RL2B_YEAST	A.KVVFRDP.Y	Y	52.03	859.492	7	-0.6	430.753	2	37.17	978080	1	F1:10338	D810.raw	1	1	60	66			PEAKS DB
6	1	P0CX46|RL2B_YEAST	R.KGAGSIFTSHTRLR.Q	Y	51.22	1529.84	14	-0.3	510.955	3	29.99	3510800	1	F1:6979	D810.raw	1	1	10	23			PEAKS DB
6	1	P0CX46|RL2B_YEAST	R.L(+56.03)PSGAKK(+56.03)VISSDAR.G	Y	51.21	1539.86	14	1.4	770.939	2	68.51	0	3	F3:28209	D810_Prop_Sample.raw	0	0	150	163	Propionyl	L1:Propionyl:40.91	K7:Propionyl:0.00	PEAKS DB
6	1	P0CX46|RL2B_YEAST	P.EGTIVSNVEEKPGDRGALAR.A	Y	51.05	2097.08	20	-0.5	700.034	3	38.26	17572000	1	F1:10867	D810.raw	2	2	109	128			PEAKS DB
6	1	P0CX46|RL2B_YEAST	A.SLNVGNVLP.L	Y	51.04	911.508	9	-0.1	456.761	2	71.42	35561000	4	F4:30272	D810_RR_Sample.raw	2	2	95	103			PEAKS DB
6	1	P0CX46|RL2B_YEAST	A.KLRTLDYAERHGYIR.G	Y	50.42	1890.02	15	0.3	631.015	3	33.11	347000000	1	F1:8305	D810.raw	4	4	28	42			PEAKS DB
6	1	P0CX46|RL2B_YEAST	A.N(+56.03)EGVHTGQFIYAGKKASLNVGNVLP.L	Y	50.32	2668.4	25	0.6	890.474	3	68.46	0	2	F2:29558	D810_Prop.raw	0	0	79	103	Propionyl	N1:Propionyl:52.51	PEAKS DB
6	1	P0CX46|RL2B_YEAST	R.KGAGSIFTSHTRLRQGAA.K	Y	50.2	1857	18	-0.4	465.256	4	32.16	45174000	4	F4:7933	D810_RR_Sample.raw	3	3	10	27			PEAKS DB
6	1	P0CX46|RL2B_YEAST	A.K(+56.03)(+56.03)LRTLDYAERHGYIR.G	Y	50.17	2002.07	15	0.3	668.366	3	61.33	5310800	2	F2:24688	D810_Prop.raw	2	2	28	42	Propionyl	K1:Propionyl:1000.00	K1:Propionyl:1000.00	PEAKS DB
6	1	P0CX46|RL2B_YEAST	A.STISRGAVSGQK(+56.03)A.G	Y	49.92	1316.7	13	0.6	659.36	2	31.48	60415	2	F2:6653	D810_Prop.raw	1	1	223	235	Propionyl	K12:Propionyl:90.32	PEAKS DB
6	1	P0CX46|RL2B_YEAST	R.L(+56.03)PSGAKKVISSDAR.G	Y	49.67	1483.84	14	0.1	495.619	3	46.15	344940	2	F2:15030	D810_Prop.raw	2	2	150	163	Propionyl	L1:Propionyl:23.70	PEAKS DB
6	1	P0CX46|RL2B_YEAST	A.K(+56.03)LRTLDYAERHGYIR.G	Y	48.8	1946.05	15	0.8	487.52	4	47.39	13368000	3	F3:15136	D810_Prop_Sample.raw	3	3	28	42	Propionyl	K1:Propionyl:1000.00	PEAKS DB
6	1	P0CX46|RL2B_YEAST	P.VDHPHGGGNHQHIGKA.S	Y	48.77	1659.8	16	0.1	415.957	4	30.5	15835	4	F4:6734	D810_RR_Sample.raw	1	1	207	222			PEAKS DB
6	1	P0CX46|RL2B_YEAST	P.GDRGALAR.A	Y	48.68	814.441	8	0.3	408.228	2	17.68	7805.1	1	F1:3038	D810.raw	1	1	121	128			PEAKS DB
6	1	P0CX46|RL2B_YEAST	P.K(+56.03)TRGVAMNP.V	Y	48.55	1028.54	9	0.2	515.279	2	31.67	33775000	2	F2:6737	D810_Prop.raw	4	4	198	206	Propionyl	K1:Propionyl:1000.00	PEAKS DB
6	1	P0CX46|RL2B_YEAST	A.K(+56.03)(+56.03)LRTLDYAER.H	Y	48.17	1375.75	10	0.2	688.88	2	62.73	328760	2	F2:25611	D810_Prop.raw	2	2	28	37	Propionyl	K1:Propionyl:1000.00	K1:Propionyl:1000.00	PEAKS DB
6	1	P0CX46|RL2B_YEAST	A.RGVIGVIAGGGRVDKP.L	Y	47.63	1549.91	16	-0.7	517.642	3	40.29	2761200	1	F1:12023	D810.raw	1	1	163	178			PEAKS DB
6	1	P0CX46|RL2B_YEAST	A.S(+56.03)TISRGAVSGQK(+56.03)A.G	Y	46.82	1372.73	13	-0.5	687.372	2	51.05	117010	2	F2:18152	D810_Prop.raw	1	1	223	235	Propionyl	S1:Propionyl:1000.00	K12:Propionyl:1000.00	PEAKS DB
6	1	P0CX46|RL2B_YEAST	R.GAVSGQKA.G	Y	45.76	716.382	8	-0.8	359.198	2	17.43	143060	4	F4:3239	D810_RR_Sample.raw	2	2	228	235			PEAKS DB
6	1	P0CX46|RL2B_YEAST	P.EGTIVSNVEEK(+56.03)P.G	Y	45.59	1356.68	12	0.3	679.346	2	61.65	5728700	2	F2:25015	D810_Prop.raw	2	2	109	120	Propionyl	K11:Propionyl:53.46	PEAKS DB
6	1	P0CX46|RL2B_YEAST	R.NQRKGAGSIFTSHTRLR.Q	Y	45.24	1928.05	17	0.6	386.617	5	28.68	481060	1	F1:6105	D810.raw	1	1	7	23			PEAKS DB
6	1	P0CX46|RL2B_YEAST	R.TLDYAERHGYIR.G	Y	45.1	1492.74	12	0.9	498.589	3	33.54	3755600	1	F1:8523	D810.raw	1	1	31	42			PEAKS DB
6	1	P0CX46|RL2B_YEAST	R.R(+56.03)TGLLRGSQKTQD	Y	45.08	1514.82	13	-0.1	505.946	3	33.51	11562000	3	F3:8052	D810_Prop_Sample.raw	2	2	242	254	Propionyl	R1:Propionyl:41.11	PEAKS DB
6	1	P0CX46|RL2B_YEAST	P.S(+56.03)GAKKVISSDARGVIGVIA.G	Y	44.85	1883.08	19	0.4	628.702	3	63.71	552580	2	F2:26177	D810_Prop.raw	1	1	152	170	Propionyl	S1:Propionyl:12.16	PEAKS DB
6	1	P0CX46|RL2B_YEAST	P.K(+56.03)(+56.03)TRGVAMNP.V	Y	44.52	1084.57	9	1.1	543.293	2	54.96	8647500	2	F2:20727	D810_Prop.raw	2	2	198	206	Propionyl	K1:Propionyl:1000.00	K1:Propionyl:1000.00	PEAKS DB
6	1	P0CX46|RL2B_YEAST	R.LRQGAAKLR.T	Y	44.32	1011.63	9	-1.3	338.217	3	18.81	9649.2	4	F4:3884	D810_RR_Sample.raw	2	2	22	30			PEAKS DB
6	1	P0CX46|RL2B_YEAST	P.K(+56.03)(+56.03)TRGVAM(+15.99)NP.V	Y	42.94	1100.56	9	0	551.29	2	45.81	3023500	3	F3:14376	D810_Prop_Sample.raw	1	1	198	206	Propionyl	Oxidation (M)	K1:Propionyl:1000.00	K1:Propionyl:1000.00	M7:Oxidation (M):1000.00	PEAKS DB
6	1	P0CX46|RL2B_YEAST	P.D(+56.03)ENK(+56.03)TRVR.L	Y	42.91	1128.59	8	0.5	565.302	2	33.15	1195800	2	F2:7565	D810_Prop.raw	1	1	142	149	Propionyl	D1:Propionyl:1000.00	K4:Propionyl:1000.00	PEAKS DB
6	1	P0CX46|RL2B_YEAST	R.L(+56.03)KRNSWPKTR.G	Y	42.65	1340.77	10	-1	336.199	4	34.08	0	3	F3:8351	D810_Prop_Sample.raw	0	0	191	200	Propionyl	L1:Propionyl:24.44	PEAKS DB
6	1	P0CX46|RL2B_YEAST	P.E(+56.03)GTIVSNVEEK(+56.03)P.G	Y	41.92	1412.7	12	-0.2	707.359	2	89.29	12229000	3	F3:42846	D810_Prop_Sample.raw	2	2	109	120	Propionyl	E1:Propionyl:1000.00	K11:Propionyl:1000.00	PEAKS DB
6	1	P0CX46|RL2B_YEAST	P.SGAK(+56.03)KVISSDA.R	Y	41.83	1117.6	11	-0.6	559.806	2	35.91	1274300	3	F3:9379	D810_Prop_Sample.raw	1	1	152	162	Propionyl	K4:Propionyl:16.65	PEAKS DB
6	1	P0CX46|RL2B_YEAST	P.D(+56.03)ENKTRVRLP.S	Y	41.63	1282.7	10	-0.2	642.357	2	41.44	5216600	3	F3:11901	D810_Prop_Sample.raw	2	2	142	151	Propionyl	D1:Propionyl:0.00	PEAKS DB
6	1	P0CX46|RL2B_YEAST	R.T(+56.03)LDYAERHGYIR.G	Y	40.65	1548.77	12	0.5	517.264	3	55.72	344380	3	F3:20101	D810_Prop_Sample.raw	1	1	31	42	Propionyl	T1:Propionyl:1000.00	PEAKS DB
6	1	P0CX46|RL2B_YEAST	P.LLKAGRAFHKYR.L	Y	40.53	1458.86	12	-0.4	365.721	4	30.89	1908500	3	F3:6330	D810_Prop_Sample.raw	1	1	179	190			PEAKS DB
6	1	P0CX46|RL2B_YEAST	P.K(+56.03)TRGVAM(+15.99)NP.V	Y	40.1	1044.54	9	0.6	523.277	2	27.57	311840	2	F2:4767	D810_Prop.raw	1	1	198	206	Propionyl	Oxidation (M)	K1:Propionyl:1000.00	M7:Oxidation (M):1000.00	PEAKS DB
6	1	P0CX46|RL2B_YEAST	R.L(+56.03)KRNSWP.K	Y	40.02	955.524	7	0	478.769	2	54.49	29606000	3	F3:19766	D810_Prop_Sample.raw	2	2	191	197	Propionyl	L1:Propionyl:30.46	PEAKS DB
6	1	P0CX46|RL2B_YEAST	R.VIRNQRK(+56.03)GAGSIFTSHTR.L	Y	39.99	2083.14	18	0.1	417.635	5	37.92	2947000	2	F2:10129	D810_Prop.raw	2	2	4	21	Propionyl	K7:Propionyl:13.30	PEAKS DB
6	1	P0CX46|RL2B_YEAST	A.G(+56.03)LIAARRTGLLR.G	Y	39.29	1351.84	12	0.1	451.621	3	58.45	28940000	3	F3:21542	D810_Prop_Sample.raw	2	2	236	247	Propionyl	G1:Propionyl:1000.00	PEAKS DB
6	1	P0CX46|RL2B_YEAST	R.A(+56.03)SGNYVIIIGHNP.D	Y	38.98	1409.73	13	0	705.872	2	80.7	586820	3	F3:36564	D810_Prop_Sample.raw	1	1	129	141	Propionyl	A1:Propionyl:1000.00	PEAKS DB
6	1	P0CX46|RL2B_YEAST	P.L(+56.03)AK(+56.03)VVFR.D	Y	38.68	943.585	7	0.8	472.8	2	99.59	2470400	3	F3:50486	D810_Prop_Sample.raw	2	2	58	64	Propionyl	L1:Propionyl:1000.00	K3:Propionyl:1000.00	PEAKS DB
6	1	P0CX46|RL2B_YEAST	R.V(+56.03)IRNQRKGAGSIFTSHTR.L	Y	38.48	2083.14	18	0	417.635	5	37.09	2194600	3	F3:9803	D810_Prop_Sample.raw	1	1	4	21	Propionyl	V1:Propionyl:0.00	PEAKS DB
6	1	P0CX46|RL2B_YEAST	P.LAK(+56.03)VVFRDPYKYR.L	Y	37.5	1709.96	13	0.2	428.498	4	54.07	0	3	F3:19124	D810_Prop_Sample.raw	0	0	58	70	Propionyl	K3:Propionyl:8.22	PEAKS DB
6	1	P0CX46|RL2B_YEAST	R.L(+56.03)REEIFIANEGVHTGQFIYAGKKASLNVGNVLP.L	Y	37.38	3639.94	33	0	910.993	4	86.36	746640	3	F3:40722	D810_Prop_Sample.raw	1	1	71	103	Propionyl	L1:Propionyl:23.93	PEAKS DB
6	1	P0CX46|RL2B_YEAST	P.LAKVVFR.D	Y	36.29	831.533	7	0.4	278.185	3	34.68	3260600	3	F3:8570	D810_Prop_Sample.raw	2	2	58	64			PEAKS DB
6	1	P0CX46|RL2B_YEAST	A.KLRTLDYAERHGYIRGIVKQIVHDSGR.G	Y	35.46	3179.74	27	-0.2	636.956	5	53.37	174410000	1	F1:20337	D810.raw	2	2	28	54			PEAKS DB
6	1	P0CX46|RL2B_YEAST	R.G(+56.03)AVSGQKAGLIAAR.R	Y	35.13	1353.77	14	1.1	677.894	2	63.99	0	3	F3:25172	D810_Prop_Sample.raw	0	0	228	241	Propionyl	G1:Propionyl:0.00	PEAKS DB
6	1	P0CX46|RL2B_YEAST	A.G(+56.03)LIAARR.T	Y	34.99	811.503	7	0.5	406.759	2	45.84	39955000	3	F3:14518	D810_Prop_Sample.raw	2	2	236	242	Propionyl	G1:Propionyl:1000.00	PEAKS DB
6	1	P0CX46|RL2B_YEAST	A.R(+56.03)RTGLLR.G	Y	34.96	926.577	7	1.3	309.867	3	32.58	0	3	F3:7553	D810_Prop_Sample.raw	0	0	241	247	Propionyl	R1:Propionyl:1000.00	PEAKS DB
6	1	P0CX46|RL2B_YEAST	M.G(+56.03)RVIRNQRKGAGSIFTSHTR.L	Y	34.66	2296.26	20	-0.1	575.073	4	37.81	5177500	2	F2:9969	D810_Prop.raw	2	2	2	21	Propionyl	G1:Propionyl:13.33	PEAKS DB
6	1	P0CX46|RL2B_YEAST	R.V(+56.03)IRNQRK(+56.03)GAGSIFTSHTR.L	Y	34.53	2139.17	18	-2	714.061	3	49.4	29844	3	F3:16496	D810_Prop_Sample.raw	1	1	4	21	Propionyl	V1:Propionyl:1000.00	K7:Propionyl:1000.00	PEAKS DB
6	1	P0CX46|RL2B_YEAST	R.T(+56.03)GLLRGSQK(+56.03)TQD	Y	32.86	1414.74	12	-0.4	708.378	2	68.58	126630	2	F2:29660	D810_Prop.raw	1	1	243	254	Propionyl	T1:Propionyl:1000.00	K9:Propionyl:1000.00	PEAKS DB
6	1	P0CX46|RL2B_YEAST	P.LAK(+56.03)VVFR.D	Y	32.21	887.559	7	-0.4	444.787	2	55.65	1841600	3	F3:20016	D810_Prop_Sample.raw	1	1	58	64	Propionyl	K3:Propionyl:45.01	PEAKS DB
6	1	P0CX46|RL2B_YEAST	A.S(+56.03)LNVGNVLP.L	Y	32.06	967.534	9	-0.3	484.774	2	102.82	545150	3	F3:53376	D810_Prop_Sample.raw	1	1	95	103	Propionyl	S1:Propionyl:1000.00	PEAKS DB
6	1	P0CX46|RL2B_YEAST	R.G(+56.03)AVSGQK(+56.03)A.G	Y	31.96	828.434	8	0.9	415.225	2	56.26	719330	2	F2:21506	D810_Prop.raw	1	1	228	235	Propionyl	G1:Propionyl:1000.00	K7:Propionyl:1000.00	PEAKS DB
6	1	P0CX46|RL2B_YEAST	R.L(+56.03)K(+56.03)RNSWP.K	Y	31.37	1011.55	7	0.9	506.783	2	78.33	3548700	2	F2:36709	D810_Prop.raw	2	2	191	197	Propionyl	L1:Propionyl:1000.00	K2:Propionyl:1000.00	PEAKS DB
6	1	P0CX46|RL2B_YEAST	P.V(+56.03)DHPHGGGNHQHIGKASTISRGAVSGQK(+56.03)A.G	Y	31.2	3014.52	29	0.1	754.637	4	36.53	0	2	F2:9432	D810_Prop.raw	0	0	207	235	Propionyl	V1:Propionyl:27.42	K28:Propionyl:15.57	PEAKS DB
6	1	P0CX46|RL2B_YEAST	R.NQRK(+56.03)GAGSIFTSHTR.L	Y	30.38	1714.89	15	0.9	572.636	3	32.32	939990	3	F3:7469	D810_Prop_Sample.raw	1	1	7	21	Propionyl	K4:Propionyl:0.00	PEAKS DB
6	1	P0CX46|RL2B_YEAST	P.Y(+56.03)KYRLREEIFIANEGVHTGQFIYAGKKA.S	Y	29.14	3356.77	28	0.7	672.361	5	66.36	6191200	3	F3:26585	D810_Prop_Sample.raw	1	1	67	94	Propionyl	Y1:Propionyl:0.00	PEAKS DB
6	1	P0CX46|RL2B_YEAST	R.AFHKYRLKRNSWP.K	Y	28.92	1701.92	13	-0.6	568.314	3	31.58	7631700	1	F1:7578	D810.raw	1	1	185	197			PEAKS DB
6	2	P0CX45|RL2A_YEAST	R.N(+56.03)QRK(+56.03)GAGSIFTSHTR.L	Y	102.79	1770.91	15	1	591.312	3	43.53	2055800	2	F2:13472	D810_Prop.raw	2	2	7	21	Propionyl	N1:Propionyl:1000.00	K4:Propionyl:1000.00	PEAKS DB
6	2	P0CX45|RL2A_YEAST	P.E(+56.03)GTIVSNVEEKPGDRGA.L	Y	99.41	1812.89	17	-0.5	907.449	2	55.5	9382700	3	F3:19830	D810_Prop_Sample.raw	2	2	109	125	Propionyl	E1:Propionyl:213.35	PEAKS DB
6	2	P0CX45|RL2A_YEAST	A.SGNYVIIIGHNP.D	Y	97.88	1282.67	12	-0.6	642.34	2	58.91	1607900000	3	F3:21883	D810_Prop_Sample.raw	22	22	130	141			PEAKS DB
6	2	P0CX45|RL2A_YEAST	P.E(+56.03)GTIVSNVEEKPGDR.G	Y	96.97	1684.83	15	-0.2	843.42	2	53.25	1507500	2	F2:19658	D810_Prop.raw	2	2	109	123	Propionyl	E1:Propionyl:219.48	PEAKS DB
6	2	P0CX45|RL2A_YEAST	A.NEGVHTGQFIYAGKKA.S	Y	94.53	1718.87	16	-1.1	573.965	3	34.6	30150000	4	F4:8746	D810_RR_Sample.raw	2	2	79	94			PEAKS DB
6	2	P0CX45|RL2A_YEAST	P.EGTIVSNVEEKPGDR.G	Y	93.19	1628.8	15	-0.2	815.407	2	35.15	26495000	4	F4:9066	D810_RR_Sample.raw	5	5	109	123			PEAKS DB
6	2	P0CX45|RL2A_YEAST	P.VDHPHGGGNHQHIGKASTISRGAVSGQKA.G	Y	93.12	2902.47	29	-0.3	968.495	3	27.39	376310000	1	F1:5463	D810.raw	6	6	207	235			PEAKS DB
6	2	P0CX45|RL2A_YEAST	P.E(+56.03)GTIVSNVEEKPGDRGALA.R	Y	92.69	1997.01	19	-1.8	999.509	2	63.28	2546200	3	F3:24639	D810_Prop_Sample.raw	2	2	109	127	Propionyl	E1:Propionyl:211.39	PEAKS DB
6	2	P0CX45|RL2A_YEAST	R.ASGNYVIIIGHNP.D	Y	90.31	1353.7	13	0.7	677.86	2	56.36	131510000	2	F2:21602	D810_Prop.raw	4	4	129	141			PEAKS DB
6	2	P0CX45|RL2A_YEAST	P.EGTIVSNVEEKPGDRGA.L	Y	89.45	1756.86	17	-1.8	879.435	2	37.03	213760000	3	F3:9779	D810_Prop_Sample.raw	6	6	109	125			PEAKS DB
6	2	P0CX45|RL2A_YEAST	R.LPSGAKKVISSDARGVIGVIA.G	Y	88.73	2037.19	21	1.5	1019.61	2	55.07	8026700	1	F1:21525	D810.raw	3	3	150	170			PEAKS DB
6	2	P0CX45|RL2A_YEAST	R.LREEIFIANEGVHTGQFIYAGKKA.S	Y	88.7	2690.42	24	-0.5	673.611	4	54.73	238640000	4	F4:19632	D810_RR_Sample.raw	6	6	71	94			PEAKS DB
6	2	P0CX45|RL2A_YEAST	A.R(+56.03)ASGNYVIIIGHNP.D	Y	88.59	1565.83	14	-0.3	783.923	2	64.3	34122000	3	F3:25533	D810_Prop_Sample.raw	11	11	128	141	Propionyl	R1:Propionyl:1000.00	PEAKS DB
6	2	P0CX45|RL2A_YEAST	R.G(+56.03)IVK(+56.03)QIVHDSGRGAP.L	Y	87.18	1644.89	15	0.1	823.455	2	80.69	18418000	2	F2:38509	D810_Prop.raw	2	2	43	57	Propionyl	G1:Propionyl:1000.00	K4:Propionyl:1000.00	PEAKS DB
6	2	P0CX45|RL2A_YEAST	A.S(+56.03)GNYVIIIGHNP.D	Y	86.05	1338.69	12	0.4	670.354	2	79.52	51911000	3	F3:35648	D810_Prop_Sample.raw	8	8	130	141	Propionyl	S1:Propionyl:1000.00	PEAKS DB
6	2	P0CX45|RL2A_YEAST	R.G(+56.03)IVK(+56.03)QIVHDSGR.G	Y	84.57	1419.78	12	-0.4	710.899	2	83.04	5643700	3	F3:38464	D810_Prop_Sample.raw	2	2	43	54	Propionyl	G1:Propionyl:1000.00	K4:Propionyl:1000.00	PEAKS DB
6	2	P0CX45|RL2A_YEAST	P.VDHPHGGGNHQHIGKASTISRGA.V	Y	83.48	2332.15	23	-0.3	778.391	3	27.22	1465500	1	F1:5264	D810.raw	2	2	207	229			PEAKS DB
6	2	P0CX45|RL2A_YEAST	P.V(+56.03)DHPHGGGNHQHIGK(+56.03)A.S	Y	82.46	1771.85	16	-0.1	591.624	3	31.71	481100	3	F3:7036	D810_Prop_Sample.raw	2	2	207	222	Propionyl	V1:Propionyl:1000.00	K15:Propionyl:1000.00	PEAKS DB
6	2	P0CX45|RL2A_YEAST	P.SGAKKVISSDARGVIGVIA.G	Y	82.36	1827.06	19	-0.3	914.536	2	47.29	25861000	1	F1:16488	D810.raw	3	3	152	170			PEAKS DB
6	2	P0CX45|RL2A_YEAST	R.KGAGSIFTSHTR.L	Y	82.16	1260.66	12	0.8	421.227	3	28.17	9737400	1	F1:5815	D810.raw	2	2	10	21			PEAKS DB
6	2	P0CX45|RL2A_YEAST	P.E(+56.03)GTIVSNVEEKP.G	Y	81.25	1356.68	12	0.5	679.346	2	63.49	69037000	2	F2:26184	D810_Prop.raw	2	2	109	120	Propionyl	E1:Propionyl:152.36	PEAKS DB
6	2	P0CX45|RL2A_YEAST	R.K(+56.03)GAGSIFTSHTR.L	Y	80.91	1316.68	12	0.6	439.902	3	42.46	18688000	3	F3:12642	D810_Prop_Sample.raw	6	6	10	21	Propionyl	K1:Propionyl:1000.00	PEAKS DB
6	2	P0CX45|RL2A_YEAST	P.VDHPHGGGNHQHIGKASTISR.G	Y	80.86	2204.09	21	-0.1	441.826	5	19.56	2754900	3	F3:3885	D810_Prop_Sample.raw	4	4	207	227			PEAKS DB
6	2	P0CX45|RL2A_YEAST	R.T(+56.03)GLLRGSQKTQD	Y	80.77	1358.72	12	-0.1	680.365	2	50.55	4329400	3	F3:16997	D810_Prop_Sample.raw	2	2	243	254	Propionyl	T1:Propionyl:92.28	PEAKS DB
6	2	P0CX45|RL2A_YEAST	A.NEGVHTGQFIYAGKKASLNVGNVLP.L	Y	80.22	2612.37	25	-1.2	871.797	3	59.94	0	4	F4:22495	D810_RR_Sample.raw	0	0	79	103			PEAKS DB
6	2	P0CX45|RL2A_YEAST	R.NQRKGAGSIFTSHTR.L	Y	78.56	1658.86	15	0.2	415.722	4	30.91	564720	3	F3:6355	D810_Prop_Sample.raw	2	2	7	21			PEAKS DB
6	2	P0CX45|RL2A_YEAST	R.G(+56.03)VIGVIAGGGRVDKP.L	Y	78.16	1449.83	15	0	725.922	2	71.54	40050000	2	F2:31637	D810_Prop.raw	4	4	164	178	Propionyl	G1:Propionyl:169.42	PEAKS DB
6	2	P0CX45|RL2A_YEAST	P.SGAK(+56.03)KVISSDAR.G	Y	78.04	1273.7	12	0.2	425.574	3	31.82	3235300	3	F3:7059	D810_Prop_Sample.raw	1	1	152	163	Propionyl	K4:Propionyl:30.46	PEAKS DB
6	2	P0CX45|RL2A_YEAST	P.S(+56.03)GAKK(+56.03)VISSDAR.G	Y	77.64	1329.73	12	-0.1	665.87	2	45.14	1439100	3	F3:13940	D810_Prop_Sample.raw	2	2	152	163	Propionyl	S1:Propionyl:62.26	K5:Propionyl:26.02	PEAKS DB
6	2	P0CX45|RL2A_YEAST	R.GIVKQIVHDSGR.G	Y	77.2	1307.73	12	-0.9	436.917	3	31.77	26404000	1	F1:7713	D810.raw	2	2	43	54			PEAKS DB
6	2	P0CX45|RL2A_YEAST	P.V(+56.03)DHPHGGGNHQHIGK(+56.03)ASTISR.G	Y	76.15	2316.15	21	-0.1	580.044	4	32.32	657810	2	F2:7119	D810_Prop.raw	2	2	207	227	Propionyl	V1:Propionyl:1000.00	K15:Propionyl:1000.00	PEAKS DB
6	2	P0CX45|RL2A_YEAST	R.G(+56.03)VIGVIAGGGRVDK(+56.03)P.L	Y	75.82	1505.86	15	-0.3	753.935	2	94.68	6198100	3	F3:46996	D810_Prop_Sample.raw	2	2	164	178	Propionyl	G1:Propionyl:1000.00	K14:Propionyl:1000.00	PEAKS DB
6	2	P0CX45|RL2A_YEAST	R.GIVK(+56.03)QIVHDSGRGAP.L	Y	75.67	1588.87	15	-1.9	795.44	2	53.61	0	3	F3:18818	D810_Prop_Sample.raw	0	0	43	57	Propionyl	K4:Propionyl:40.63	PEAKS DB
6	2	P0CX45|RL2A_YEAST	P.V(+56.03)DHPHGGGNHQHIGKASTISR.G	Y	75.65	2260.12	21	0.2	566.038	4	27.66	183220	2	F2:4505	D810_Prop.raw	1	1	207	227	Propionyl	V1:Propionyl:75.66	PEAKS DB
6	2	P0CX45|RL2A_YEAST	P.S(+56.03)GAK(+56.03)KVISSDAR.G	Y	75.15	1329.73	12	0.7	665.87	2	48.93	321050	2	F2:16798	D810_Prop.raw	1	1	152	163	Propionyl	S1:Propionyl:55.36	K4:Propionyl:24.44	PEAKS DB
6	2	P0CX45|RL2A_YEAST	P.S(+56.03)GAKKVISSDA.R	Y	75.03	1117.6	11	-0.9	559.806	2	33.15	1606900	2	F2:7593	D810_Prop.raw	2	2	152	162	Propionyl	S1:Propionyl:73.31	PEAKS DB
6	2	P0CX45|RL2A_YEAST	A.RASGNYVIIIGHNP.D	Y	74.49	1509.81	14	-0.9	755.909	2	46.94	323730000	4	F4:14947	D810_RR_Sample.raw	87	87	128	141			PEAKS DB
6	2	P0CX45|RL2A_YEAST	A.N(+56.03)EGVHTGQFIYAGKKA.S	Y	74.36	1774.9	16	-0.4	592.64	3	44.24	251920	2	F2:13849	D810_Prop.raw	1	1	79	94	Propionyl	N1:Propionyl:90.97	PEAKS DB
6	2	P0CX45|RL2A_YEAST	R.G(+56.03)IVKQIVHDSGRGAP.L	Y	74.25	1588.87	15	-0.3	795.441	2	59.41	54995000	2	F2:23384	D810_Prop.raw	3	3	43	57	Propionyl	G1:Propionyl:56.34	PEAKS DB
6	2	P0CX45|RL2A_YEAST	P.SGAKKVISSDAR.G	Y	74.06	1217.67	12	0.4	406.898	3	17.92	100910	4	F4:3493	D810_RR_Sample.raw	3	3	152	163			PEAKS DB
6	2	P0CX45|RL2A_YEAST	R.HGYIRGIVKQIVHDSGRGAP.L	Y	74	2159.17	20	0.4	720.731	3	43.43	12723000	4	F4:13444	D810_RR_Sample.raw	3	3	38	57			PEAKS DB
6	2	P0CX45|RL2A_YEAST	R.K(+56.03)(+56.03)GAGSIFTSHTR.L	Y	73.85	1372.71	12	0.5	687.362	2	59.8	8586200	2	F2:23616	D810_Prop.raw	2	2	10	21	Propionyl	K1:Propionyl:1000.00	K1:Propionyl:1000.00	PEAKS DB
6	2	P0CX45|RL2A_YEAST	R.G(+56.03)IVKQIVHDSGR.G	Y	73.64	1363.76	12	0.5	682.886	2	59.75	10244000	3	F3:22591	D810_Prop_Sample.raw	4	4	43	54	Propionyl	G1:Propionyl:53.53	PEAKS DB
6	2	P0CX45|RL2A_YEAST	R.L(+56.03)REEIFIANEGVHTGQFIYAGKKA.S	Y	71.47	2746.44	24	1.2	687.619	4	75.04	1785700	3	F3:32537	D810_Prop_Sample.raw	2	2	71	94	Propionyl	L1:Propionyl:69.51	PEAKS DB
6	2	P0CX45|RL2A_YEAST	P.EGTIVSNVEEKP.G	Y	71.36	1300.65	12	0.5	651.333	2	41.07	2220700000	2	F2:12031	D810_Prop.raw	11	11	109	120			PEAKS DB
6	2	P0CX45|RL2A_YEAST	R.GIVKQIVHDSGRGAP.L	Y	71.24	1532.84	15	0.6	511.955	3	35.46	340860000	1	F1:9727	D810.raw	7	7	43	57			PEAKS DB
6	2	P0CX45|RL2A_YEAST	P.E(+56.03)GTIVSNVEEK(+56.03)PGDRGALA.R	Y	70.15	2053.03	19	-0.1	1027.52	2	78.24	0	2	F2:36476	D810_Prop.raw	0	0	109	127	Propionyl	E1:Propionyl:1000.00	K11:Propionyl:1000.00	PEAKS DB
6	2	P0CX45|RL2A_YEAST	P.L(+56.03)AKVVFRDP.Y	Y	69.83	1099.64	9	0.1	550.827	2	72.89	28059000	3	F3:31149	D810_Prop_Sample.raw	3	3	58	66	Propionyl	L1:Propionyl:55.92	PEAKS DB
6	2	P0CX45|RL2A_YEAST	A.S(+56.03)TISRGAVSGQKA.G	Y	69	1316.7	13	0.3	659.36	2	32.77	5521400	2	F2:7326	D810_Prop.raw	2	2	223	235	Propionyl	S1:Propionyl:102.24	PEAKS DB
6	2	P0CX45|RL2A_YEAST	P.E(+56.03)GTIVSNVEEK(+56.03)PGDRGA.L	Y	68.09	1868.91	17	-0.5	935.462	2	71.5	0	2	F2:31575	D810_Prop.raw	0	0	109	125	Propionyl	E1:Propionyl:1000.00	K11:Propionyl:1000.00	PEAKS DB
6	2	P0CX45|RL2A_YEAST	R.N(+56.03)QRKGAGSIFTSHTR.L	Y	68.08	1714.89	15	-0.2	429.729	4	29.28	5312200	2	F2:5451	D810_Prop.raw	4	4	7	21	Propionyl	N1:Propionyl:14.84	PEAKS DB
6	2	P0CX45|RL2A_YEAST	R.GVIGVIAGGGRVDKP.L	Y	67.53	1393.8	15	0.2	697.909	2	46.94	252740000	1	F1:16419	D810.raw	6	6	164	178			PEAKS DB
6	2	P0CX45|RL2A_YEAST	P.L(+56.03)AK(+56.03)VVFRDP.Y	Y	67.33	1155.67	9	1.2	578.841	2	98.32	21877000	2	F2:51937	D810_Prop.raw	2	2	58	66	Propionyl	L1:Propionyl:1000.00	K3:Propionyl:1000.00	PEAKS DB
6	2	P0CX45|RL2A_YEAST	A.K(+56.03)LRTLDYAER.H	Y	64.25	1319.72	10	1	440.914	3	43.02	1641700	2	F2:13186	D810_Prop.raw	2	2	28	37	Propionyl	K1:Propionyl:1000.00	PEAKS DB
6	2	P0CX45|RL2A_YEAST	P.SGAKKVISSDARGVIGVIAGGGR.V	Y	63.94	2154.22	23	-1.7	719.08	3	47.17	1468600	1	F1:16459	D810.raw	2	2	152	174			PEAKS DB
6	2	P0CX45|RL2A_YEAST	P.S(+56.03)GAKKVISSDAR.G	Y	63.68	1273.7	12	0	637.857	2	28.65	158620	2	F2:5112	D810_Prop.raw	1	1	152	163	Propionyl	S1:Propionyl:40.63	PEAKS DB
6	2	P0CX45|RL2A_YEAST	P.EGTIVSNVEEK(+56.03)PGDRGA.L	Y	63.64	1812.89	17	0.8	907.451	2	52.94	251530	3	F3:18338	D810_Prop_Sample.raw	1	1	109	125	Propionyl	K11:Propionyl:149.94	PEAKS DB
6	2	P0CX45|RL2A_YEAST	R.HGYIRGIVKQIVHDSGR.G	Y	62.68	1934.06	17	-0.5	387.819	5	40.73	0	4	F4:11787	D810_RR_Sample.raw	0	0	38	54			PEAKS DB
6	2	P0CX45|RL2A_YEAST	P.EGTIVSNVEEKPGDRGALA.R	Y	62.59	1940.98	19	1	648.001	3	44.37	84903000	2	F2:13881	D810_Prop.raw	4	4	109	127			PEAKS DB
6	2	P0CX45|RL2A_YEAST	P.L(+56.03)AKVVFRDPYKYR.L	Y	62.18	1709.96	13	0.1	428.498	4	59.88	400200	2	F2:23749	D810_Prop.raw	1	1	58	70	Propionyl	L1:Propionyl:9.40	PEAKS DB
6	2	P0CX45|RL2A_YEAST	P.LAK(+56.03)VVFRDP.Y	Y	61.27	1099.64	9	-0.1	550.827	2	57.29	16629000	2	F2:22208	D810_Prop.raw	2	2	58	66	Propionyl	K3:Propionyl:36.05	PEAKS DB
6	2	P0CX45|RL2A_YEAST	R.LPSGAKKVISSDAR.G	Y	60.22	1427.81	14	-0.6	476.943	3	28.37	3741600	1	F1:5910	D810.raw	2	2	150	163			PEAKS DB
6	2	P0CX45|RL2A_YEAST	P.SGAKK(+56.03)VISSDA.R	Y	59.82	1117.6	11	0.7	559.807	2	35.06	23274	3	F3:8847	D810_Prop_Sample.raw	1	1	152	162	Propionyl	K5:Propionyl:0.00	PEAKS DB
6	2	P0CX45|RL2A_YEAST	P.L(+56.03)AKVVFR.D	Y	59.63	887.559	7	0.7	444.787	2	66.04	11077000	2	F2:28045	D810_Prop.raw	2	2	58	64	Propionyl	L1:Propionyl:44.72	PEAKS DB
6	2	P0CX45|RL2A_YEAST	R.L(+56.03)K(+56.03)RNSWPKTR.G	Y	59.17	1396.79	10	0.6	466.606	3	50.5	722890	3	F3:17015	D810_Prop_Sample.raw	2	2	191	200	Propionyl	L1:Propionyl:112.70	K2:Propionyl:110.20	PEAKS DB
6	2	P0CX45|RL2A_YEAST	R.R(+56.03)TGLLRGSQK(+56.03)TQD	Y	58.93	1570.84	13	-0.8	786.428	2	48.08	2173700	3	F3:15624	D810_Prop_Sample.raw	2	2	242	254	Propionyl	R1:Propionyl:1000.00	K10:Propionyl:1000.00	PEAKS DB
6	2	P0CX45|RL2A_YEAST	P.YKYRLREEIFIANEGVHTGQFIYAGKKA.S	Y	56.62	3300.74	28	0	1101.25	3	52.77	1232600000	4	F4:18386	D810_RR_Sample.raw	26	26	67	94			PEAKS DB
6	2	P0CX45|RL2A_YEAST	P.V(+56.03)DHPHGGGNHQHIGKASTISRGAVSGQKA.G	Y	55.19	2958.49	29	-0.3	592.706	5	31.06	934600	3	F3:6510	D810_Prop_Sample.raw	1	1	207	235	Propionyl	V1:Propionyl:34.13	PEAKS DB
6	2	P0CX45|RL2A_YEAST	R.LREEIFIANEGVHTGQFIYAGKKASLNVGNVLP.L	Y	54.68	3583.91	33	-0.5	896.986	4	70.53	136170000	4	F4:29485	D810_RR_Sample.raw	4	4	71	103			PEAKS DB
6	2	P0CX45|RL2A_YEAST	P.LAKVVFRDPYKYR.L	Y	54.15	1653.94	13	-0.2	414.491	4	43.11	95302000	3	F3:12854	D810_Prop_Sample.raw	2	2	58	70			PEAKS DB
6	2	P0CX45|RL2A_YEAST	A.KLRTLDYAER.H	Y	53.33	1263.69	10	0.8	632.855	2	29.59	368290	1	F1:6791	D810.raw	1	1	28	37			PEAKS DB
6	2	P0CX45|RL2A_YEAST	R.VIRNQRKGAGSIFTSHTR.L	Y	53.05	2027.11	18	0.1	406.43	5	27.62	23927000	1	F1:5531	D810.raw	4	4	4	21			PEAKS DB
6	2	P0CX45|RL2A_YEAST	P.LAKVVFRDP.Y	Y	52.76	1043.61	9	-0.4	348.878	3	38.35	825750000	1	F1:10970	D810.raw	7	7	58	66			PEAKS DB
6	2	P0CX45|RL2A_YEAST	R.TGLLRGSQK(+56.03)TQD	Y	52.04	1358.72	12	-0.8	680.364	2	40.53	228890	3	F3:11404	D810_Prop_Sample.raw	1	1	243	254	Propionyl	K9:Propionyl:42.12	PEAKS DB
6	2	P0CX45|RL2A_YEAST	A.KVVFRDP.Y	Y	52.03	859.492	7	-0.6	430.753	2	37.17	978080	1	F1:10338	D810.raw	1	1	60	66			PEAKS DB
6	2	P0CX45|RL2A_YEAST	R.KGAGSIFTSHTRLR.Q	Y	51.22	1529.84	14	-0.3	510.955	3	29.99	3510800	1	F1:6979	D810.raw	1	1	10	23			PEAKS DB
6	2	P0CX45|RL2A_YEAST	R.L(+56.03)PSGAKK(+56.03)VISSDAR.G	Y	51.21	1539.86	14	1.4	770.939	2	68.51	0	3	F3:28209	D810_Prop_Sample.raw	0	0	150	163	Propionyl	L1:Propionyl:40.91	K7:Propionyl:0.00	PEAKS DB
6	2	P0CX45|RL2A_YEAST	P.EGTIVSNVEEKPGDRGALAR.A	Y	51.05	2097.08	20	-0.5	700.034	3	38.26	17572000	1	F1:10867	D810.raw	2	2	109	128			PEAKS DB
6	2	P0CX45|RL2A_YEAST	A.SLNVGNVLP.L	Y	51.04	911.508	9	-0.1	456.761	2	71.42	35561000	4	F4:30272	D810_RR_Sample.raw	2	2	95	103			PEAKS DB
6	2	P0CX45|RL2A_YEAST	A.KLRTLDYAERHGYIR.G	Y	50.42	1890.02	15	0.3	631.015	3	33.11	347000000	1	F1:8305	D810.raw	4	4	28	42			PEAKS DB
6	2	P0CX45|RL2A_YEAST	A.N(+56.03)EGVHTGQFIYAGKKASLNVGNVLP.L	Y	50.32	2668.4	25	0.6	890.474	3	68.46	0	2	F2:29558	D810_Prop.raw	0	0	79	103	Propionyl	N1:Propionyl:52.51	PEAKS DB
6	2	P0CX45|RL2A_YEAST	R.KGAGSIFTSHTRLRQGAA.K	Y	50.2	1857	18	-0.4	465.256	4	32.16	45174000	4	F4:7933	D810_RR_Sample.raw	3	3	10	27			PEAKS DB
6	2	P0CX45|RL2A_YEAST	A.K(+56.03)(+56.03)LRTLDYAERHGYIR.G	Y	50.17	2002.07	15	0.3	668.366	3	61.33	5310800	2	F2:24688	D810_Prop.raw	2	2	28	42	Propionyl	K1:Propionyl:1000.00	K1:Propionyl:1000.00	PEAKS DB
6	2	P0CX45|RL2A_YEAST	A.STISRGAVSGQK(+56.03)A.G	Y	49.92	1316.7	13	0.6	659.36	2	31.48	60415	2	F2:6653	D810_Prop.raw	1	1	223	235	Propionyl	K12:Propionyl:90.32	PEAKS DB
6	2	P0CX45|RL2A_YEAST	R.L(+56.03)PSGAKKVISSDAR.G	Y	49.67	1483.84	14	0.1	495.619	3	46.15	344940	2	F2:15030	D810_Prop.raw	2	2	150	163	Propionyl	L1:Propionyl:23.70	PEAKS DB
6	2	P0CX45|RL2A_YEAST	A.K(+56.03)LRTLDYAERHGYIR.G	Y	48.8	1946.05	15	0.8	487.52	4	47.39	13368000	3	F3:15136	D810_Prop_Sample.raw	3	3	28	42	Propionyl	K1:Propionyl:1000.00	PEAKS DB
6	2	P0CX45|RL2A_YEAST	P.VDHPHGGGNHQHIGKA.S	Y	48.77	1659.8	16	0.1	415.957	4	30.5	15835	4	F4:6734	D810_RR_Sample.raw	1	1	207	222			PEAKS DB
6	2	P0CX45|RL2A_YEAST	P.GDRGALAR.A	Y	48.68	814.441	8	0.3	408.228	2	17.68	7805.1	1	F1:3038	D810.raw	1	1	121	128			PEAKS DB
6	2	P0CX45|RL2A_YEAST	P.K(+56.03)TRGVAMNP.V	Y	48.55	1028.54	9	0.2	515.279	2	31.67	33775000	2	F2:6737	D810_Prop.raw	4	4	198	206	Propionyl	K1:Propionyl:1000.00	PEAKS DB
6	2	P0CX45|RL2A_YEAST	A.K(+56.03)(+56.03)LRTLDYAER.H	Y	48.17	1375.75	10	0.2	688.88	2	62.73	328760	2	F2:25611	D810_Prop.raw	2	2	28	37	Propionyl	K1:Propionyl:1000.00	K1:Propionyl:1000.00	PEAKS DB
6	2	P0CX45|RL2A_YEAST	A.RGVIGVIAGGGRVDKP.L	Y	47.63	1549.91	16	-0.7	517.642	3	40.29	2761200	1	F1:12023	D810.raw	1	1	163	178			PEAKS DB
6	2	P0CX45|RL2A_YEAST	A.S(+56.03)TISRGAVSGQK(+56.03)A.G	Y	46.82	1372.73	13	-0.5	687.372	2	51.05	117010	2	F2:18152	D810_Prop.raw	1	1	223	235	Propionyl	S1:Propionyl:1000.00	K12:Propionyl:1000.00	PEAKS DB
6	2	P0CX45|RL2A_YEAST	R.GAVSGQKA.G	Y	45.76	716.382	8	-0.8	359.198	2	17.43	143060	4	F4:3239	D810_RR_Sample.raw	2	2	228	235			PEAKS DB
6	2	P0CX45|RL2A_YEAST	P.EGTIVSNVEEK(+56.03)P.G	Y	45.59	1356.68	12	0.3	679.346	2	61.65	5728700	2	F2:25015	D810_Prop.raw	2	2	109	120	Propionyl	K11:Propionyl:53.46	PEAKS DB
6	2	P0CX45|RL2A_YEAST	R.NQRKGAGSIFTSHTRLR.Q	Y	45.24	1928.05	17	0.6	386.617	5	28.68	481060	1	F1:6105	D810.raw	1	1	7	23			PEAKS DB
6	2	P0CX45|RL2A_YEAST	R.TLDYAERHGYIR.G	Y	45.1	1492.74	12	0.9	498.589	3	33.54	3755600	1	F1:8523	D810.raw	1	1	31	42			PEAKS DB
6	2	P0CX45|RL2A_YEAST	R.R(+56.03)TGLLRGSQKTQD	Y	45.08	1514.82	13	-0.1	505.946	3	33.51	11562000	3	F3:8052	D810_Prop_Sample.raw	2	2	242	254	Propionyl	R1:Propionyl:41.11	PEAKS DB
6	2	P0CX45|RL2A_YEAST	P.S(+56.03)GAKKVISSDARGVIGVIA.G	Y	44.85	1883.08	19	0.4	628.702	3	63.71	552580	2	F2:26177	D810_Prop.raw	1	1	152	170	Propionyl	S1:Propionyl:12.16	PEAKS DB
6	2	P0CX45|RL2A_YEAST	P.K(+56.03)(+56.03)TRGVAMNP.V	Y	44.52	1084.57	9	1.1	543.293	2	54.96	8647500	2	F2:20727	D810_Prop.raw	2	2	198	206	Propionyl	K1:Propionyl:1000.00	K1:Propionyl:1000.00	PEAKS DB
6	2	P0CX45|RL2A_YEAST	R.LRQGAAKLR.T	Y	44.32	1011.63	9	-1.3	338.217	3	18.81	9649.2	4	F4:3884	D810_RR_Sample.raw	2	2	22	30			PEAKS DB
6	2	P0CX45|RL2A_YEAST	P.K(+56.03)(+56.03)TRGVAM(+15.99)NP.V	Y	42.94	1100.56	9	0	551.29	2	45.81	3023500	3	F3:14376	D810_Prop_Sample.raw	1	1	198	206	Propionyl	Oxidation (M)	K1:Propionyl:1000.00	K1:Propionyl:1000.00	M7:Oxidation (M):1000.00	PEAKS DB
6	2	P0CX45|RL2A_YEAST	P.D(+56.03)ENK(+56.03)TRVR.L	Y	42.91	1128.59	8	0.5	565.302	2	33.15	1195800	2	F2:7565	D810_Prop.raw	1	1	142	149	Propionyl	D1:Propionyl:1000.00	K4:Propionyl:1000.00	PEAKS DB
6	2	P0CX45|RL2A_YEAST	R.L(+56.03)KRNSWPKTR.G	Y	42.65	1340.77	10	-1	336.199	4	34.08	0	3	F3:8351	D810_Prop_Sample.raw	0	0	191	200	Propionyl	L1:Propionyl:24.44	PEAKS DB
6	2	P0CX45|RL2A_YEAST	P.E(+56.03)GTIVSNVEEK(+56.03)P.G	Y	41.92	1412.7	12	-0.2	707.359	2	89.29	12229000	3	F3:42846	D810_Prop_Sample.raw	2	2	109	120	Propionyl	E1:Propionyl:1000.00	K11:Propionyl:1000.00	PEAKS DB
6	2	P0CX45|RL2A_YEAST	P.SGAK(+56.03)KVISSDA.R	Y	41.83	1117.6	11	-0.6	559.806	2	35.91	1274300	3	F3:9379	D810_Prop_Sample.raw	1	1	152	162	Propionyl	K4:Propionyl:16.65	PEAKS DB
6	2	P0CX45|RL2A_YEAST	P.D(+56.03)ENKTRVRLP.S	Y	41.63	1282.7	10	-0.2	642.357	2	41.44	5216600	3	F3:11901	D810_Prop_Sample.raw	2	2	142	151	Propionyl	D1:Propionyl:0.00	PEAKS DB
6	2	P0CX45|RL2A_YEAST	R.T(+56.03)LDYAERHGYIR.G	Y	40.65	1548.77	12	0.5	517.264	3	55.72	344380	3	F3:20101	D810_Prop_Sample.raw	1	1	31	42	Propionyl	T1:Propionyl:1000.00	PEAKS DB
6	2	P0CX45|RL2A_YEAST	P.LLKAGRAFHKYR.L	Y	40.53	1458.86	12	-0.4	365.721	4	30.89	1908500	3	F3:6330	D810_Prop_Sample.raw	1	1	179	190			PEAKS DB
6	2	P0CX45|RL2A_YEAST	P.K(+56.03)TRGVAM(+15.99)NP.V	Y	40.1	1044.54	9	0.6	523.277	2	27.57	311840	2	F2:4767	D810_Prop.raw	1	1	198	206	Propionyl	Oxidation (M)	K1:Propionyl:1000.00	M7:Oxidation (M):1000.00	PEAKS DB
6	2	P0CX45|RL2A_YEAST	R.L(+56.03)KRNSWP.K	Y	40.02	955.524	7	0	478.769	2	54.49	29606000	3	F3:19766	D810_Prop_Sample.raw	2	2	191	197	Propionyl	L1:Propionyl:30.46	PEAKS DB
6	2	P0CX45|RL2A_YEAST	R.VIRNQRK(+56.03)GAGSIFTSHTR.L	Y	39.99	2083.14	18	0.1	417.635	5	37.92	2947000	2	F2:10129	D810_Prop.raw	2	2	4	21	Propionyl	K7:Propionyl:13.30	PEAKS DB
6	2	P0CX45|RL2A_YEAST	A.G(+56.03)LIAARRTGLLR.G	Y	39.29	1351.84	12	0.1	451.621	3	58.45	28940000	3	F3:21542	D810_Prop_Sample.raw	2	2	236	247	Propionyl	G1:Propionyl:1000.00	PEAKS DB
6	2	P0CX45|RL2A_YEAST	R.A(+56.03)SGNYVIIIGHNP.D	Y	38.98	1409.73	13	0	705.872	2	80.7	586820	3	F3:36564	D810_Prop_Sample.raw	1	1	129	141	Propionyl	A1:Propionyl:1000.00	PEAKS DB
6	2	P0CX45|RL2A_YEAST	P.L(+56.03)AK(+56.03)VVFR.D	Y	38.68	943.585	7	0.8	472.8	2	99.59	2470400	3	F3:50486	D810_Prop_Sample.raw	2	2	58	64	Propionyl	L1:Propionyl:1000.00	K3:Propionyl:1000.00	PEAKS DB
6	2	P0CX45|RL2A_YEAST	R.V(+56.03)IRNQRKGAGSIFTSHTR.L	Y	38.48	2083.14	18	0	417.635	5	37.09	2194600	3	F3:9803	D810_Prop_Sample.raw	1	1	4	21	Propionyl	V1:Propionyl:0.00	PEAKS DB
6	2	P0CX45|RL2A_YEAST	P.LAK(+56.03)VVFRDPYKYR.L	Y	37.5	1709.96	13	0.2	428.498	4	54.07	0	3	F3:19124	D810_Prop_Sample.raw	0	0	58	70	Propionyl	K3:Propionyl:8.22	PEAKS DB
6	2	P0CX45|RL2A_YEAST	R.L(+56.03)REEIFIANEGVHTGQFIYAGKKASLNVGNVLP.L	Y	37.38	3639.94	33	0	910.993	4	86.36	746640	3	F3:40722	D810_Prop_Sample.raw	1	1	71	103	Propionyl	L1:Propionyl:23.93	PEAKS DB
6	2	P0CX45|RL2A_YEAST	P.LAKVVFR.D	Y	36.29	831.533	7	0.4	278.185	3	34.68	3260600	3	F3:8570	D810_Prop_Sample.raw	2	2	58	64			PEAKS DB
6	2	P0CX45|RL2A_YEAST	A.KLRTLDYAERHGYIRGIVKQIVHDSGR.G	Y	35.46	3179.74	27	-0.2	636.956	5	53.37	174410000	1	F1:20337	D810.raw	2	2	28	54			PEAKS DB
6	2	P0CX45|RL2A_YEAST	R.G(+56.03)AVSGQKAGLIAAR.R	Y	35.13	1353.77	14	1.1	677.894	2	63.99	0	3	F3:25172	D810_Prop_Sample.raw	0	0	228	241	Propionyl	G1:Propionyl:0.00	PEAKS DB
6	2	P0CX45|RL2A_YEAST	A.G(+56.03)LIAARR.T	Y	34.99	811.503	7	0.5	406.759	2	45.84	39955000	3	F3:14518	D810_Prop_Sample.raw	2	2	236	242	Propionyl	G1:Propionyl:1000.00	PEAKS DB
6	2	P0CX45|RL2A_YEAST	A.R(+56.03)RTGLLR.G	Y	34.96	926.577	7	1.3	309.867	3	32.58	0	3	F3:7553	D810_Prop_Sample.raw	0	0	241	247	Propionyl	R1:Propionyl:1000.00	PEAKS DB
6	2	P0CX45|RL2A_YEAST	M.G(+56.03)RVIRNQRKGAGSIFTSHTR.L	Y	34.66	2296.26	20	-0.1	575.073	4	37.81	5177500	2	F2:9969	D810_Prop.raw	2	2	2	21	Propionyl	G1:Propionyl:13.33	PEAKS DB
6	2	P0CX45|RL2A_YEAST	R.V(+56.03)IRNQRK(+56.03)GAGSIFTSHTR.L	Y	34.53	2139.17	18	-2	714.061	3	49.4	29844	3	F3:16496	D810_Prop_Sample.raw	1	1	4	21	Propionyl	V1:Propionyl:1000.00	K7:Propionyl:1000.00	PEAKS DB
6	2	P0CX45|RL2A_YEAST	R.T(+56.03)GLLRGSQK(+56.03)TQD	Y	32.86	1414.74	12	-0.4	708.378	2	68.58	126630	2	F2:29660	D810_Prop.raw	1	1	243	254	Propionyl	T1:Propionyl:1000.00	K9:Propionyl:1000.00	PEAKS DB
6	2	P0CX45|RL2A_YEAST	P.LAK(+56.03)VVFR.D	Y	32.21	887.559	7	-0.4	444.787	2	55.65	1841600	3	F3:20016	D810_Prop_Sample.raw	1	1	58	64	Propionyl	K3:Propionyl:45.01	PEAKS DB
6	2	P0CX45|RL2A_YEAST	A.S(+56.03)LNVGNVLP.L	Y	32.06	967.534	9	-0.3	484.774	2	102.82	545150	3	F3:53376	D810_Prop_Sample.raw	1	1	95	103	Propionyl	S1:Propionyl:1000.00	PEAKS DB
6	2	P0CX45|RL2A_YEAST	R.G(+56.03)AVSGQK(+56.03)A.G	Y	31.96	828.434	8	0.9	415.225	2	56.26	719330	2	F2:21506	D810_Prop.raw	1	1	228	235	Propionyl	G1:Propionyl:1000.00	K7:Propionyl:1000.00	PEAKS DB
6	2	P0CX45|RL2A_YEAST	R.L(+56.03)K(+56.03)RNSWP.K	Y	31.37	1011.55	7	0.9	506.783	2	78.33	3548700	2	F2:36709	D810_Prop.raw	2	2	191	197	Propionyl	L1:Propionyl:1000.00	K2:Propionyl:1000.00	PEAKS DB
6	2	P0CX45|RL2A_YEAST	P.V(+56.03)DHPHGGGNHQHIGKASTISRGAVSGQK(+56.03)A.G	Y	31.2	3014.52	29	0.1	754.637	4	36.53	0	2	F2:9432	D810_Prop.raw	0	0	207	235	Propionyl	V1:Propionyl:27.42	K28:Propionyl:15.57	PEAKS DB
6	2	P0CX45|RL2A_YEAST	R.NQRK(+56.03)GAGSIFTSHTR.L	Y	30.38	1714.89	15	0.9	572.636	3	32.32	939990	3	F3:7469	D810_Prop_Sample.raw	1	1	7	21	Propionyl	K4:Propionyl:0.00	PEAKS DB
6	2	P0CX45|RL2A_YEAST	P.Y(+56.03)KYRLREEIFIANEGVHTGQFIYAGKKA.S	Y	29.14	3356.77	28	0.7	672.361	5	66.36	6191200	3	F3:26585	D810_Prop_Sample.raw	1	1	67	94	Propionyl	Y1:Propionyl:0.00	PEAKS DB
6	2	P0CX45|RL2A_YEAST	R.AFHKYRLKRNSWP.K	Y	28.92	1701.92	13	-0.6	568.314	3	31.58	7631700	1	F1:7578	D810.raw	1	1	185	197			PEAKS DB
12	30	P47100|YJ12B_YEAST	A.RAHNVSTSNNSPSTDNDSISKSTTEP.I	N	115.63	2745.24	26	-0.7	916.088	3	31.38	3276900	4	F4:7418	D810_RR_Sample.raw	2	2	399	424			PEAKS DB
12	30	P47100|YJ12B_YEAST	P.L(+56.03)DVSASKTEEC(+58.01)EKA.S	N	106.78	1622.73	14	0	812.375	2	50.61	12390000	2	F2:17956	D810_Prop.raw	2	2	33	46	Propionyl	Carboxymethyl	L1:Propionyl:146.62	C11:Carboxymethyl:1000.00	PEAKS DB
12	30	P47100|YJ12B_YEAST	P.LDVSASKTEECEKA.S	N	100.47	1508.7	14	0.4	755.359	2	33.86	25216000	4	F4:8448	D810_RR_Sample.raw	1	1	33	46			PEAKS DB
12	30	P47100|YJ12B_YEAST	P.LDVSASKTEEC(+58.01)EKA.S	N	99.79	1566.71	14	-0.5	784.361	2	33.04	217600000	3	F3:7796	D810_Prop_Sample.raw	4	4	33	46	Carboxymethyl	C11:Carboxymethyl:1000.00	PEAKS DB
12	30	P47100|YJ12B_YEAST	A.ELFLDIHAIYEEQQGSRNSKP.N	N	98.45	2473.22	21	-0.3	825.415	3	67	42156000	4	F4:27000	D810_RR_Sample.raw	4	4	338	358			PEAKS DB
12	30	P47100|YJ12B_YEAST	A.C(+58.01)(+56.03)ASVTSKEVHTNQDP.L	N	95.76	1728.76	15	-0.1	865.388	2	44.62	507180	3	F3:13660	D810_Prop_Sample.raw	2	2	18	32	Carboxymethyl	Propionyl	C1:Carboxymethyl:1000.00	C1:Propionyl:143.14	PEAKS DB
12	30	P47100|YJ12B_YEAST	A.C(+58.01)ASVTSKEVHTNQDP.L	N	93.06	1672.74	15	0	837.375	2	29.22	4269800	1	F1:6486	D810.raw	2	2	18	32	Carboxymethyl	C1:Carboxymethyl:1000.00	PEAKS DB
12	30	P47100|YJ12B_YEAST	A.S(+56.03)VTSKEVHTNQDP.L	N	92.64	1496.71	13	-0.5	749.362	2	35.29	92486000	3	F3:8864	D810_Prop_Sample.raw	2	2	20	32	Propionyl	S1:Propionyl:80.90	PEAKS DB
12	30	P47100|YJ12B_YEAST	A.SVTSK(+56.03)EVHTNQDP.L	N	88.71	1496.71	13	-0.8	749.362	2	36.26	12809000	3	F3:9517	D810_Prop_Sample.raw	2	2	20	32	Propionyl	K5:Propionyl:52.86	PEAKS DB
12	30	P47100|YJ12B_YEAST	P.YPQQC(+58.01)MMTQNQANPSGWSFYGHP.S	N	88.29	2729.11	23	0.7	1365.56	2	73.62	49563000	1	F1:34318	D810.raw	4	4	85	107	Carboxymethyl	C5:Carboxymethyl:1000.00	PEAKS DB
12	30	P47100|YJ12B_YEAST	P.T(+56.03)INNVHTSESTR.K	N	87.91	1413.68	12	0.1	707.85	2	33.46	386180	2	F2:7755	D810_Prop.raw	1	1	580	591	Propionyl	T1:Propionyl:1000.00	PEAKS DB
12	30	P47100|YJ12B_YEAST	A.SVTSKEVHTNQDP.L	N	85.76	1440.68	13	-0.2	721.349	2	27.54	845670	1	F1:5498	D810.raw	1	1	20	32			PEAKS DB
12	30	P47100|YJ12B_YEAST	A.S(+56.03)VTSK(+56.03)EVHTNQDP.L	N	83.82	1552.74	13	-0.3	777.375	2	53.41	14236000	2	F2:19707	D810_Prop.raw	7	7	20	32	Propionyl	S1:Propionyl:1000.00	K5:Propionyl:1000.00	PEAKS DB
12	30	P47100|YJ12B_YEAST	P.L(+56.03)DVSASKTEECEK(+56.03)A.S	N	83.22	1620.76	14	-1.4	811.384	2	59.5	1138700	3	F3:22308	D810_Prop_Sample.raw	2	2	33	46	Propionyl	L1:Propionyl:143.14	K13:Propionyl:53.79	PEAKS DB
12	30	P47100|YJ12B_YEAST	R.AHNVSTSNNSPSTDNDSISKSTTEP.I	N	82.57	2589.14	25	-0.8	864.054	3	32.23	66734	3	F3:7374	D810_Prop_Sample.raw	1	1	400	424			PEAKS DB
12	30	P47100|YJ12B_YEAST	P.INAIGDLQFHFQDNTKTSIKVLHTP.N	N	82.11	2836.49	25	-0.7	946.502	3	64.61	21329000	4	F4:25413	D810_RR_Sample.raw	5	5	496	520			PEAKS DB
12	30	P47100|YJ12B_YEAST	P.LDVSASKTEEC(+58.01)EK(+56.03)A.S	N	80.37	1622.73	14	-0.3	812.374	2	45.78	2286000	3	F3:14321	D810_Prop_Sample.raw	2	2	33	46	Carboxymethyl	Propionyl	C11:Carboxymethyl:1000.00	K13:Propionyl:63.13	PEAKS DB
12	30	P47100|YJ12B_YEAST	P.ESGNTFTDSSSADSDMTSTKKYVRPPP.M	N	78.93	2904.31	27	0.6	969.111	3	45.03	51483000	1	F1:15253	D810.raw	6	6	147	173			PEAKS DB
12	30	P47100|YJ12B_YEAST	P.LDVSASKTEECEKASTKANSQQTTTP.A	N	77.67	2753.3	26	-0.2	918.775	3	34.51	122390000	4	F4:8687	D810_RR_Sample.raw	4	4	33	58			PEAKS DB
12	30	P47100|YJ12B_YEAST	A.E(+56.03)LFLDIHAIYEEQQGSRNSKP.N	N	77.58	2529.25	21	1.1	844.092	3	91.15	114970	3	F3:44241	D810_Prop_Sample.raw	2	2	338	358	Propionyl	E1:Propionyl:77.79	PEAKS DB
12	30	P47100|YJ12B_YEAST	P.STDNDSISKSTTEP.I	N	76.12	1480.65	14	0	741.334	2	32.41	309610	3	F3:7468	D810_Prop_Sample.raw	1	1	411	424			PEAKS DB
12	30	P47100|YJ12B_YEAST	P.YPQQC(+58.01)MMTQNQANP.S	N	75.96	1710.68	14	-0.6	856.347	2	51.14	111310000	2	F2:18283	D810_Prop.raw	4	4	85	98	Carboxymethyl	C5:Carboxymethyl:1000.00	PEAKS DB
12	30	P47100|YJ12B_YEAST	P.LDVSASKTEEC(+58.01)EKASTK(+56.03)ANSQQTTTP.A	N	75.85	2867.33	26	0.1	956.785	3	45.14	1548300	3	F3:13973	D810_Prop_Sample.raw	2	2	33	58	Carboxymethyl	Propionyl	C11:Carboxymethyl:1000.00	K17:Propionyl:19.86	PEAKS DB
12	30	P47100|YJ12B_YEAST	P.S(+56.03)DEKNDSRSYTNTTKP.K	N	75.74	1897.87	16	-1	633.628	3	31.47	265780	3	F3:6846	D810_Prop_Sample.raw	1	1	365	380	Propionyl	S1:Propionyl:10.22	PEAKS DB
12	30	P47100|YJ12B_YEAST	A.C(+58.01)(+56.03)FTKNVLERSDGTVLAP.I	N	75.09	1962.97	17	-0.3	982.493	2	79.29	3537300	2	F2:37349	D810_Prop.raw	2	2	540	556	Carboxymethyl	Propionyl	C1:Carboxymethyl:1000.00	C1:Propionyl:65.81	PEAKS DB
12	30	P47100|YJ12B_YEAST	P.QQC(+58.01)MMTQNQANPSGWSFYGHP.S	N	74.89	2468.99	21	-0.6	1235.5	2	70.67	41385000	4	F4:29509	D810_RR_Sample.raw	4	4	87	107	Carboxymethyl	C3:Carboxymethyl:1000.00	PEAKS DB
12	30	P47100|YJ12B_YEAST	P.LDVSASK(+56.03)TEEC(+58.01)EKA.S	N	73.07	1622.73	14	0.7	812.375	2	47.35	2107500	2	F2:15740	D810_Prop.raw	2	2	33	46	Propionyl	Carboxymethyl	K7:Propionyl:62.39	C11:Carboxymethyl:1000.00	PEAKS DB
12	30	P47100|YJ12B_YEAST	P.Q(+56.03)TAQSHSPQNGP.Y	N	72.55	1306.59	12	-0.8	654.302	2	33.36	637590	3	F3:7993	D810_Prop_Sample.raw	1	1	73	84	Propionyl	Q1:Propionyl:1000.00	PEAKS DB
12	30	P47100|YJ12B_YEAST	R.L(+56.03)NNNGIHINNKVA.C	N	70.75	1475.78	13	-0.3	738.899	2	53.17	24107	2	F2:19544	D810_Prop.raw	1	1	297	309	Propionyl	L1:Propionyl:116.87	PEAKS DB
12	30	P47100|YJ12B_YEAST	A.AVDITAC(+58.01)FTKNVLERSDGTVLAP.I	N	70.48	2477.25	23	-0.7	1239.63	2	82.6	16473000	4	F4:38554	D810_RR_Sample.raw	3	3	534	556	Carboxymethyl	C7:Carboxymethyl:1000.00	PEAKS DB
12	30	P47100|YJ12B_YEAST	P.GPQSQFPQYPSSVGTP.L	N	70.15	1675.78	16	0.5	838.9	2	63.86	15308000	1	F1:26768	D810.raw	2	2	125	140			PEAKS DB
12	30	P47100|YJ12B_YEAST	R.HRHLNMTVAELFLDIHAIYEEQQGSRNSKP.N	N	69.91	3532.76	30	-1.2	884.197	4	74.69	67651000	4	F4:32598	D810_RR_Sample.raw	6	6	329	358			PEAKS DB
12	30	P47100|YJ12B_YEAST	P.FQYLHTDIFGPVHNLP.K	N	69.26	1896.95	16	0.2	633.325	3	73.64	3851300	1	F1:34349	D810.raw	2	2	665	680			PEAKS DB
12	30	P47100|YJ12B_YEAST	P.L(+56.03)DVSASKTEEC(+58.01)EKASTKANSQQTTTP.A	N	67.72	2867.33	26	-0.3	956.785	3	48.33	3394100	3	F3:15780	D810_Prop_Sample.raw	2	2	33	58	Propionyl	Carboxymethyl	L1:Propionyl:72.73	C11:Carboxymethyl:1000.00	PEAKS DB
12	30	P47100|YJ12B_YEAST	P.YPQQC(+58.01)MM(+15.99)TQNQANP.S	N	66.73	1726.67	14	-0.4	864.344	2	43.99	1322900	3	F3:13263	D810_Prop_Sample.raw	2	2	85	98	Carboxymethyl	Oxidation (M)	C5:Carboxymethyl:1000.00	M7:Oxidation (M):11.06	PEAKS DB
12	30	P47100|YJ12B_YEAST	P.D(+56.03)INVVDAQKRNIP.I	N	65.59	1536.83	13	-0.7	769.42	2	60.66	2034700	2	F2:24199	D810_Prop.raw	1	1	483	495	Propionyl	D1:Propionyl:135.04	PEAKS DB
12	30	P47100|YJ12B_YEAST	P.GPQSQFPQYP.S	N	64.84	1147.53	10	-0.2	574.772	2	58.52	31735000	4	F4:22108	D810_RR_Sample.raw	1	1	125	134			PEAKS DB
12	30	P47100|YJ12B_YEAST	R.GLSGEYKFLR.Y	N	63.88	1168.62	10	-0.9	390.548	3	45.68	759360	1	F1:15580	D810.raw	1	1	316	325			PEAKS DB
12	30	P47100|YJ12B_YEAST	A.S(+56.03)PQTAQSHSPQNGP.Y	N	62.28	1490.67	14	1.5	746.346	2	37.07	0	3	F3:9792	D810_Prop_Sample.raw	0	0	71	84	Propionyl	S1:Propionyl:1000.00	PEAKS DB
12	30	P47100|YJ12B_YEAST	A.NPSGWSFYGHP.S	N	62.07	1247.54	11	-0.7	624.775	2	59.37	60154000	4	F4:22299	D810_RR_Sample.raw	5	5	97	107			PEAKS DB
12	30	P47100|YJ12B_YEAST	A.IGDLQFHFQDNTKTSIKVLHTP.N	N	62	2538.32	22	1	847.116	3	56.76	5884500	4	F4:21220	D810_RR_Sample.raw	3	3	499	520			PEAKS DB
12	30	P47100|YJ12B_YEAST	P.LDVSASKTEEC(+58.01)EKASTKANSQQTTTP.A	N	61.89	2811.31	26	-0.6	938.109	3	33.44	192930000	1	F1:8461	D810.raw	7	7	33	58	Carboxymethyl	C11:Carboxymethyl:1000.00	PEAKS DB
12	30	P47100|YJ12B_YEAST	P.IVKYGDFYWVSKKYLLP.S	N	61.66	2118.16	17	0	1060.09	2	72.63	171490000	4	F4:31066	D810_RR_Sample.raw	6	6	557	573			PEAKS DB
12	30	P47100|YJ12B_YEAST	R.LNNNGIHINNKVA.C	N	59.97	1419.76	13	-0.2	474.26	3	32.91	1717000	1	F1:8204	D810.raw	1	1	297	309			PEAKS DB
12	30	P47100|YJ12B_YEAST	A.C(+58.01)FTKNVLERSDGTVLAP.I	N	59.95	1906.95	17	-1.2	954.479	2	62.46	66374000	4	F4:24025	D810_RR_Sample.raw	4	4	540	556	Carboxymethyl	C1:Carboxymethyl:1000.00	PEAKS DB
12	30	P47100|YJ12B_YEAST	P.GHLLLDSGASRTLIRSAHHIHSA.S	N	59.63	2448.31	23	-1.4	817.109	3	41.13	204030000	4	F4:11985	D810_RR_Sample.raw	6	6	456	478			PEAKS DB
12	30	P47100|YJ12B_YEAST	P.NWVKTYIKFLQNSNLGGIIP.T	N	58.49	2304.26	20	-0.6	769.095	3	93.6	8908600	4	F4:46834	D810_RR_Sample.raw	2	2	183	202			PEAKS DB
12	30	P47100|YJ12B_YEAST	P.DINVVDAQKRNIP.I	N	58.24	1480.8	13	-0.4	741.407	2	46.09	75158000	1	F1:15979	D810.raw	4	4	483	495			PEAKS DB
12	30	P47100|YJ12B_YEAST	P.G(+56.03)PQSQFPQYP.S	N	58.17	1203.56	10	0	602.785	2	83.47	8626800	3	F3:38669	D810_Prop_Sample.raw	2	2	125	134	Propionyl	G1:Propionyl:1000.00	PEAKS DB
12	30	P47100|YJ12B_YEAST	P.YPQQC(+58.01)M(+15.99)MTQNQANP.S	N	58.08	1726.67	14	-0.9	864.344	2	44.54	269930	1	F1:14838	D810.raw	2	2	85	98	Carboxymethyl	Oxidation (M)	C5:Carboxymethyl:1000.00	M6:Oxidation (M):12.28	PEAKS DB
12	30	P47100|YJ12B_YEAST	P.LDVSASKTEEC(+58.01)EK(+56.03)ASTKANSQQTTTP.A	N	57.86	2867.33	26	-1	956.784	3	47.02	913230	3	F3:14959	D810_Prop_Sample.raw	2	2	33	58	Carboxymethyl	Propionyl	C11:Carboxymethyl:1000.00	K13:Propionyl:22.37	PEAKS DB
12	30	P47100|YJ12B_YEAST	A.VPENPHHASP.Q	N	55.39	1083.51	10	0.7	542.763	2	19.7	10666	1	F1:3640	D810.raw	1	1	63	72			PEAKS DB
12	30	P47100|YJ12B_YEAST	P.GHLLLDSGASRTLIR.S	N	55	1607.91	15	-0.4	536.977	3	46.42	0	4	F4:14863	D810_RR_Sample.raw	0	0	456	470			PEAKS DB
12	30	P47100|YJ12B_YEAST	P.S(+56.03)TDNDSISKSTTEP.I	N	53.57	1536.68	14	0	769.347	2	43.46	342800	2	F2:13442	D810_Prop.raw	1	1	411	424	Propionyl	S1:Propionyl:100.65	PEAKS DB
12	30	P47100|YJ12B_YEAST	P.G(+56.03)HLLLDSGASRTLIR.S	N	53.56	1663.94	15	1	555.653	3	62.2	770240	2	F2:25251	D810_Prop.raw	2	2	456	470	Propionyl	G1:Propionyl:1000.00	PEAKS DB
12	30	P47100|YJ12B_YEAST	R.S(+56.03)YTNTTKP.K	N	53.19	966.466	8	0.1	484.24	2	39.79	3531600	3	F3:11169	D810_Prop_Sample.raw	2	2	373	380	Propionyl	S1:Propionyl:77.93	PEAKS DB
12	30	P47100|YJ12B_YEAST	R.H(+56.03)RHLNMTVA.E	N	52.13	1133.58	9	1.7	567.796	2	33.93	0	3	F3:8303	D810_Prop_Sample.raw	0	0	329	337	Propionyl	H1:Propionyl:1000.00	PEAKS DB
12	30	P47100|YJ12B_YEAST	P.SDEK(+56.03)NDSRSYTNTTKP.K	N	51.8	1897.87	16	-0.2	633.629	3	28.26	186190	2	F2:4887	D810_Prop.raw	1	1	365	380	Propionyl	K4:Propionyl:0.00	PEAKS DB
12	30	P47100|YJ12B_YEAST	P.NIAYDLLSLNELA.A	N	51.42	1447.76	13	-0.4	724.885	2	102.69	1060500	1	F1:57661	D810.raw	1	1	521	533			PEAKS DB
12	30	P47100|YJ12B_YEAST	P.S(+56.03)GWSFYGHP.S	N	51.18	1092.47	9	0	547.24	2	81.95	19772000	2	F2:39153	D810_Prop.raw	2	2	99	107	Propionyl	S1:Propionyl:1000.00	PEAKS DB
12	30	P47100|YJ12B_YEAST	P.QQC(+58.01)MMTQNQANP.S	N	50.65	1450.56	12	0.3	726.289	2	42.81	39573000	1	F1:13859	D810.raw	2	2	87	98	Carboxymethyl	C3:Carboxymethyl:1000.00	PEAKS DB
12	30	P47100|YJ12B_YEAST	A.STKANSQQTTTP.A	N	50.28	1262.61	12	-0.4	632.312	2	18.97	142920	1	F1:3416	D810.raw	2	2	47	58			PEAKS DB
12	30	P47100|YJ12B_YEAST	A.N(+56.03)PSGWSFYGHP.S	N	49.92	1303.56	11	0.7	652.789	2	82.15	1883100	2	F2:39406	D810_Prop.raw	2	2	97	107	Propionyl	N1:Propionyl:1000.00	PEAKS DB
12	30	P47100|YJ12B_YEAST	A.SVTSKEVHTNQDPLDVSASKTEEC(+58.01)EKA.S	N	48.73	2989.38	27	-0.7	748.352	4	35.5	135930	4	F4:9337	D810_RR_Sample.raw	1	1	20	46	Carboxymethyl	C24:Carboxymethyl:1000.00	PEAKS DB
12	30	P47100|YJ12B_YEAST	P.QTAQSHSPQNGP.Y	N	48.01	1250.56	12	0.5	626.29	2	19.67	58855	1	F1:3567	D810.raw	1	1	73	84			PEAKS DB
12	30	P47100|YJ12B_YEAST	P.G(+56.03)HLLLDSGASRTLIRSAHHIHSA.S	N	47.6	2504.34	23	0.3	501.875	5	57.29	9245500	2	F2:22153	D810_Prop.raw	2	2	456	478	Propionyl	G1:Propionyl:1000.00	PEAKS DB
12	30	P47100|YJ12B_YEAST	R.HRHLNM(+15.99)TVAELFLDIHAIYEEQQGSRNSKP.N	N	47.26	3548.76	30	-0.2	710.759	5	70.5	2313700	4	F4:29580	D810_RR_Sample.raw	2	2	329	358	Oxidation (M)	M6:Oxidation (M):1000.00	PEAKS DB
12	30	P47100|YJ12B_YEAST	P.LDVSASK(+56.03)TEEC(+58.01)EKASTKANSQQTTTP.A	N	47.01	2867.33	26	-1	956.784	3	47.02	854120	3	F3:14952	D810_Prop_Sample.raw	2	2	33	58	Propionyl	Carboxymethyl	K7:Propionyl:7.97	C11:Carboxymethyl:1000.00	PEAKS DB
12	30	P47100|YJ12B_YEAST	MESQQLSQHSHISHGSAC(+58.01)A.S	N	46.66	2094.88	19	0.7	699.303	3	28.94	352930	1	F1:6326	D810.raw	1	1	1	19	Carboxymethyl	C18:Carboxymethyl:1000.00	PEAKS DB
12	30	P47100|YJ12B_YEAST	A.R(+56.03)AHNVSTSNNSPSTDNDSISKSTTEP.I	N	46.1	2801.27	26	0.1	934.764	3	32.05	14112	2	F2:7024	D810_Prop.raw	1	1	399	424	Propionyl	R1:Propionyl:57.57	PEAKS DB
12	30	P47100|YJ12B_YEAST	P.LDVSASKTEECEK(+56.03)ASTKANSQQTTTP.A	N	46.01	2809.33	26	-0.1	703.339	4	40.96	212510	3	F3:11731	D810_Prop_Sample.raw	1	1	33	58	Propionyl	K13:Propionyl:0.00	PEAKS DB
12	30	P47100|YJ12B_YEAST	P.D(+56.03)INVVDAQK(+56.03)RNIP.I	N	45.24	1592.85	13	-0.6	797.433	2	83.15	577080	3	F3:38311	D810_Prop_Sample.raw	2	2	483	495	Propionyl	D1:Propionyl:1000.00	K9:Propionyl:1000.00	PEAKS DB
12	30	P47100|YJ12B_YEAST	P.T(+56.03)INNVHTSESTRKYP.Y	N	44.91	1801.9	15	0.4	601.639	3	38.99	0	3	F3:10650	D810_Prop_Sample.raw	0	0	580	594	Propionyl	T1:Propionyl:62.69	PEAKS DB
12	30	P47100|YJ12B_YEAST	P.IQLNNKHDLHLGQKLTESTVNHTNHSDDELP.G	N	44.41	3546.75	31	-0.9	887.693	4	44.73	150950	1	F1:14963	D810.raw	1	1	425	455			PEAKS DB
12	30	P47100|YJ12B_YEAST	P.ENPHHASP.Q	N	43.52	887.389	8	1	444.702	2	15.4	286760	1	F1:2430	D810.raw	1	1	65	72			PEAKS DB
12	30	P47100|YJ12B_YEAST	P.QQC(+58.01)M(+15.99)MTQNQANPSGWSFYGHP.S	N	43.38	2484.99	21	-1.5	1243.5	2	66.35	0	1	F1:28524	D810.raw	0	0	87	107	Carboxymethyl	Oxidation (M)	C3:Carboxymethyl:1000.00	M4:Oxidation (M):9.34	PEAKS DB
12	30	P47100|YJ12B_YEAST	P.GPQSQFPQYPSSVGTPLSTP.S	N	41.63	2074	20	1.5	1038.01	2	74.04	0	1	F1:34516	D810.raw	0	0	125	144			PEAKS DB
12	30	P47100|YJ12B_YEAST	P.LDVSASKTEECEK(+56.03)A.S	N	41.16	1564.73	14	0.5	522.584	3	39.73	1022600	3	F3:10988	D810_Prop_Sample.raw	1	1	33	46	Propionyl	K13:Propionyl:16.36	PEAKS DB
12	30	P47100|YJ12B_YEAST	A.DAFETKVTNIIDRLNNNGIHINNKVA.C	N	40.81	2922.53	26	0.1	731.64	4	73.28	0	4	F4:31527	D810_RR_Sample.raw	0	0	284	309			PEAKS DB
12	30	P47100|YJ12B_YEAST	A.C(+56.03)FTK(+114.04)NVLERSDGTVLAP.I	N	40.07	2019.01	17	-1.6	1010.51	2	100.32	0	3	F3:51156	D810_Prop_Sample.raw	0	0	540	556	Propionyl	DiGly	C1:Propionyl:1000.00	K4:DiGly:1000.00	PEAKS DB
12	30	P47100|YJ12B_YEAST	A.YDLLSLNELA.A	N	39.83	1149.59	10	-0.4	575.803	2	93.11	0	4	F4:46493	D810_RR_Sample.raw	0	0	524	533			PEAKS DB
12	30	P47100|YJ12B_YEAST	A.V(+56.03)PENPHHASP.Q	N	38.92	1139.54	10	0.4	570.775	2	36.31	2816000	3	F3:9386	D810_Prop_Sample.raw	2	2	63	72	Propionyl	V1:Propionyl:1000.00	PEAKS DB
12	30	P47100|YJ12B_YEAST	P.QQC(+58.01)MM(+15.99)TQNQANPSGWSFYGHP.S	N	38.73	2484.99	21	-1.7	1243.5	2	65.64	15876	1	F1:28015	D810.raw	1	1	87	107	Carboxymethyl	Oxidation (M)	C3:Carboxymethyl:1000.00	M5:Oxidation (M):0.00	PEAKS DB
12	30	P47100|YJ12B_YEAST	P.Q(+56.03)QC(+58.01)MMTQNQANPSGWSFYGHP.S	N	37.34	2525.02	21	1.4	1263.52	2	85.82	34811	2	F2:41999	D810_Prop.raw	1	1	87	107	Propionyl	Carboxymethyl	Q1:Propionyl:1000.00	C3:Carboxymethyl:1000.00	PEAKS DB
12	30	P47100|YJ12B_YEAST	P.SGWSFYGHP.S	N	37.27	1036.44	9	-0.1	519.227	2	59.54	63495000	2	F2:23649	D810_Prop.raw	2	2	99	107			PEAKS DB
12	30	P47100|YJ12B_YEAST	P.SPESGNTFTDSSSADSDMTSTK(+56.03)K(+56.03)YVRPP.P	N	35.99	3103.39	28	-2.8	776.853	4	40.18	0	1	F1:11963	D810.raw	0	0	145	172	Propionyl	K22:Propionyl:25.90	K23:Propionyl:25.11	PEAKS DB
12	30	P47100|YJ12B_YEAST	P.GPQSQFP.Q	N	35.83	759.355	7	1	380.685	2	45.58	11511000	4	F4:14535	D810_RR_Sample.raw	1	1	125	131			PEAKS DB
12	30	P47100|YJ12B_YEAST	P.TINNVHTSESTRKYP.Y	N	35.58	1745.87	15	-1.5	582.963	3	28.18	1438000	1	F1:5795	D810.raw	2	2	580	594			PEAKS DB
12	30	P47100|YJ12B_YEAST	P.G(+56.03)PQSQFPQYPSSVGTP.L	N	33.26	1731.81	16	-0.8	866.912	2	84.53	11919	2	F2:41066	D810_Prop.raw	1	1	125	140	Propionyl	G1:Propionyl:1000.00	PEAKS DB
12	30	P47100|YJ12B_YEAST	A.SVTSKEVHTNQDPLDVSASKTEEC(+58.01)EKASTKANSQQTTTP.A	N	33.15	4233.98	39	0.8	847.804	5	38.06	4554300	1	F1:10764	D810.raw	1	1	20	58	Carboxymethyl	C24:Carboxymethyl:1000.00	PEAKS DB
12	30	P47100|YJ12B_YEAST	R.REDSILDVFTTILA.F	N	32.64	1591.85	14	1.9	796.932	2	87.1	0	3	F3:41366	D810_Prop_Sample.raw	0	0	707	720			PEAKS DB
12	30	P47100|YJ12B_YEAST	A.ELFLDIHAIYEEQQGSR.N	N	32.61	2047	17	-0.2	683.341	3	75.34	602050	1	F1:35630	D810.raw	1	1	338	354			PEAKS DB
12	30	P47100|YJ12B_YEAST	P.YPQQC(+58.01)MM(+15.99)TQNQANPSGWSFYGHP.S	N	32.4	2745.1	23	-0.3	916.042	3	68.87	218830	1	F1:30457	D810.raw	1	1	85	107	Carboxymethyl	Oxidation (M)	C5:Carboxymethyl:1000.00	M7:Oxidation (M):14.02	PEAKS DB
12	30	P47100|YJ12B_YEAST	P.YPQQC(+58.01)M(+15.99)MTQNQANPSGWSFYGHP.S	N	31.89	2745.1	23	2.5	1373.56	2	68.78	0	1	F1:30478	D810.raw	0	0	85	107	Carboxymethyl	Oxidation (M)	C5:Carboxymethyl:1000.00	M6:Oxidation (M):0.00	PEAKS DB
12	30	P47100|YJ12B_YEAST	P.YPQQC(+58.01)MMTQNQA.N	N	31.51	1499.58	12	0	750.799	2	49.79	258380	4	F4:16617	D810_RR_Sample.raw	1	1	85	96	Carboxymethyl	C5:Carboxymethyl:1000.00	PEAKS DB
12	30	P47100|YJ12B_YEAST	P.N(+56.03)IAYDLLSLNELA.A	N	30.96	1503.78	13	0.8	752.899	2	106	176260	2	F2:58261	D810_Prop.raw	1	1	521	533	Propionyl	N1:Propionyl:1000.00	PEAKS DB
12	30	P47100|YJ12B_YEAST	R.GLSGEYKFLRYTR.H	N	30.4	1588.84	13	0.1	530.619	3	46.91	9583900	4	F4:15021	D810_RR_Sample.raw	1	1	316	328			PEAKS DB
12	30	P47100|YJ12B_YEAST	P.Q(+56.03)QC(+58.01)MMTQNQANP.S	N	29.93	1506.59	12	1	754.303	2	64.61	793060	3	F3:25485	D810_Prop_Sample.raw	1	1	87	98	Propionyl	Carboxymethyl	Q1:Propionyl:1000.00	C3:Carboxymethyl:1000.00	PEAKS DB
12	30	P47100|YJ12B_YEAST	A.SVTSKEVHTNQDPLDVSASKTEECEKASTKANSQQTTTP.A	N	29.55	4175.98	39	0.6	836.203	5	38.79	0	1	F1:11209	D810.raw	0	0	20	58			PEAKS DB
12	30	P47100|YJ12B_YEAST	P.T(+56.03)TVSEQNTEESIIADLPLP.D	N	29.14	2112.05	19	0.4	705.023	3	82.74	831030	1	F1:41268	D810.raw	1	1	1116	1134	Propionyl	T1:Propionyl:1000.00	PEAKS DB
12	30	P47100|YJ12B_YEAST	P.YTPYQMSP.M	N	28.94	985.422	8	0.9	493.719	2	54.23	139030	1	F1:20920	D810.raw	1	1	112	119			PEAKS DB
11	15	P0C2I9|YP12B_YEAST	A.RAHNVSTSNNSPSTDNDSISKSTTEP.I	N	115.63	2745.24	26	-0.7	916.088	3	31.38	3276900	4	F4:7418	D810_RR_Sample.raw	2	2	399	424			PEAKS DB
11	15	P0C2I9|YP12B_YEAST	P.L(+56.03)DVSASKTEEC(+58.01)EKA.S	N	106.78	1622.73	14	0	812.375	2	50.61	12390000	2	F2:17956	D810_Prop.raw	2	2	33	46	Propionyl	Carboxymethyl	L1:Propionyl:146.62	C11:Carboxymethyl:1000.00	PEAKS DB
11	15	P0C2I9|YP12B_YEAST	P.LDVSASKTEECEKA.S	N	100.47	1508.7	14	0.4	755.359	2	33.86	25216000	4	F4:8448	D810_RR_Sample.raw	1	1	33	46			PEAKS DB
11	15	P0C2I9|YP12B_YEAST	P.LDVSASKTEEC(+58.01)EKA.S	N	99.79	1566.71	14	-0.5	784.361	2	33.04	217600000	3	F3:7796	D810_Prop_Sample.raw	4	4	33	46	Carboxymethyl	C11:Carboxymethyl:1000.00	PEAKS DB
11	15	P0C2I9|YP12B_YEAST	A.ELFLDIHAIYEEQQGSRNSKP.N	N	98.45	2473.22	21	-0.3	825.415	3	67	42156000	4	F4:27000	D810_RR_Sample.raw	4	4	338	358			PEAKS DB
11	15	P0C2I9|YP12B_YEAST	A.C(+58.01)(+56.03)ASVTSKEVHTNQDP.L	N	95.76	1728.76	15	-0.1	865.388	2	44.62	507180	3	F3:13660	D810_Prop_Sample.raw	2	2	18	32	Carboxymethyl	Propionyl	C1:Carboxymethyl:1000.00	C1:Propionyl:143.14	PEAKS DB
11	15	P0C2I9|YP12B_YEAST	A.C(+58.01)ASVTSKEVHTNQDP.L	N	93.06	1672.74	15	0	837.375	2	29.22	4269800	1	F1:6486	D810.raw	2	2	18	32	Carboxymethyl	C1:Carboxymethyl:1000.00	PEAKS DB
11	15	P0C2I9|YP12B_YEAST	A.S(+56.03)VTSKEVHTNQDP.L	N	92.64	1496.71	13	-0.5	749.362	2	35.29	92486000	3	F3:8864	D810_Prop_Sample.raw	2	2	20	32	Propionyl	S1:Propionyl:80.90	PEAKS DB
11	15	P0C2I9|YP12B_YEAST	A.SVTSK(+56.03)EVHTNQDP.L	N	88.71	1496.71	13	-0.8	749.362	2	36.26	12809000	3	F3:9517	D810_Prop_Sample.raw	2	2	20	32	Propionyl	K5:Propionyl:52.86	PEAKS DB
11	15	P0C2I9|YP12B_YEAST	P.YPQQC(+58.01)MMTQNQANPSGWSFYGHP.S	N	88.29	2729.11	23	0.7	1365.56	2	73.62	49563000	1	F1:34318	D810.raw	4	4	85	107	Carboxymethyl	C5:Carboxymethyl:1000.00	PEAKS DB
11	15	P0C2I9|YP12B_YEAST	P.T(+56.03)INNVHTSESTR.K	N	87.91	1413.68	12	0.1	707.85	2	33.46	386180	2	F2:7755	D810_Prop.raw	1	1	580	591	Propionyl	T1:Propionyl:1000.00	PEAKS DB
11	15	P0C2I9|YP12B_YEAST	A.SVTSKEVHTNQDP.L	N	85.76	1440.68	13	-0.2	721.349	2	27.54	845670	1	F1:5498	D810.raw	1	1	20	32			PEAKS DB
11	15	P0C2I9|YP12B_YEAST	A.S(+56.03)VTSK(+56.03)EVHTNQDP.L	N	83.82	1552.74	13	-0.3	777.375	2	53.41	14236000	2	F2:19707	D810_Prop.raw	7	7	20	32	Propionyl	S1:Propionyl:1000.00	K5:Propionyl:1000.00	PEAKS DB
11	15	P0C2I9|YP12B_YEAST	P.L(+56.03)DVSASKTEECEK(+56.03)A.S	N	83.22	1620.76	14	-1.4	811.384	2	59.5	1138700	3	F3:22308	D810_Prop_Sample.raw	2	2	33	46	Propionyl	L1:Propionyl:143.14	K13:Propionyl:53.79	PEAKS DB
11	15	P0C2I9|YP12B_YEAST	R.AHNVSTSNNSPSTDNDSISKSTTEP.I	N	82.57	2589.14	25	-0.8	864.054	3	32.23	66734	3	F3:7374	D810_Prop_Sample.raw	1	1	400	424			PEAKS DB
11	15	P0C2I9|YP12B_YEAST	P.INAIGDLQFHFQDNTKTSIKVLHTP.N	N	82.11	2836.49	25	-0.7	946.502	3	64.61	21329000	4	F4:25413	D810_RR_Sample.raw	5	5	496	520			PEAKS DB
11	15	P0C2I9|YP12B_YEAST	P.LDVSASKTEEC(+58.01)EK(+56.03)A.S	N	80.37	1622.73	14	-0.3	812.374	2	45.78	2286000	3	F3:14321	D810_Prop_Sample.raw	2	2	33	46	Carboxymethyl	Propionyl	C11:Carboxymethyl:1000.00	K13:Propionyl:63.13	PEAKS DB
11	15	P0C2I9|YP12B_YEAST	P.ESGNTFTDSSSADSDMTSTKKYVRPPP.M	N	78.93	2904.31	27	0.6	969.111	3	45.03	51483000	1	F1:15253	D810.raw	6	6	147	173			PEAKS DB
11	15	P0C2I9|YP12B_YEAST	P.LDVSASKTEECEKASTKANSQQTTTP.A	N	77.67	2753.3	26	-0.2	918.775	3	34.51	122390000	4	F4:8687	D810_RR_Sample.raw	4	4	33	58			PEAKS DB
11	15	P0C2I9|YP12B_YEAST	A.E(+56.03)LFLDIHAIYEEQQGSRNSKP.N	N	77.58	2529.25	21	1.1	844.092	3	91.15	114970	3	F3:44241	D810_Prop_Sample.raw	2	2	338	358	Propionyl	E1:Propionyl:77.79	PEAKS DB
11	15	P0C2I9|YP12B_YEAST	P.STDNDSISKSTTEP.I	N	76.12	1480.65	14	0	741.334	2	32.41	309610	3	F3:7468	D810_Prop_Sample.raw	1	1	411	424			PEAKS DB
11	15	P0C2I9|YP12B_YEAST	P.YPQQC(+58.01)MMTQNQANP.S	N	75.96	1710.68	14	-0.6	856.347	2	51.14	111310000	2	F2:18283	D810_Prop.raw	4	4	85	98	Carboxymethyl	C5:Carboxymethyl:1000.00	PEAKS DB
11	15	P0C2I9|YP12B_YEAST	P.LDVSASKTEEC(+58.01)EKASTK(+56.03)ANSQQTTTP.A	N	75.85	2867.33	26	0.1	956.785	3	45.14	1548300	3	F3:13973	D810_Prop_Sample.raw	2	2	33	58	Carboxymethyl	Propionyl	C11:Carboxymethyl:1000.00	K17:Propionyl:19.86	PEAKS DB
11	15	P0C2I9|YP12B_YEAST	P.S(+56.03)DEKNDSRSYTNTTKP.K	N	75.74	1897.87	16	-1	633.628	3	31.47	265780	3	F3:6846	D810_Prop_Sample.raw	1	1	365	380	Propionyl	S1:Propionyl:10.22	PEAKS DB
11	15	P0C2I9|YP12B_YEAST	A.C(+58.01)(+56.03)FTKNVLERSDGTVLAP.I	N	75.09	1962.97	17	-0.3	982.493	2	79.29	3537300	2	F2:37349	D810_Prop.raw	2	2	540	556	Carboxymethyl	Propionyl	C1:Carboxymethyl:1000.00	C1:Propionyl:65.81	PEAKS DB
11	15	P0C2I9|YP12B_YEAST	P.QQC(+58.01)MMTQNQANPSGWSFYGHP.S	N	74.89	2468.99	21	-0.6	1235.5	2	70.67	41385000	4	F4:29509	D810_RR_Sample.raw	4	4	87	107	Carboxymethyl	C3:Carboxymethyl:1000.00	PEAKS DB
11	15	P0C2I9|YP12B_YEAST	P.LDVSASK(+56.03)TEEC(+58.01)EKA.S	N	73.07	1622.73	14	0.7	812.375	2	47.35	2107500	2	F2:15740	D810_Prop.raw	2	2	33	46	Propionyl	Carboxymethyl	K7:Propionyl:62.39	C11:Carboxymethyl:1000.00	PEAKS DB
11	15	P0C2I9|YP12B_YEAST	P.Q(+56.03)TAQSHSPQNGP.Y	N	72.55	1306.59	12	-0.8	654.302	2	33.36	637590	3	F3:7993	D810_Prop_Sample.raw	1	1	73	84	Propionyl	Q1:Propionyl:1000.00	PEAKS DB
11	15	P0C2I9|YP12B_YEAST	R.L(+56.03)NNNGIHINNKVA.C	N	70.75	1475.78	13	-0.3	738.899	2	53.17	24107	2	F2:19544	D810_Prop.raw	1	1	297	309	Propionyl	L1:Propionyl:116.87	PEAKS DB
11	15	P0C2I9|YP12B_YEAST	A.AVDITAC(+58.01)FTKNVLERSDGTVLAP.I	N	70.48	2477.25	23	-0.7	1239.63	2	82.6	16473000	4	F4:38554	D810_RR_Sample.raw	3	3	534	556	Carboxymethyl	C7:Carboxymethyl:1000.00	PEAKS DB
11	15	P0C2I9|YP12B_YEAST	P.GPQSQFPQYPSSVGTP.L	N	70.15	1675.78	16	0.5	838.9	2	63.86	15308000	1	F1:26768	D810.raw	2	2	125	140			PEAKS DB
11	15	P0C2I9|YP12B_YEAST	R.HRHLNMTVAELFLDIHAIYEEQQGSRNSKP.N	N	69.91	3532.76	30	-1.2	884.197	4	74.69	67651000	4	F4:32598	D810_RR_Sample.raw	6	6	329	358			PEAKS DB
11	15	P0C2I9|YP12B_YEAST	P.FQYLHTDIFGPVHNLP.K	N	69.26	1896.95	16	0.2	633.325	3	73.64	3851300	1	F1:34349	D810.raw	2	2	665	680			PEAKS DB
11	15	P0C2I9|YP12B_YEAST	P.L(+56.03)DVSASKTEEC(+58.01)EKASTKANSQQTTTP.A	N	67.72	2867.33	26	-0.3	956.785	3	48.33	3394100	3	F3:15780	D810_Prop_Sample.raw	2	2	33	58	Propionyl	Carboxymethyl	L1:Propionyl:72.73	C11:Carboxymethyl:1000.00	PEAKS DB
11	15	P0C2I9|YP12B_YEAST	P.YPQQC(+58.01)MM(+15.99)TQNQANP.S	N	66.73	1726.67	14	-0.4	864.344	2	43.99	1322900	3	F3:13263	D810_Prop_Sample.raw	2	2	85	98	Carboxymethyl	Oxidation (M)	C5:Carboxymethyl:1000.00	M7:Oxidation (M):11.06	PEAKS DB
11	15	P0C2I9|YP12B_YEAST	P.D(+56.03)INVVDAQKRNIP.I	N	65.59	1536.83	13	-0.7	769.42	2	60.66	2034700	2	F2:24199	D810_Prop.raw	1	1	483	495	Propionyl	D1:Propionyl:135.04	PEAKS DB
11	15	P0C2I9|YP12B_YEAST	P.GPQSQFPQYP.S	N	64.84	1147.53	10	-0.2	574.772	2	58.52	31735000	4	F4:22108	D810_RR_Sample.raw	1	1	125	134			PEAKS DB
11	15	P0C2I9|YP12B_YEAST	R.GLSGEYKFLR.Y	N	63.88	1168.62	10	-0.9	390.548	3	45.68	759360	1	F1:15580	D810.raw	1	1	316	325			PEAKS DB
11	15	P0C2I9|YP12B_YEAST	A.S(+56.03)PQTAQSHSPQNGP.Y	N	62.28	1490.67	14	1.5	746.346	2	37.07	0	3	F3:9792	D810_Prop_Sample.raw	0	0	71	84	Propionyl	S1:Propionyl:1000.00	PEAKS DB
11	15	P0C2I9|YP12B_YEAST	A.NPSGWSFYGHP.S	N	62.07	1247.54	11	-0.7	624.775	2	59.37	60154000	4	F4:22299	D810_RR_Sample.raw	5	5	97	107			PEAKS DB
11	15	P0C2I9|YP12B_YEAST	A.IGDLQFHFQDNTKTSIKVLHTP.N	N	62	2538.32	22	1	847.116	3	56.76	5884500	4	F4:21220	D810_RR_Sample.raw	3	3	499	520			PEAKS DB
11	15	P0C2I9|YP12B_YEAST	P.LDVSASKTEEC(+58.01)EKASTKANSQQTTTP.A	N	61.89	2811.31	26	-0.6	938.109	3	33.44	192930000	1	F1:8461	D810.raw	7	7	33	58	Carboxymethyl	C11:Carboxymethyl:1000.00	PEAKS DB
11	15	P0C2I9|YP12B_YEAST	P.IVKYGDFYWVSKKYLLP.S	N	61.66	2118.16	17	0	1060.09	2	72.63	171490000	4	F4:31066	D810_RR_Sample.raw	6	6	557	573			PEAKS DB
11	15	P0C2I9|YP12B_YEAST	R.LNNNGIHINNKVA.C	N	59.97	1419.76	13	-0.2	474.26	3	32.91	1717000	1	F1:8204	D810.raw	1	1	297	309			PEAKS DB
11	15	P0C2I9|YP12B_YEAST	A.C(+58.01)FTKNVLERSDGTVLAP.I	N	59.95	1906.95	17	-1.2	954.479	2	62.46	66374000	4	F4:24025	D810_RR_Sample.raw	4	4	540	556	Carboxymethyl	C1:Carboxymethyl:1000.00	PEAKS DB
11	15	P0C2I9|YP12B_YEAST	P.GHLLLDSGASRTLIRSAHHIHSA.S	N	59.63	2448.31	23	-1.4	817.109	3	41.13	204030000	4	F4:11985	D810_RR_Sample.raw	6	6	456	478			PEAKS DB
11	15	P0C2I9|YP12B_YEAST	P.NWVKTYIKFLQNSNLGGIIP.T	N	58.49	2304.26	20	-0.6	769.095	3	93.6	8908600	4	F4:46834	D810_RR_Sample.raw	2	2	183	202			PEAKS DB
11	15	P0C2I9|YP12B_YEAST	P.DINVVDAQKRNIP.I	N	58.24	1480.8	13	-0.4	741.407	2	46.09	75158000	1	F1:15979	D810.raw	4	4	483	495			PEAKS DB
11	15	P0C2I9|YP12B_YEAST	P.G(+56.03)PQSQFPQYP.S	N	58.17	1203.56	10	0	602.785	2	83.47	8626800	3	F3:38669	D810_Prop_Sample.raw	2	2	125	134	Propionyl	G1:Propionyl:1000.00	PEAKS DB
11	15	P0C2I9|YP12B_YEAST	P.YPQQC(+58.01)M(+15.99)MTQNQANP.S	N	58.08	1726.67	14	-0.9	864.344	2	44.54	269930	1	F1:14838	D810.raw	2	2	85	98	Carboxymethyl	Oxidation (M)	C5:Carboxymethyl:1000.00	M6:Oxidation (M):12.28	PEAKS DB
11	15	P0C2I9|YP12B_YEAST	P.LDVSASKTEEC(+58.01)EK(+56.03)ASTKANSQQTTTP.A	N	57.86	2867.33	26	-1	956.784	3	47.02	913230	3	F3:14959	D810_Prop_Sample.raw	2	2	33	58	Carboxymethyl	Propionyl	C11:Carboxymethyl:1000.00	K13:Propionyl:22.37	PEAKS DB
11	15	P0C2I9|YP12B_YEAST	A.VPENPHHASP.Q	N	55.39	1083.51	10	0.7	542.763	2	19.7	10666	1	F1:3640	D810.raw	1	1	63	72			PEAKS DB
11	15	P0C2I9|YP12B_YEAST	P.GHLLLDSGASRTLIR.S	N	55	1607.91	15	-0.4	536.977	3	46.42	0	4	F4:14863	D810_RR_Sample.raw	0	0	456	470			PEAKS DB
11	15	P0C2I9|YP12B_YEAST	P.S(+56.03)TDNDSISKSTTEP.I	N	53.57	1536.68	14	0	769.347	2	43.46	342800	2	F2:13442	D810_Prop.raw	1	1	411	424	Propionyl	S1:Propionyl:100.65	PEAKS DB
11	15	P0C2I9|YP12B_YEAST	P.G(+56.03)HLLLDSGASRTLIR.S	N	53.56	1663.94	15	1	555.653	3	62.2	770240	2	F2:25251	D810_Prop.raw	2	2	456	470	Propionyl	G1:Propionyl:1000.00	PEAKS DB
11	15	P0C2I9|YP12B_YEAST	R.S(+56.03)YTNTTKP.K	N	53.19	966.466	8	0.1	484.24	2	39.79	3531600	3	F3:11169	D810_Prop_Sample.raw	2	2	373	380	Propionyl	S1:Propionyl:77.93	PEAKS DB
11	15	P0C2I9|YP12B_YEAST	R.H(+56.03)RHLNMTVA.E	N	52.13	1133.58	9	1.7	567.796	2	33.93	0	3	F3:8303	D810_Prop_Sample.raw	0	0	329	337	Propionyl	H1:Propionyl:1000.00	PEAKS DB
11	15	P0C2I9|YP12B_YEAST	P.SDEK(+56.03)NDSRSYTNTTKP.K	N	51.8	1897.87	16	-0.2	633.629	3	28.26	186190	2	F2:4887	D810_Prop.raw	1	1	365	380	Propionyl	K4:Propionyl:0.00	PEAKS DB
11	15	P0C2I9|YP12B_YEAST	P.NIAYDLLSLNELA.A	N	51.42	1447.76	13	-0.4	724.885	2	102.69	1060500	1	F1:57661	D810.raw	1	1	521	533			PEAKS DB
11	15	P0C2I9|YP12B_YEAST	P.S(+56.03)GWSFYGHP.S	N	51.18	1092.47	9	0	547.24	2	81.95	19772000	2	F2:39153	D810_Prop.raw	2	2	99	107	Propionyl	S1:Propionyl:1000.00	PEAKS DB
11	15	P0C2I9|YP12B_YEAST	P.QQC(+58.01)MMTQNQANP.S	N	50.65	1450.56	12	0.3	726.289	2	42.81	39573000	1	F1:13859	D810.raw	2	2	87	98	Carboxymethyl	C3:Carboxymethyl:1000.00	PEAKS DB
11	15	P0C2I9|YP12B_YEAST	A.STKANSQQTTTP.A	N	50.28	1262.61	12	-0.4	632.312	2	18.97	142920	1	F1:3416	D810.raw	2	2	47	58			PEAKS DB
11	15	P0C2I9|YP12B_YEAST	A.N(+56.03)PSGWSFYGHP.S	N	49.92	1303.56	11	0.7	652.789	2	82.15	1883100	2	F2:39406	D810_Prop.raw	2	2	97	107	Propionyl	N1:Propionyl:1000.00	PEAKS DB
11	15	P0C2I9|YP12B_YEAST	A.SVTSKEVHTNQDPLDVSASKTEEC(+58.01)EKA.S	N	48.73	2989.38	27	-0.7	748.352	4	35.5	135930	4	F4:9337	D810_RR_Sample.raw	1	1	20	46	Carboxymethyl	C24:Carboxymethyl:1000.00	PEAKS DB
11	15	P0C2I9|YP12B_YEAST	P.QTAQSHSPQNGP.Y	N	48.01	1250.56	12	0.5	626.29	2	19.67	58855	1	F1:3567	D810.raw	1	1	73	84			PEAKS DB
11	15	P0C2I9|YP12B_YEAST	P.G(+56.03)HLLLDSGASRTLIRSAHHIHSA.S	N	47.6	2504.34	23	0.3	501.875	5	57.29	9245500	2	F2:22153	D810_Prop.raw	2	2	456	478	Propionyl	G1:Propionyl:1000.00	PEAKS DB
11	15	P0C2I9|YP12B_YEAST	R.HRHLNM(+15.99)TVAELFLDIHAIYEEQQGSRNSKP.N	N	47.26	3548.76	30	-0.2	710.759	5	70.5	2313700	4	F4:29580	D810_RR_Sample.raw	2	2	329	358	Oxidation (M)	M6:Oxidation (M):1000.00	PEAKS DB
11	15	P0C2I9|YP12B_YEAST	P.LDVSASK(+56.03)TEEC(+58.01)EKASTKANSQQTTTP.A	N	47.01	2867.33	26	-1	956.784	3	47.02	854120	3	F3:14952	D810_Prop_Sample.raw	2	2	33	58	Propionyl	Carboxymethyl	K7:Propionyl:7.97	C11:Carboxymethyl:1000.00	PEAKS DB
11	15	P0C2I9|YP12B_YEAST	A.R(+56.03)AHNVSTSNNSPSTDNDSISKSTTEP.I	N	46.1	2801.27	26	0.1	934.764	3	32.05	14112	2	F2:7024	D810_Prop.raw	1	1	399	424	Propionyl	R1:Propionyl:57.57	PEAKS DB
11	15	P0C2I9|YP12B_YEAST	P.LDVSASKTEECEK(+56.03)ASTKANSQQTTTP.A	N	46.01	2809.33	26	-0.1	703.339	4	40.96	212510	3	F3:11731	D810_Prop_Sample.raw	1	1	33	58	Propionyl	K13:Propionyl:0.00	PEAKS DB
11	15	P0C2I9|YP12B_YEAST	P.D(+56.03)INVVDAQK(+56.03)RNIP.I	N	45.24	1592.85	13	-0.6	797.433	2	83.15	577080	3	F3:38311	D810_Prop_Sample.raw	2	2	483	495	Propionyl	D1:Propionyl:1000.00	K9:Propionyl:1000.00	PEAKS DB
11	15	P0C2I9|YP12B_YEAST	P.T(+56.03)INNVHTSESTRKYP.Y	N	44.91	1801.9	15	0.4	601.639	3	38.99	0	3	F3:10650	D810_Prop_Sample.raw	0	0	580	594	Propionyl	T1:Propionyl:62.69	PEAKS DB
11	15	P0C2I9|YP12B_YEAST	P.IQLNNKHDLHLGQKLTESTVNHTNHSDDELP.G	N	44.41	3546.75	31	-0.9	887.693	4	44.73	150950	1	F1:14963	D810.raw	1	1	425	455			PEAKS DB
11	15	P0C2I9|YP12B_YEAST	P.ENPHHASP.Q	N	43.52	887.389	8	1	444.702	2	15.4	286760	1	F1:2430	D810.raw	1	1	65	72			PEAKS DB
11	15	P0C2I9|YP12B_YEAST	P.QQC(+58.01)M(+15.99)MTQNQANPSGWSFYGHP.S	N	43.38	2484.99	21	-1.5	1243.5	2	66.35	0	1	F1:28524	D810.raw	0	0	87	107	Carboxymethyl	Oxidation (M)	C3:Carboxymethyl:1000.00	M4:Oxidation (M):9.34	PEAKS DB
11	15	P0C2I9|YP12B_YEAST	P.ISHGSAC(+58.01)A.S	N	42.46	802.328	8	-0.3	402.171	2	19.19	106270	1	F1:3410	D810.raw	1	1	12	19	Carboxymethyl	C7:Carboxymethyl:1000.00	PEAKS DB
11	15	P0C2I9|YP12B_YEAST	P.GPQSQFPQYPSSVGTPLSTP.S	N	41.63	2074	20	1.5	1038.01	2	74.04	0	1	F1:34516	D810.raw	0	0	125	144			PEAKS DB
11	15	P0C2I9|YP12B_YEAST	P.LDVSASKTEECEK(+56.03)A.S	N	41.16	1564.73	14	0.5	522.584	3	39.73	1022600	3	F3:10988	D810_Prop_Sample.raw	1	1	33	46	Propionyl	K13:Propionyl:16.36	PEAKS DB
11	15	P0C2I9|YP12B_YEAST	A.DAFETKVTNIIDRLNNNGIHINNKVA.C	N	40.81	2922.53	26	0.1	731.64	4	73.28	0	4	F4:31527	D810_RR_Sample.raw	0	0	284	309			PEAKS DB
11	15	P0C2I9|YP12B_YEAST	A.C(+56.03)FTK(+114.04)NVLERSDGTVLAP.I	N	40.07	2019.01	17	-1.6	1010.51	2	100.32	0	3	F3:51156	D810_Prop_Sample.raw	0	0	540	556	Propionyl	DiGly	C1:Propionyl:1000.00	K4:DiGly:1000.00	PEAKS DB
11	15	P0C2I9|YP12B_YEAST	A.YDLLSLNELA.A	N	39.83	1149.59	10	-0.4	575.803	2	93.11	0	4	F4:46493	D810_RR_Sample.raw	0	0	524	533			PEAKS DB
11	15	P0C2I9|YP12B_YEAST	A.V(+56.03)PENPHHASP.Q	N	38.92	1139.54	10	0.4	570.775	2	36.31	2816000	3	F3:9386	D810_Prop_Sample.raw	2	2	63	72	Propionyl	V1:Propionyl:1000.00	PEAKS DB
11	15	P0C2I9|YP12B_YEAST	P.QQC(+58.01)MM(+15.99)TQNQANPSGWSFYGHP.S	N	38.73	2484.99	21	-1.7	1243.5	2	65.64	15876	1	F1:28015	D810.raw	1	1	87	107	Carboxymethyl	Oxidation (M)	C3:Carboxymethyl:1000.00	M5:Oxidation (M):0.00	PEAKS DB
11	15	P0C2I9|YP12B_YEAST	P.Q(+56.03)QC(+58.01)MMTQNQANPSGWSFYGHP.S	N	37.34	2525.02	21	1.4	1263.52	2	85.82	34811	2	F2:41999	D810_Prop.raw	1	1	87	107	Propionyl	Carboxymethyl	Q1:Propionyl:1000.00	C3:Carboxymethyl:1000.00	PEAKS DB
11	15	P0C2I9|YP12B_YEAST	P.SGWSFYGHP.S	N	37.27	1036.44	9	-0.1	519.227	2	59.54	63495000	2	F2:23649	D810_Prop.raw	2	2	99	107			PEAKS DB
11	15	P0C2I9|YP12B_YEAST	P.SPESGNTFTDSSSADSDMTSTK(+56.03)K(+56.03)YVRPP.P	N	35.99	3103.39	28	-2.8	776.853	4	40.18	0	1	F1:11963	D810.raw	0	0	145	172	Propionyl	K22:Propionyl:25.90	K23:Propionyl:25.11	PEAKS DB
11	15	P0C2I9|YP12B_YEAST	P.GPQSQFP.Q	N	35.83	759.355	7	1	380.685	2	45.58	11511000	4	F4:14535	D810_RR_Sample.raw	1	1	125	131			PEAKS DB
11	15	P0C2I9|YP12B_YEAST	P.TINNVHTSESTRKYP.Y	N	35.58	1745.87	15	-1.5	582.963	3	28.18	1438000	1	F1:5795	D810.raw	2	2	580	594			PEAKS DB
11	15	P0C2I9|YP12B_YEAST	P.G(+56.03)PQSQFPQYPSSVGTP.L	N	33.26	1731.81	16	-0.8	866.912	2	84.53	11919	2	F2:41066	D810_Prop.raw	1	1	125	140	Propionyl	G1:Propionyl:1000.00	PEAKS DB
11	15	P0C2I9|YP12B_YEAST	A.SVTSKEVHTNQDPLDVSASKTEEC(+58.01)EKASTKANSQQTTTP.A	N	33.15	4233.98	39	0.8	847.804	5	38.06	4554300	1	F1:10764	D810.raw	1	1	20	58	Carboxymethyl	C24:Carboxymethyl:1000.00	PEAKS DB
11	15	P0C2I9|YP12B_YEAST	R.REDSILDVFTTILA.F	N	32.64	1591.85	14	1.9	796.932	2	87.1	0	3	F3:41366	D810_Prop_Sample.raw	0	0	707	720			PEAKS DB
11	15	P0C2I9|YP12B_YEAST	A.ELFLDIHAIYEEQQGSR.N	N	32.61	2047	17	-0.2	683.341	3	75.34	602050	1	F1:35630	D810.raw	1	1	338	354			PEAKS DB
11	15	P0C2I9|YP12B_YEAST	P.YPQQC(+58.01)MM(+15.99)TQNQANPSGWSFYGHP.S	N	32.4	2745.1	23	-0.3	916.042	3	68.87	218830	1	F1:30457	D810.raw	1	1	85	107	Carboxymethyl	Oxidation (M)	C5:Carboxymethyl:1000.00	M7:Oxidation (M):14.02	PEAKS DB
11	15	P0C2I9|YP12B_YEAST	P.YPQQC(+58.01)M(+15.99)MTQNQANPSGWSFYGHP.S	N	31.89	2745.1	23	2.5	1373.56	2	68.78	0	1	F1:30478	D810.raw	0	0	85	107	Carboxymethyl	Oxidation (M)	C5:Carboxymethyl:1000.00	M6:Oxidation (M):0.00	PEAKS DB
11	15	P0C2I9|YP12B_YEAST	P.YPQQC(+58.01)MMTQNQA.N	N	31.51	1499.58	12	0	750.799	2	49.79	258380	4	F4:16617	D810_RR_Sample.raw	1	1	85	96	Carboxymethyl	C5:Carboxymethyl:1000.00	PEAKS DB
11	15	P0C2I9|YP12B_YEAST	P.N(+56.03)IAYDLLSLNELA.A	N	30.96	1503.78	13	0.8	752.899	2	106	176260	2	F2:58261	D810_Prop.raw	1	1	521	533	Propionyl	N1:Propionyl:1000.00	PEAKS DB
11	15	P0C2I9|YP12B_YEAST	R.GLSGEYKFLRYTR.H	N	30.4	1588.84	13	0.1	530.619	3	46.91	9583900	4	F4:15021	D810_RR_Sample.raw	1	1	316	328			PEAKS DB
11	15	P0C2I9|YP12B_YEAST	P.Q(+56.03)QC(+58.01)MMTQNQANP.S	N	29.93	1506.59	12	1	754.303	2	64.61	793060	3	F3:25485	D810_Prop_Sample.raw	1	1	87	98	Propionyl	Carboxymethyl	Q1:Propionyl:1000.00	C3:Carboxymethyl:1000.00	PEAKS DB
11	15	P0C2I9|YP12B_YEAST	A.SVTSKEVHTNQDPLDVSASKTEECEKASTKANSQQTTTP.A	N	29.55	4175.98	39	0.6	836.203	5	38.79	0	1	F1:11209	D810.raw	0	0	20	58			PEAKS DB
11	15	P0C2I9|YP12B_YEAST	P.T(+56.03)TVSEQNTEESIIADLPLP.D	N	29.14	2112.05	19	0.4	705.023	3	82.74	831030	1	F1:41268	D810.raw	1	1	1116	1134	Propionyl	T1:Propionyl:1000.00	PEAKS DB
11	15	P0C2I9|YP12B_YEAST	P.YTPYQMSP.M	N	28.94	985.422	8	0.9	493.719	2	54.23	139030	1	F1:20920	D810.raw	1	1	112	119			PEAKS DB
15	20	Q12141|YG11B_YEAST	A.RAHNVSTSNNSPSTDNDSISKSTTEP.I	N	115.63	2745.24	26	-0.7	916.088	3	31.38	3276900	4	F4:7418	D810_RR_Sample.raw	2	2	399	424			PEAKS DB
15	20	Q12141|YG11B_YEAST	P.L(+56.03)DVSASKTEEC(+58.01)EKA.S	N	106.78	1622.73	14	0	812.375	2	50.61	12390000	2	F2:17956	D810_Prop.raw	2	2	33	46	Propionyl	Carboxymethyl	L1:Propionyl:146.62	C11:Carboxymethyl:1000.00	PEAKS DB
15	20	Q12141|YG11B_YEAST	P.LDVSASKTEECEKA.S	N	100.47	1508.7	14	0.4	755.359	2	33.86	25216000	4	F4:8448	D810_RR_Sample.raw	1	1	33	46			PEAKS DB
15	20	Q12141|YG11B_YEAST	P.LDVSASKTEEC(+58.01)EKA.S	N	99.79	1566.71	14	-0.5	784.361	2	33.04	217600000	3	F3:7796	D810_Prop_Sample.raw	4	4	33	46	Carboxymethyl	C11:Carboxymethyl:1000.00	PEAKS DB
15	20	Q12141|YG11B_YEAST	A.ELFLDIHAIYEEQQGSRNSKP.N	N	98.45	2473.22	21	-0.3	825.415	3	67	42156000	4	F4:27000	D810_RR_Sample.raw	4	4	338	358			PEAKS DB
15	20	Q12141|YG11B_YEAST	A.C(+58.01)(+56.03)ASVTSKEVHTNQDP.L	N	95.76	1728.76	15	-0.1	865.388	2	44.62	507180	3	F3:13660	D810_Prop_Sample.raw	2	2	18	32	Carboxymethyl	Propionyl	C1:Carboxymethyl:1000.00	C1:Propionyl:143.14	PEAKS DB
15	20	Q12141|YG11B_YEAST	A.C(+58.01)ASVTSKEVHTNQDP.L	N	93.06	1672.74	15	0	837.375	2	29.22	4269800	1	F1:6486	D810.raw	2	2	18	32	Carboxymethyl	C1:Carboxymethyl:1000.00	PEAKS DB
15	20	Q12141|YG11B_YEAST	A.S(+56.03)VTSKEVHTNQDP.L	N	92.64	1496.71	13	-0.5	749.362	2	35.29	92486000	3	F3:8864	D810_Prop_Sample.raw	2	2	20	32	Propionyl	S1:Propionyl:80.90	PEAKS DB
15	20	Q12141|YG11B_YEAST	A.SVTSK(+56.03)EVHTNQDP.L	N	88.71	1496.71	13	-0.8	749.362	2	36.26	12809000	3	F3:9517	D810_Prop_Sample.raw	2	2	20	32	Propionyl	K5:Propionyl:52.86	PEAKS DB
15	20	Q12141|YG11B_YEAST	P.YPQQC(+58.01)MMTQNQANPSGWSFYGHP.S	N	88.29	2729.11	23	0.7	1365.56	2	73.62	49563000	1	F1:34318	D810.raw	4	4	85	107	Carboxymethyl	C5:Carboxymethyl:1000.00	PEAKS DB
15	20	Q12141|YG11B_YEAST	P.T(+56.03)INNVHTSESTR.K	N	87.91	1413.68	12	0.1	707.85	2	33.46	386180	2	F2:7755	D810_Prop.raw	1	1	580	591	Propionyl	T1:Propionyl:1000.00	PEAKS DB
15	20	Q12141|YG11B_YEAST	A.SVTSKEVHTNQDP.L	N	85.76	1440.68	13	-0.2	721.349	2	27.54	845670	1	F1:5498	D810.raw	1	1	20	32			PEAKS DB
15	20	Q12141|YG11B_YEAST	A.S(+56.03)VTSK(+56.03)EVHTNQDP.L	N	83.82	1552.74	13	-0.3	777.375	2	53.41	14236000	2	F2:19707	D810_Prop.raw	7	7	20	32	Propionyl	S1:Propionyl:1000.00	K5:Propionyl:1000.00	PEAKS DB
15	20	Q12141|YG11B_YEAST	P.L(+56.03)DVSASKTEECEK(+56.03)A.S	N	83.22	1620.76	14	-1.4	811.384	2	59.5	1138700	3	F3:22308	D810_Prop_Sample.raw	2	2	33	46	Propionyl	L1:Propionyl:143.14	K13:Propionyl:53.79	PEAKS DB
15	20	Q12141|YG11B_YEAST	R.AHNVSTSNNSPSTDNDSISKSTTEP.I	N	82.57	2589.14	25	-0.8	864.054	3	32.23	66734	3	F3:7374	D810_Prop_Sample.raw	1	1	400	424			PEAKS DB
15	20	Q12141|YG11B_YEAST	P.INAIGDLQFHFQDNTKTSIKVLHTP.N	N	82.11	2836.49	25	-0.7	946.502	3	64.61	21329000	4	F4:25413	D810_RR_Sample.raw	5	5	496	520			PEAKS DB
15	20	Q12141|YG11B_YEAST	P.LDVSASKTEEC(+58.01)EK(+56.03)A.S	N	80.37	1622.73	14	-0.3	812.374	2	45.78	2286000	3	F3:14321	D810_Prop_Sample.raw	2	2	33	46	Carboxymethyl	Propionyl	C11:Carboxymethyl:1000.00	K13:Propionyl:63.13	PEAKS DB
15	20	Q12141|YG11B_YEAST	P.ESGNTFTDSSSADSDMTSTKKYVRPPP.M	N	78.93	2904.31	27	0.6	969.111	3	45.03	51483000	1	F1:15253	D810.raw	6	6	147	173			PEAKS DB
15	20	Q12141|YG11B_YEAST	P.LDVSASKTEECEKASTKANSQQTTTP.A	N	77.67	2753.3	26	-0.2	918.775	3	34.51	122390000	4	F4:8687	D810_RR_Sample.raw	4	4	33	58			PEAKS DB
15	20	Q12141|YG11B_YEAST	A.E(+56.03)LFLDIHAIYEEQQGSRNSKP.N	N	77.58	2529.25	21	1.1	844.092	3	91.15	114970	3	F3:44241	D810_Prop_Sample.raw	2	2	338	358	Propionyl	E1:Propionyl:77.79	PEAKS DB
15	20	Q12141|YG11B_YEAST	P.STDNDSISKSTTEP.I	N	76.12	1480.65	14	0	741.334	2	32.41	309610	3	F3:7468	D810_Prop_Sample.raw	1	1	411	424			PEAKS DB
15	20	Q12141|YG11B_YEAST	P.YPQQC(+58.01)MMTQNQANP.S	N	75.96	1710.68	14	-0.6	856.347	2	51.14	111310000	2	F2:18283	D810_Prop.raw	4	4	85	98	Carboxymethyl	C5:Carboxymethyl:1000.00	PEAKS DB
15	20	Q12141|YG11B_YEAST	P.LDVSASKTEEC(+58.01)EKASTK(+56.03)ANSQQTTTP.A	N	75.85	2867.33	26	0.1	956.785	3	45.14	1548300	3	F3:13973	D810_Prop_Sample.raw	2	2	33	58	Carboxymethyl	Propionyl	C11:Carboxymethyl:1000.00	K17:Propionyl:19.86	PEAKS DB
15	20	Q12141|YG11B_YEAST	A.C(+58.01)(+56.03)FTKNVLERSDGTVLAP.I	N	75.09	1962.97	17	-0.3	982.493	2	79.29	3537300	2	F2:37349	D810_Prop.raw	2	2	540	556	Carboxymethyl	Propionyl	C1:Carboxymethyl:1000.00	C1:Propionyl:65.81	PEAKS DB
15	20	Q12141|YG11B_YEAST	P.QQC(+58.01)MMTQNQANPSGWSFYGHP.S	N	74.89	2468.99	21	-0.6	1235.5	2	70.67	41385000	4	F4:29509	D810_RR_Sample.raw	4	4	87	107	Carboxymethyl	C3:Carboxymethyl:1000.00	PEAKS DB
15	20	Q12141|YG11B_YEAST	P.LDVSASK(+56.03)TEEC(+58.01)EKA.S	N	73.07	1622.73	14	0.7	812.375	2	47.35	2107500	2	F2:15740	D810_Prop.raw	2	2	33	46	Propionyl	Carboxymethyl	K7:Propionyl:62.39	C11:Carboxymethyl:1000.00	PEAKS DB
15	20	Q12141|YG11B_YEAST	P.Q(+56.03)TAQSHSPQNGP.Y	N	72.55	1306.59	12	-0.8	654.302	2	33.36	637590	3	F3:7993	D810_Prop_Sample.raw	1	1	73	84	Propionyl	Q1:Propionyl:1000.00	PEAKS DB
15	20	Q12141|YG11B_YEAST	R.L(+56.03)NNNGIHINNKVA.C	N	70.75	1475.78	13	-0.3	738.899	2	53.17	24107	2	F2:19544	D810_Prop.raw	1	1	297	309	Propionyl	L1:Propionyl:116.87	PEAKS DB
15	20	Q12141|YG11B_YEAST	A.AVDITAC(+58.01)FTKNVLERSDGTVLAP.I	N	70.48	2477.25	23	-0.7	1239.63	2	82.6	16473000	4	F4:38554	D810_RR_Sample.raw	3	3	534	556	Carboxymethyl	C7:Carboxymethyl:1000.00	PEAKS DB
15	20	Q12141|YG11B_YEAST	P.GPQSQFPQYPSSVGTP.L	N	70.15	1675.78	16	0.5	838.9	2	63.86	15308000	1	F1:26768	D810.raw	2	2	125	140			PEAKS DB
15	20	Q12141|YG11B_YEAST	R.HRHLNMTVAELFLDIHAIYEEQQGSRNSKP.N	N	69.91	3532.76	30	-1.2	884.197	4	74.69	67651000	4	F4:32598	D810_RR_Sample.raw	6	6	329	358			PEAKS DB
15	20	Q12141|YG11B_YEAST	P.FQYLHTDIFGPVHNLP.K	N	69.26	1896.95	16	0.2	633.325	3	73.64	3851300	1	F1:34349	D810.raw	2	2	665	680			PEAKS DB
15	20	Q12141|YG11B_YEAST	P.L(+56.03)DVSASKTEEC(+58.01)EKASTKANSQQTTTP.A	N	67.72	2867.33	26	-0.3	956.785	3	48.33	3394100	3	F3:15780	D810_Prop_Sample.raw	2	2	33	58	Propionyl	Carboxymethyl	L1:Propionyl:72.73	C11:Carboxymethyl:1000.00	PEAKS DB
15	20	Q12141|YG11B_YEAST	P.YPQQC(+58.01)MM(+15.99)TQNQANP.S	N	66.73	1726.67	14	-0.4	864.344	2	43.99	1322900	3	F3:13263	D810_Prop_Sample.raw	2	2	85	98	Carboxymethyl	Oxidation (M)	C5:Carboxymethyl:1000.00	M7:Oxidation (M):11.06	PEAKS DB
15	20	Q12141|YG11B_YEAST	P.IVQYGDFYWVSKRYLLP.S	N	66.13	2146.12	17	0.6	1074.07	2	81.89	11894000	4	F4:37952	D810_RR_Sample.raw	3	3	557	573			PEAKS DB
15	20	Q12141|YG11B_YEAST	P.D(+56.03)INVVDAQKRNIP.I	N	65.59	1536.83	13	-0.7	769.42	2	60.66	2034700	2	F2:24199	D810_Prop.raw	1	1	483	495	Propionyl	D1:Propionyl:135.04	PEAKS DB
15	20	Q12141|YG11B_YEAST	P.GPQSQFPQYP.S	N	64.84	1147.53	10	-0.2	574.772	2	58.52	31735000	4	F4:22108	D810_RR_Sample.raw	1	1	125	134			PEAKS DB
15	20	Q12141|YG11B_YEAST	R.GLSGEYKFLR.Y	N	63.88	1168.62	10	-0.9	390.548	3	45.68	759360	1	F1:15580	D810.raw	1	1	316	325			PEAKS DB
15	20	Q12141|YG11B_YEAST	A.S(+56.03)PQTAQSHSPQNGP.Y	N	62.28	1490.67	14	1.5	746.346	2	37.07	0	3	F3:9792	D810_Prop_Sample.raw	0	0	71	84	Propionyl	S1:Propionyl:1000.00	PEAKS DB
15	20	Q12141|YG11B_YEAST	A.NPSGWSFYGHP.S	N	62.07	1247.54	11	-0.7	624.775	2	59.37	60154000	4	F4:22299	D810_RR_Sample.raw	5	5	97	107			PEAKS DB
15	20	Q12141|YG11B_YEAST	A.IGDLQFHFQDNTKTSIKVLHTP.N	N	62	2538.32	22	1	847.116	3	56.76	5884500	4	F4:21220	D810_RR_Sample.raw	3	3	499	520			PEAKS DB
15	20	Q12141|YG11B_YEAST	P.LDVSASKTEEC(+58.01)EKASTKANSQQTTTP.A	N	61.89	2811.31	26	-0.6	938.109	3	33.44	192930000	1	F1:8461	D810.raw	7	7	33	58	Carboxymethyl	C11:Carboxymethyl:1000.00	PEAKS DB
15	20	Q12141|YG11B_YEAST	R.LNNNGIHINNKVA.C	N	59.97	1419.76	13	-0.2	474.26	3	32.91	1717000	1	F1:8204	D810.raw	1	1	297	309			PEAKS DB
15	20	Q12141|YG11B_YEAST	A.C(+58.01)FTKNVLERSDGTVLAP.I	N	59.95	1906.95	17	-1.2	954.479	2	62.46	66374000	4	F4:24025	D810_RR_Sample.raw	4	4	540	556	Carboxymethyl	C1:Carboxymethyl:1000.00	PEAKS DB
15	20	Q12141|YG11B_YEAST	P.GHLLLDSGASRTLIRSAHHIHSA.S	N	59.63	2448.31	23	-1.4	817.109	3	41.13	204030000	4	F4:11985	D810_RR_Sample.raw	6	6	456	478			PEAKS DB
15	20	Q12141|YG11B_YEAST	P.NWVKTYIKFLQNSNLGGIIP.T	N	58.49	2304.26	20	-0.6	769.095	3	93.6	8908600	4	F4:46834	D810_RR_Sample.raw	2	2	183	202			PEAKS DB
15	20	Q12141|YG11B_YEAST	P.DINVVDAQKRNIP.I	N	58.24	1480.8	13	-0.4	741.407	2	46.09	75158000	1	F1:15979	D810.raw	4	4	483	495			PEAKS DB
15	20	Q12141|YG11B_YEAST	P.G(+56.03)PQSQFPQYP.S	N	58.17	1203.56	10	0	602.785	2	83.47	8626800	3	F3:38669	D810_Prop_Sample.raw	2	2	125	134	Propionyl	G1:Propionyl:1000.00	PEAKS DB
15	20	Q12141|YG11B_YEAST	P.YPQQC(+58.01)M(+15.99)MTQNQANP.S	N	58.08	1726.67	14	-0.9	864.344	2	44.54	269930	1	F1:14838	D810.raw	2	2	85	98	Carboxymethyl	Oxidation (M)	C5:Carboxymethyl:1000.00	M6:Oxidation (M):12.28	PEAKS DB
15	20	Q12141|YG11B_YEAST	P.LDVSASKTEEC(+58.01)EK(+56.03)ASTKANSQQTTTP.A	N	57.86	2867.33	26	-1	956.784	3	47.02	913230	3	F3:14959	D810_Prop_Sample.raw	2	2	33	58	Carboxymethyl	Propionyl	C11:Carboxymethyl:1000.00	K13:Propionyl:22.37	PEAKS DB
15	20	Q12141|YG11B_YEAST	A.VPENPHHASP.Q	N	55.39	1083.51	10	0.7	542.763	2	19.7	10666	1	F1:3640	D810.raw	1	1	63	72			PEAKS DB
15	20	Q12141|YG11B_YEAST	P.GHLLLDSGASRTLIR.S	N	55	1607.91	15	-0.4	536.977	3	46.42	0	4	F4:14863	D810_RR_Sample.raw	0	0	456	470			PEAKS DB
15	20	Q12141|YG11B_YEAST	P.S(+56.03)TDNDSISKSTTEP.I	N	53.57	1536.68	14	0	769.347	2	43.46	342800	2	F2:13442	D810_Prop.raw	1	1	411	424	Propionyl	S1:Propionyl:100.65	PEAKS DB
15	20	Q12141|YG11B_YEAST	P.G(+56.03)HLLLDSGASRTLIR.S	N	53.56	1663.94	15	1	555.653	3	62.2	770240	2	F2:25251	D810_Prop.raw	2	2	456	470	Propionyl	G1:Propionyl:1000.00	PEAKS DB
15	20	Q12141|YG11B_YEAST	R.S(+56.03)YTNTTKP.K	N	53.19	966.466	8	0.1	484.24	2	39.79	3531600	3	F3:11169	D810_Prop_Sample.raw	2	2	373	380	Propionyl	S1:Propionyl:77.93	PEAKS DB
15	20	Q12141|YG11B_YEAST	R.H(+56.03)RHLNMTVA.E	N	52.13	1133.58	9	1.7	567.796	2	33.93	0	3	F3:8303	D810_Prop_Sample.raw	0	0	329	337	Propionyl	H1:Propionyl:1000.00	PEAKS DB
15	20	Q12141|YG11B_YEAST	P.NIAYDLLSLNELA.A	N	51.42	1447.76	13	-0.4	724.885	2	102.69	1060500	1	F1:57661	D810.raw	1	1	521	533			PEAKS DB
15	20	Q12141|YG11B_YEAST	P.S(+56.03)GWSFYGHP.S	N	51.18	1092.47	9	0	547.24	2	81.95	19772000	2	F2:39153	D810_Prop.raw	2	2	99	107	Propionyl	S1:Propionyl:1000.00	PEAKS DB
15	20	Q12141|YG11B_YEAST	R.RNLSDEKNDSRSYTNTTKP.K	N	50.98	2225.07	19	1.2	557.275	4	27.85	3625300	1	F1:5688	D810.raw	2	2	362	380			PEAKS DB
15	20	Q12141|YG11B_YEAST	P.QQC(+58.01)MMTQNQANP.S	N	50.65	1450.56	12	0.3	726.289	2	42.81	39573000	1	F1:13859	D810.raw	2	2	87	98	Carboxymethyl	C3:Carboxymethyl:1000.00	PEAKS DB
15	20	Q12141|YG11B_YEAST	A.STKANSQQTTTP.A	N	50.28	1262.61	12	-0.4	632.312	2	18.97	142920	1	F1:3416	D810.raw	2	2	47	58			PEAKS DB
15	20	Q12141|YG11B_YEAST	A.N(+56.03)PSGWSFYGHP.S	N	49.92	1303.56	11	0.7	652.789	2	82.15	1883100	2	F2:39406	D810_Prop.raw	2	2	97	107	Propionyl	N1:Propionyl:1000.00	PEAKS DB
15	20	Q12141|YG11B_YEAST	A.SVTSKEVHTNQDPLDVSASKTEEC(+58.01)EKA.S	N	48.73	2989.38	27	-0.7	748.352	4	35.5	135930	4	F4:9337	D810_RR_Sample.raw	1	1	20	46	Carboxymethyl	C24:Carboxymethyl:1000.00	PEAKS DB
15	20	Q12141|YG11B_YEAST	P.QTAQSHSPQNGP.Y	N	48.01	1250.56	12	0.5	626.29	2	19.67	58855	1	F1:3567	D810.raw	1	1	73	84			PEAKS DB
15	20	Q12141|YG11B_YEAST	P.G(+56.03)HLLLDSGASRTLIRSAHHIHSA.S	N	47.6	2504.34	23	0.3	501.875	5	57.29	9245500	2	F2:22153	D810_Prop.raw	2	2	456	478	Propionyl	G1:Propionyl:1000.00	PEAKS DB
15	20	Q12141|YG11B_YEAST	R.HRHLNM(+15.99)TVAELFLDIHAIYEEQQGSRNSKP.N	N	47.26	3548.76	30	-0.2	710.759	5	70.5	2313700	4	F4:29580	D810_RR_Sample.raw	2	2	329	358	Oxidation (M)	M6:Oxidation (M):1000.00	PEAKS DB
15	20	Q12141|YG11B_YEAST	P.LDVSASK(+56.03)TEEC(+58.01)EKASTKANSQQTTTP.A	N	47.01	2867.33	26	-1	956.784	3	47.02	854120	3	F3:14952	D810_Prop_Sample.raw	2	2	33	58	Propionyl	Carboxymethyl	K7:Propionyl:7.97	C11:Carboxymethyl:1000.00	PEAKS DB
15	20	Q12141|YG11B_YEAST	MESQQLSQHSHISHGSAC(+58.01)A.S	N	46.66	2094.88	19	0.7	699.303	3	28.94	352930	1	F1:6326	D810.raw	1	1	1	19	Carboxymethyl	C18:Carboxymethyl:1000.00	PEAKS DB
15	20	Q12141|YG11B_YEAST	A.R(+56.03)AHNVSTSNNSPSTDNDSISKSTTEP.I	N	46.1	2801.27	26	0.1	934.764	3	32.05	14112	2	F2:7024	D810_Prop.raw	1	1	399	424	Propionyl	R1:Propionyl:57.57	PEAKS DB
15	20	Q12141|YG11B_YEAST	P.LDVSASKTEECEK(+56.03)ASTKANSQQTTTP.A	N	46.01	2809.33	26	-0.1	703.339	4	40.96	212510	3	F3:11731	D810_Prop_Sample.raw	1	1	33	58	Propionyl	K13:Propionyl:0.00	PEAKS DB
15	20	Q12141|YG11B_YEAST	P.D(+56.03)INVVDAQK(+56.03)RNIP.I	N	45.24	1592.85	13	-0.6	797.433	2	83.15	577080	3	F3:38311	D810_Prop_Sample.raw	2	2	483	495	Propionyl	D1:Propionyl:1000.00	K9:Propionyl:1000.00	PEAKS DB
15	20	Q12141|YG11B_YEAST	P.T(+56.03)INNVHTSESTRKYP.Y	N	44.91	1801.9	15	0.4	601.639	3	38.99	0	3	F3:10650	D810_Prop_Sample.raw	0	0	580	594	Propionyl	T1:Propionyl:62.69	PEAKS DB
15	20	Q12141|YG11B_YEAST	P.ENPHHASP.Q	N	43.52	887.389	8	1	444.702	2	15.4	286760	1	F1:2430	D810.raw	1	1	65	72			PEAKS DB
15	20	Q12141|YG11B_YEAST	P.QQC(+58.01)M(+15.99)MTQNQANPSGWSFYGHP.S	N	43.38	2484.99	21	-1.5	1243.5	2	66.35	0	1	F1:28524	D810.raw	0	0	87	107	Carboxymethyl	Oxidation (M)	C3:Carboxymethyl:1000.00	M4:Oxidation (M):9.34	PEAKS DB
15	20	Q12141|YG11B_YEAST	P.GPQSQFPQYPSSVGTPLSTP.S	N	41.63	2074	20	1.5	1038.01	2	74.04	0	1	F1:34516	D810.raw	0	0	125	144			PEAKS DB
15	20	Q12141|YG11B_YEAST	P.LDVSASKTEECEK(+56.03)A.S	N	41.16	1564.73	14	0.5	522.584	3	39.73	1022600	3	F3:10988	D810_Prop_Sample.raw	1	1	33	46	Propionyl	K13:Propionyl:16.36	PEAKS DB
15	20	Q12141|YG11B_YEAST	A.DAFETKVTNIIDRLNNNGIHINNKVA.C	N	40.81	2922.53	26	0.1	731.64	4	73.28	0	4	F4:31527	D810_RR_Sample.raw	0	0	284	309			PEAKS DB
15	20	Q12141|YG11B_YEAST	A.C(+56.03)FTK(+114.04)NVLERSDGTVLAP.I	N	40.07	2019.01	17	-1.6	1010.51	2	100.32	0	3	F3:51156	D810_Prop_Sample.raw	0	0	540	556	Propionyl	DiGly	C1:Propionyl:1000.00	K4:DiGly:1000.00	PEAKS DB
15	20	Q12141|YG11B_YEAST	A.YDLLSLNELA.A	N	39.83	1149.59	10	-0.4	575.803	2	93.11	0	4	F4:46493	D810_RR_Sample.raw	0	0	524	533			PEAKS DB
15	20	Q12141|YG11B_YEAST	A.V(+56.03)PENPHHASP.Q	N	38.92	1139.54	10	0.4	570.775	2	36.31	2816000	3	F3:9386	D810_Prop_Sample.raw	2	2	63	72	Propionyl	V1:Propionyl:1000.00	PEAKS DB
15	20	Q12141|YG11B_YEAST	P.QQC(+58.01)MM(+15.99)TQNQANPSGWSFYGHP.S	N	38.73	2484.99	21	-1.7	1243.5	2	65.64	15876	1	F1:28015	D810.raw	1	1	87	107	Carboxymethyl	Oxidation (M)	C3:Carboxymethyl:1000.00	M5:Oxidation (M):0.00	PEAKS DB
15	20	Q12141|YG11B_YEAST	P.Q(+56.03)QC(+58.01)MMTQNQANPSGWSFYGHP.S	N	37.34	2525.02	21	1.4	1263.52	2	85.82	34811	2	F2:41999	D810_Prop.raw	1	1	87	107	Propionyl	Carboxymethyl	Q1:Propionyl:1000.00	C3:Carboxymethyl:1000.00	PEAKS DB
15	20	Q12141|YG11B_YEAST	P.SGWSFYGHP.S	N	37.27	1036.44	9	-0.1	519.227	2	59.54	63495000	2	F2:23649	D810_Prop.raw	2	2	99	107			PEAKS DB
15	20	Q12141|YG11B_YEAST	P.SPESGNTFTDSSSADSDMTSTK(+56.03)K(+56.03)YVRPP.P	N	35.99	3103.39	28	-2.8	776.853	4	40.18	0	1	F1:11963	D810.raw	0	0	145	172	Propionyl	K22:Propionyl:25.90	K23:Propionyl:25.11	PEAKS DB
15	20	Q12141|YG11B_YEAST	P.GPQSQFP.Q	N	35.83	759.355	7	1	380.685	2	45.58	11511000	4	F4:14535	D810_RR_Sample.raw	1	1	125	131			PEAKS DB
15	20	Q12141|YG11B_YEAST	P.TINNVHTSESTRKYP.Y	N	35.58	1745.87	15	-1.5	582.963	3	28.18	1438000	1	F1:5795	D810.raw	2	2	580	594			PEAKS DB
15	20	Q12141|YG11B_YEAST	P.IQLNNKHDLHLGQELTESTVNHTNHSDDELP.G	N	34.64	3547.69	31	0.5	710.546	5	51.11	3286200	4	F4:17430	D810_RR_Sample.raw	2	2	425	455			PEAKS DB
15	20	Q12141|YG11B_YEAST	P.N(+56.03)YRRNLSDEK(+56.03)NDSR.S	N	34.4	1877.9	14	-0.2	626.973	3	39.46	0	3	F3:10895	D810_Prop_Sample.raw	0	0	359	372	Propionyl	N1:Propionyl:1000.00	K10:Propionyl:1000.00	PEAKS DB
15	20	Q12141|YG11B_YEAST	P.G(+56.03)PQSQFPQYPSSVGTP.L	N	33.26	1731.81	16	-0.8	866.912	2	84.53	11919	2	F2:41066	D810_Prop.raw	1	1	125	140	Propionyl	G1:Propionyl:1000.00	PEAKS DB
15	20	Q12141|YG11B_YEAST	A.SVTSKEVHTNQDPLDVSASKTEEC(+58.01)EKASTKANSQQTTTP.A	N	33.15	4233.98	39	0.8	847.804	5	38.06	4554300	1	F1:10764	D810.raw	1	1	20	58	Carboxymethyl	C24:Carboxymethyl:1000.00	PEAKS DB
15	20	Q12141|YG11B_YEAST	R.REDSILDVFTTILA.F	N	32.64	1591.85	14	1.9	796.932	2	87.1	0	3	F3:41366	D810_Prop_Sample.raw	0	0	707	720			PEAKS DB
15	20	Q12141|YG11B_YEAST	A.ELFLDIHAIYEEQQGSR.N	N	32.61	2047	17	-0.2	683.341	3	75.34	602050	1	F1:35630	D810.raw	1	1	338	354			PEAKS DB
15	20	Q12141|YG11B_YEAST	P.YPQQC(+58.01)MM(+15.99)TQNQANPSGWSFYGHP.S	N	32.4	2745.1	23	-0.3	916.042	3	68.87	218830	1	F1:30457	D810.raw	1	1	85	107	Carboxymethyl	Oxidation (M)	C5:Carboxymethyl:1000.00	M7:Oxidation (M):14.02	PEAKS DB
15	20	Q12141|YG11B_YEAST	P.YPQQC(+58.01)M(+15.99)MTQNQANPSGWSFYGHP.S	N	31.89	2745.1	23	2.5	1373.56	2	68.78	0	1	F1:30478	D810.raw	0	0	85	107	Carboxymethyl	Oxidation (M)	C5:Carboxymethyl:1000.00	M6:Oxidation (M):0.00	PEAKS DB
15	20	Q12141|YG11B_YEAST	P.YPQQC(+58.01)MMTQNQA.N	N	31.51	1499.58	12	0	750.799	2	49.79	258380	4	F4:16617	D810_RR_Sample.raw	1	1	85	96	Carboxymethyl	C5:Carboxymethyl:1000.00	PEAKS DB
15	20	Q12141|YG11B_YEAST	P.N(+56.03)IAYDLLSLNELA.A	N	30.96	1503.78	13	0.8	752.899	2	106	176260	2	F2:58261	D810_Prop.raw	1	1	521	533	Propionyl	N1:Propionyl:1000.00	PEAKS DB
15	20	Q12141|YG11B_YEAST	R.GLSGEYKFLRYTR.H	N	30.4	1588.84	13	0.1	530.619	3	46.91	9583900	4	F4:15021	D810_RR_Sample.raw	1	1	316	328			PEAKS DB
15	20	Q12141|YG11B_YEAST	P.Q(+56.03)QC(+58.01)MMTQNQANP.S	N	29.93	1506.59	12	1	754.303	2	64.61	793060	3	F3:25485	D810_Prop_Sample.raw	1	1	87	98	Propionyl	Carboxymethyl	Q1:Propionyl:1000.00	C3:Carboxymethyl:1000.00	PEAKS DB
15	20	Q12141|YG11B_YEAST	A.SVTSKEVHTNQDPLDVSASKTEECEKASTKANSQQTTTP.A	N	29.55	4175.98	39	0.6	836.203	5	38.79	0	1	F1:11209	D810.raw	0	0	20	58			PEAKS DB
15	20	Q12141|YG11B_YEAST	P.T(+56.03)TVSEQNTEESIIADLPLP.D	N	29.14	2112.05	19	0.4	705.023	3	82.74	831030	1	F1:41268	D810.raw	1	1	1116	1134	Propionyl	T1:Propionyl:1000.00	PEAKS DB
15	20	Q12141|YG11B_YEAST	P.YTPYQMSP.M	N	28.94	985.422	8	0.9	493.719	2	54.23	139030	1	F1:20920	D810.raw	1	1	112	119			PEAKS DB
18	13	P0C2I6|YL13B_YEAST	A.RAHNVSTSNNSPSTDNDSISKSTTEP.I	N	115.63	2745.24	26	-0.7	916.088	3	31.38	3276900	4	F4:7418	D810_RR_Sample.raw	2	2	399	424			PEAKS DB
18	13	P0C2I6|YL13B_YEAST	P.L(+56.03)DVSASKTEEC(+58.01)EKA.S	N	106.78	1622.73	14	0	812.375	2	50.61	12390000	2	F2:17956	D810_Prop.raw	2	2	33	46	Propionyl	Carboxymethyl	L1:Propionyl:146.62	C11:Carboxymethyl:1000.00	PEAKS DB
18	13	P0C2I6|YL13B_YEAST	P.LDVSASKTEECEKA.S	N	100.47	1508.7	14	0.4	755.359	2	33.86	25216000	4	F4:8448	D810_RR_Sample.raw	1	1	33	46			PEAKS DB
18	13	P0C2I6|YL13B_YEAST	P.LDVSASKTEEC(+58.01)EKA.S	N	99.79	1566.71	14	-0.5	784.361	2	33.04	217600000	3	F3:7796	D810_Prop_Sample.raw	4	4	33	46	Carboxymethyl	C11:Carboxymethyl:1000.00	PEAKS DB
18	13	P0C2I6|YL13B_YEAST	A.ELFLDIHAIYEEQQGSRNSKP.N	N	98.45	2473.22	21	-0.3	825.415	3	67	42156000	4	F4:27000	D810_RR_Sample.raw	4	4	338	358			PEAKS DB
18	13	P0C2I6|YL13B_YEAST	A.C(+58.01)(+56.03)ASVTSKEVHTNQDP.L	N	95.76	1728.76	15	-0.1	865.388	2	44.62	507180	3	F3:13660	D810_Prop_Sample.raw	2	2	18	32	Carboxymethyl	Propionyl	C1:Carboxymethyl:1000.00	C1:Propionyl:143.14	PEAKS DB
18	13	P0C2I6|YL13B_YEAST	A.C(+58.01)ASVTSKEVHTNQDP.L	N	93.06	1672.74	15	0	837.375	2	29.22	4269800	1	F1:6486	D810.raw	2	2	18	32	Carboxymethyl	C1:Carboxymethyl:1000.00	PEAKS DB
18	13	P0C2I6|YL13B_YEAST	A.S(+56.03)VTSKEVHTNQDP.L	N	92.64	1496.71	13	-0.5	749.362	2	35.29	92486000	3	F3:8864	D810_Prop_Sample.raw	2	2	20	32	Propionyl	S1:Propionyl:80.90	PEAKS DB
18	13	P0C2I6|YL13B_YEAST	A.SVTSK(+56.03)EVHTNQDP.L	N	88.71	1496.71	13	-0.8	749.362	2	36.26	12809000	3	F3:9517	D810_Prop_Sample.raw	2	2	20	32	Propionyl	K5:Propionyl:52.86	PEAKS DB
18	13	P0C2I6|YL13B_YEAST	P.YPQQC(+58.01)MMTQNQANPSGWSFYGHP.S	N	88.29	2729.11	23	0.7	1365.56	2	73.62	49563000	1	F1:34318	D810.raw	4	4	85	107	Carboxymethyl	C5:Carboxymethyl:1000.00	PEAKS DB
18	13	P0C2I6|YL13B_YEAST	P.T(+56.03)INNVHTSESTR.K	N	87.91	1413.68	12	0.1	707.85	2	33.46	386180	2	F2:7755	D810_Prop.raw	1	1	580	591	Propionyl	T1:Propionyl:1000.00	PEAKS DB
18	13	P0C2I6|YL13B_YEAST	A.SVTSKEVHTNQDP.L	N	85.76	1440.68	13	-0.2	721.349	2	27.54	845670	1	F1:5498	D810.raw	1	1	20	32			PEAKS DB
18	13	P0C2I6|YL13B_YEAST	A.S(+56.03)VTSK(+56.03)EVHTNQDP.L	N	83.82	1552.74	13	-0.3	777.375	2	53.41	14236000	2	F2:19707	D810_Prop.raw	7	7	20	32	Propionyl	S1:Propionyl:1000.00	K5:Propionyl:1000.00	PEAKS DB
18	13	P0C2I6|YL13B_YEAST	P.L(+56.03)DVSASKTEECEK(+56.03)A.S	N	83.22	1620.76	14	-1.4	811.384	2	59.5	1138700	3	F3:22308	D810_Prop_Sample.raw	2	2	33	46	Propionyl	L1:Propionyl:143.14	K13:Propionyl:53.79	PEAKS DB
18	13	P0C2I6|YL13B_YEAST	R.AHNVSTSNNSPSTDNDSISKSTTEP.I	N	82.57	2589.14	25	-0.8	864.054	3	32.23	66734	3	F3:7374	D810_Prop_Sample.raw	1	1	400	424			PEAKS DB
18	13	P0C2I6|YL13B_YEAST	P.INAIGDLQFHFQDNTKTSIKVLHTP.N	N	82.11	2836.49	25	-0.7	946.502	3	64.61	21329000	4	F4:25413	D810_RR_Sample.raw	5	5	496	520			PEAKS DB
18	13	P0C2I6|YL13B_YEAST	P.LDVSASKTEEC(+58.01)EK(+56.03)A.S	N	80.37	1622.73	14	-0.3	812.374	2	45.78	2286000	3	F3:14321	D810_Prop_Sample.raw	2	2	33	46	Carboxymethyl	Propionyl	C11:Carboxymethyl:1000.00	K13:Propionyl:63.13	PEAKS DB
18	13	P0C2I6|YL13B_YEAST	P.ESGNTFTDSSSADSDMTSTKKYVRPPP.M	N	78.93	2904.31	27	0.6	969.111	3	45.03	51483000	1	F1:15253	D810.raw	6	6	147	173			PEAKS DB
18	13	P0C2I6|YL13B_YEAST	P.LDVSASKTEECEKASTKANSQQTTTP.A	N	77.67	2753.3	26	-0.2	918.775	3	34.51	122390000	4	F4:8687	D810_RR_Sample.raw	4	4	33	58			PEAKS DB
18	13	P0C2I6|YL13B_YEAST	A.E(+56.03)LFLDIHAIYEEQQGSRNSKP.N	N	77.58	2529.25	21	1.1	844.092	3	91.15	114970	3	F3:44241	D810_Prop_Sample.raw	2	2	338	358	Propionyl	E1:Propionyl:77.79	PEAKS DB
18	13	P0C2I6|YL13B_YEAST	P.STDNDSISKSTTEP.I	N	76.12	1480.65	14	0	741.334	2	32.41	309610	3	F3:7468	D810_Prop_Sample.raw	1	1	411	424			PEAKS DB
18	13	P0C2I6|YL13B_YEAST	P.YPQQC(+58.01)MMTQNQANP.S	N	75.96	1710.68	14	-0.6	856.347	2	51.14	111310000	2	F2:18283	D810_Prop.raw	4	4	85	98	Carboxymethyl	C5:Carboxymethyl:1000.00	PEAKS DB
18	13	P0C2I6|YL13B_YEAST	P.LDVSASKTEEC(+58.01)EKASTK(+56.03)ANSQQTTTP.A	N	75.85	2867.33	26	0.1	956.785	3	45.14	1548300	3	F3:13973	D810_Prop_Sample.raw	2	2	33	58	Carboxymethyl	Propionyl	C11:Carboxymethyl:1000.00	K17:Propionyl:19.86	PEAKS DB
18	13	P0C2I6|YL13B_YEAST	A.C(+58.01)(+56.03)FTKNVLERSDGTVLAP.I	N	75.09	1962.97	17	-0.3	982.493	2	79.29	3537300	2	F2:37349	D810_Prop.raw	2	2	540	556	Carboxymethyl	Propionyl	C1:Carboxymethyl:1000.00	C1:Propionyl:65.81	PEAKS DB
18	13	P0C2I6|YL13B_YEAST	P.QQC(+58.01)MMTQNQANPSGWSFYGHP.S	N	74.89	2468.99	21	-0.6	1235.5	2	70.67	41385000	4	F4:29509	D810_RR_Sample.raw	4	4	87	107	Carboxymethyl	C3:Carboxymethyl:1000.00	PEAKS DB
18	13	P0C2I6|YL13B_YEAST	P.LDVSASK(+56.03)TEEC(+58.01)EKA.S	N	73.07	1622.73	14	0.7	812.375	2	47.35	2107500	2	F2:15740	D810_Prop.raw	2	2	33	46	Propionyl	Carboxymethyl	K7:Propionyl:62.39	C11:Carboxymethyl:1000.00	PEAKS DB
18	13	P0C2I6|YL13B_YEAST	R.L(+56.03)NNNGIHINNKVA.C	N	70.75	1475.78	13	-0.3	738.899	2	53.17	24107	2	F2:19544	D810_Prop.raw	1	1	297	309	Propionyl	L1:Propionyl:116.87	PEAKS DB
18	13	P0C2I6|YL13B_YEAST	A.AVDITAC(+58.01)FTKNVLERSDGTVLAP.I	N	70.48	2477.25	23	-0.7	1239.63	2	82.6	16473000	4	F4:38554	D810_RR_Sample.raw	3	3	534	556	Carboxymethyl	C7:Carboxymethyl:1000.00	PEAKS DB
18	13	P0C2I6|YL13B_YEAST	P.GPQSQFPQYPSSVGTP.L	N	70.15	1675.78	16	0.5	838.9	2	63.86	15308000	1	F1:26768	D810.raw	2	2	125	140			PEAKS DB
18	13	P0C2I6|YL13B_YEAST	R.HRHLNMTVAELFLDIHAIYEEQQGSRNSKP.N	N	69.91	3532.76	30	-1.2	884.197	4	74.69	67651000	4	F4:32598	D810_RR_Sample.raw	6	6	329	358			PEAKS DB
18	13	P0C2I6|YL13B_YEAST	P.FQYLHTDIFGPVHNLP.K	N	69.26	1896.95	16	0.2	633.325	3	73.64	3851300	1	F1:34349	D810.raw	2	2	665	680			PEAKS DB
18	13	P0C2I6|YL13B_YEAST	P.L(+56.03)DVSASKTEEC(+58.01)EKASTKANSQQTTTP.A	N	67.72	2867.33	26	-0.3	956.785	3	48.33	3394100	3	F3:15780	D810_Prop_Sample.raw	2	2	33	58	Propionyl	Carboxymethyl	L1:Propionyl:72.73	C11:Carboxymethyl:1000.00	PEAKS DB
18	13	P0C2I6|YL13B_YEAST	P.YPQQC(+58.01)MM(+15.99)TQNQANP.S	N	66.73	1726.67	14	-0.4	864.344	2	43.99	1322900	3	F3:13263	D810_Prop_Sample.raw	2	2	85	98	Carboxymethyl	Oxidation (M)	C5:Carboxymethyl:1000.00	M7:Oxidation (M):11.06	PEAKS DB
18	13	P0C2I6|YL13B_YEAST	P.IVQYGDFYWVSKRYLLP.S	N	66.13	2146.12	17	0.6	1074.07	2	81.89	11894000	4	F4:37952	D810_RR_Sample.raw	3	3	557	573			PEAKS DB
18	13	P0C2I6|YL13B_YEAST	P.D(+56.03)INVVDAQKRNIP.I	N	65.59	1536.83	13	-0.7	769.42	2	60.66	2034700	2	F2:24199	D810_Prop.raw	1	1	483	495	Propionyl	D1:Propionyl:135.04	PEAKS DB
18	13	P0C2I6|YL13B_YEAST	P.GPQSQFPQYP.S	N	64.84	1147.53	10	-0.2	574.772	2	58.52	31735000	4	F4:22108	D810_RR_Sample.raw	1	1	125	134			PEAKS DB
18	13	P0C2I6|YL13B_YEAST	R.GLSGEYKFLR.Y	N	63.88	1168.62	10	-0.9	390.548	3	45.68	759360	1	F1:15580	D810.raw	1	1	316	325			PEAKS DB
18	13	P0C2I6|YL13B_YEAST	A.NPSGWSFYGHP.S	N	62.07	1247.54	11	-0.7	624.775	2	59.37	60154000	4	F4:22299	D810_RR_Sample.raw	5	5	97	107			PEAKS DB
18	13	P0C2I6|YL13B_YEAST	A.IGDLQFHFQDNTKTSIKVLHTP.N	N	62	2538.32	22	1	847.116	3	56.76	5884500	4	F4:21220	D810_RR_Sample.raw	3	3	499	520			PEAKS DB
18	13	P0C2I6|YL13B_YEAST	P.LDVSASKTEEC(+58.01)EKASTKANSQQTTTP.A	N	61.89	2811.31	26	-0.6	938.109	3	33.44	192930000	1	F1:8461	D810.raw	7	7	33	58	Carboxymethyl	C11:Carboxymethyl:1000.00	PEAKS DB
18	13	P0C2I6|YL13B_YEAST	R.LNNNGIHINNKVA.C	N	59.97	1419.76	13	-0.2	474.26	3	32.91	1717000	1	F1:8204	D810.raw	1	1	297	309			PEAKS DB
18	13	P0C2I6|YL13B_YEAST	A.C(+58.01)FTKNVLERSDGTVLAP.I	N	59.95	1906.95	17	-1.2	954.479	2	62.46	66374000	4	F4:24025	D810_RR_Sample.raw	4	4	540	556	Carboxymethyl	C1:Carboxymethyl:1000.00	PEAKS DB
18	13	P0C2I6|YL13B_YEAST	P.GHLLLDSGASRTLIRSAHHIHSA.S	N	59.63	2448.31	23	-1.4	817.109	3	41.13	204030000	4	F4:11985	D810_RR_Sample.raw	6	6	456	478			PEAKS DB
18	13	P0C2I6|YL13B_YEAST	P.ISEINLRAP.R	N	58.74	1011.57	9	-1.4	506.792	2	50.24	253130	1	F1:18347	D810.raw	1	1	977	985			PEAKS DB
18	13	P0C2I6|YL13B_YEAST	P.NWVKTYIKFLQNSNLGGIIP.T	N	58.49	2304.26	20	-0.6	769.095	3	93.6	8908600	4	F4:46834	D810_RR_Sample.raw	2	2	183	202			PEAKS DB
18	13	P0C2I6|YL13B_YEAST	P.DINVVDAQKRNIP.I	N	58.24	1480.8	13	-0.4	741.407	2	46.09	75158000	1	F1:15979	D810.raw	4	4	483	495			PEAKS DB
18	13	P0C2I6|YL13B_YEAST	P.G(+56.03)PQSQFPQYP.S	N	58.17	1203.56	10	0	602.785	2	83.47	8626800	3	F3:38669	D810_Prop_Sample.raw	2	2	125	134	Propionyl	G1:Propionyl:1000.00	PEAKS DB
18	13	P0C2I6|YL13B_YEAST	P.YPQQC(+58.01)M(+15.99)MTQNQANP.S	N	58.08	1726.67	14	-0.9	864.344	2	44.54	269930	1	F1:14838	D810.raw	2	2	85	98	Carboxymethyl	Oxidation (M)	C5:Carboxymethyl:1000.00	M6:Oxidation (M):12.28	PEAKS DB
18	13	P0C2I6|YL13B_YEAST	P.LDVSASKTEEC(+58.01)EK(+56.03)ASTKANSQQTTTP.A	N	57.86	2867.33	26	-1	956.784	3	47.02	913230	3	F3:14959	D810_Prop_Sample.raw	2	2	33	58	Carboxymethyl	Propionyl	C11:Carboxymethyl:1000.00	K13:Propionyl:22.37	PEAKS DB
18	13	P0C2I6|YL13B_YEAST	A.VPENPHHASP.Q	N	55.39	1083.51	10	0.7	542.763	2	19.7	10666	1	F1:3640	D810.raw	1	1	63	72			PEAKS DB
18	13	P0C2I6|YL13B_YEAST	P.GHLLLDSGASRTLIR.S	N	55	1607.91	15	-0.4	536.977	3	46.42	0	4	F4:14863	D810_RR_Sample.raw	0	0	456	470			PEAKS DB
18	13	P0C2I6|YL13B_YEAST	P.S(+56.03)TDNDSISKSTTEP.I	N	53.57	1536.68	14	0	769.347	2	43.46	342800	2	F2:13442	D810_Prop.raw	1	1	411	424	Propionyl	S1:Propionyl:100.65	PEAKS DB
18	13	P0C2I6|YL13B_YEAST	P.G(+56.03)HLLLDSGASRTLIR.S	N	53.56	1663.94	15	1	555.653	3	62.2	770240	2	F2:25251	D810_Prop.raw	2	2	456	470	Propionyl	G1:Propionyl:1000.00	PEAKS DB
18	13	P0C2I6|YL13B_YEAST	R.S(+56.03)YTNTTKP.K	N	53.19	966.466	8	0.1	484.24	2	39.79	3531600	3	F3:11169	D810_Prop_Sample.raw	2	2	373	380	Propionyl	S1:Propionyl:77.93	PEAKS DB
18	13	P0C2I6|YL13B_YEAST	R.H(+56.03)RHLNMTVA.E	N	52.13	1133.58	9	1.7	567.796	2	33.93	0	3	F3:8303	D810_Prop_Sample.raw	0	0	329	337	Propionyl	H1:Propionyl:1000.00	PEAKS DB
18	13	P0C2I6|YL13B_YEAST	P.NIAYDLLSLNELA.A	N	51.42	1447.76	13	-0.4	724.885	2	102.69	1060500	1	F1:57661	D810.raw	1	1	521	533			PEAKS DB
18	13	P0C2I6|YL13B_YEAST	P.S(+56.03)GWSFYGHP.S	N	51.18	1092.47	9	0	547.24	2	81.95	19772000	2	F2:39153	D810_Prop.raw	2	2	99	107	Propionyl	S1:Propionyl:1000.00	PEAKS DB
18	13	P0C2I6|YL13B_YEAST	R.RNLSDEKNDSRSYTNTTKP.K	N	50.98	2225.07	19	1.2	557.275	4	27.85	3625300	1	F1:5688	D810.raw	2	2	362	380			PEAKS DB
18	13	P0C2I6|YL13B_YEAST	P.QQC(+58.01)MMTQNQANP.S	N	50.65	1450.56	12	0.3	726.289	2	42.81	39573000	1	F1:13859	D810.raw	2	2	87	98	Carboxymethyl	C3:Carboxymethyl:1000.00	PEAKS DB
18	13	P0C2I6|YL13B_YEAST	A.STKANSQQTTTP.A	N	50.28	1262.61	12	-0.4	632.312	2	18.97	142920	1	F1:3416	D810.raw	2	2	47	58			PEAKS DB
18	13	P0C2I6|YL13B_YEAST	A.N(+56.03)PSGWSFYGHP.S	N	49.92	1303.56	11	0.7	652.789	2	82.15	1883100	2	F2:39406	D810_Prop.raw	2	2	97	107	Propionyl	N1:Propionyl:1000.00	PEAKS DB
18	13	P0C2I6|YL13B_YEAST	A.SVTSKEVHTNQDPLDVSASKTEEC(+58.01)EKA.S	N	48.73	2989.38	27	-0.7	748.352	4	35.5	135930	4	F4:9337	D810_RR_Sample.raw	1	1	20	46	Carboxymethyl	C24:Carboxymethyl:1000.00	PEAKS DB
18	13	P0C2I6|YL13B_YEAST	P.G(+56.03)HLLLDSGASRTLIRSAHHIHSA.S	N	47.6	2504.34	23	0.3	501.875	5	57.29	9245500	2	F2:22153	D810_Prop.raw	2	2	456	478	Propionyl	G1:Propionyl:1000.00	PEAKS DB
18	13	P0C2I6|YL13B_YEAST	R.HRHLNM(+15.99)TVAELFLDIHAIYEEQQGSRNSKP.N	N	47.26	3548.76	30	-0.2	710.759	5	70.5	2313700	4	F4:29580	D810_RR_Sample.raw	2	2	329	358	Oxidation (M)	M6:Oxidation (M):1000.00	PEAKS DB
18	13	P0C2I6|YL13B_YEAST	P.LDVSASK(+56.03)TEEC(+58.01)EKASTKANSQQTTTP.A	N	47.01	2867.33	26	-1	956.784	3	47.02	854120	3	F3:14952	D810_Prop_Sample.raw	2	2	33	58	Propionyl	Carboxymethyl	K7:Propionyl:7.97	C11:Carboxymethyl:1000.00	PEAKS DB
18	13	P0C2I6|YL13B_YEAST	MESQQLSQHSHISHGSAC(+58.01)A.S	N	46.66	2094.88	19	0.7	699.303	3	28.94	352930	1	F1:6326	D810.raw	1	1	1	19	Carboxymethyl	C18:Carboxymethyl:1000.00	PEAKS DB
18	13	P0C2I6|YL13B_YEAST	A.R(+56.03)AHNVSTSNNSPSTDNDSISKSTTEP.I	N	46.1	2801.27	26	0.1	934.764	3	32.05	14112	2	F2:7024	D810_Prop.raw	1	1	399	424	Propionyl	R1:Propionyl:57.57	PEAKS DB
18	13	P0C2I6|YL13B_YEAST	P.LDVSASKTEECEK(+56.03)ASTKANSQQTTTP.A	N	46.01	2809.33	26	-0.1	703.339	4	40.96	212510	3	F3:11731	D810_Prop_Sample.raw	1	1	33	58	Propionyl	K13:Propionyl:0.00	PEAKS DB
18	13	P0C2I6|YL13B_YEAST	P.D(+56.03)INVVDAQK(+56.03)RNIP.I	N	45.24	1592.85	13	-0.6	797.433	2	83.15	577080	3	F3:38311	D810_Prop_Sample.raw	2	2	483	495	Propionyl	D1:Propionyl:1000.00	K9:Propionyl:1000.00	PEAKS DB
18	13	P0C2I6|YL13B_YEAST	P.T(+56.03)INNVHTSESTRKYP.Y	N	44.91	1801.9	15	0.4	601.639	3	38.99	0	3	F3:10650	D810_Prop_Sample.raw	0	0	580	594	Propionyl	T1:Propionyl:62.69	PEAKS DB
18	13	P0C2I6|YL13B_YEAST	P.ENPHHASP.Q	N	43.52	887.389	8	1	444.702	2	15.4	286760	1	F1:2430	D810.raw	1	1	65	72			PEAKS DB
18	13	P0C2I6|YL13B_YEAST	P.QQC(+58.01)M(+15.99)MTQNQANPSGWSFYGHP.S	N	43.38	2484.99	21	-1.5	1243.5	2	66.35	0	1	F1:28524	D810.raw	0	0	87	107	Carboxymethyl	Oxidation (M)	C3:Carboxymethyl:1000.00	M4:Oxidation (M):9.34	PEAKS DB
18	13	P0C2I6|YL13B_YEAST	P.GPQSQFPQYPSSVGTPLSTP.S	N	41.63	2074	20	1.5	1038.01	2	74.04	0	1	F1:34516	D810.raw	0	0	125	144			PEAKS DB
18	13	P0C2I6|YL13B_YEAST	P.LDVSASKTEECEK(+56.03)A.S	N	41.16	1564.73	14	0.5	522.584	3	39.73	1022600	3	F3:10988	D810_Prop_Sample.raw	1	1	33	46	Propionyl	K13:Propionyl:16.36	PEAKS DB
18	13	P0C2I6|YL13B_YEAST	A.DAFETKVTNIIDRLNNNGIHINNKVA.C	N	40.81	2922.53	26	0.1	731.64	4	73.28	0	4	F4:31527	D810_RR_Sample.raw	0	0	284	309			PEAKS DB
18	13	P0C2I6|YL13B_YEAST	A.C(+56.03)FTK(+114.04)NVLERSDGTVLAP.I	N	40.07	2019.01	17	-1.6	1010.51	2	100.32	0	3	F3:51156	D810_Prop_Sample.raw	0	0	540	556	Propionyl	DiGly	C1:Propionyl:1000.00	K4:DiGly:1000.00	PEAKS DB
18	13	P0C2I6|YL13B_YEAST	A.YDLLSLNELA.A	N	39.83	1149.59	10	-0.4	575.803	2	93.11	0	4	F4:46493	D810_RR_Sample.raw	0	0	524	533			PEAKS DB
18	13	P0C2I6|YL13B_YEAST	A.V(+56.03)PENPHHASP.Q	N	38.92	1139.54	10	0.4	570.775	2	36.31	2816000	3	F3:9386	D810_Prop_Sample.raw	2	2	63	72	Propionyl	V1:Propionyl:1000.00	PEAKS DB
18	13	P0C2I6|YL13B_YEAST	P.QQC(+58.01)MM(+15.99)TQNQANPSGWSFYGHP.S	N	38.73	2484.99	21	-1.7	1243.5	2	65.64	15876	1	F1:28015	D810.raw	1	1	87	107	Carboxymethyl	Oxidation (M)	C3:Carboxymethyl:1000.00	M5:Oxidation (M):0.00	PEAKS DB
18	13	P0C2I6|YL13B_YEAST	P.Q(+56.03)QC(+58.01)MMTQNQANPSGWSFYGHP.S	N	37.34	2525.02	21	1.4	1263.52	2	85.82	34811	2	F2:41999	D810_Prop.raw	1	1	87	107	Propionyl	Carboxymethyl	Q1:Propionyl:1000.00	C3:Carboxymethyl:1000.00	PEAKS DB
18	13	P0C2I6|YL13B_YEAST	P.SGWSFYGHP.S	N	37.27	1036.44	9	-0.1	519.227	2	59.54	63495000	2	F2:23649	D810_Prop.raw	2	2	99	107			PEAKS DB
18	13	P0C2I6|YL13B_YEAST	P.SPESGNTFTDSSSADSDMTSTK(+56.03)K(+56.03)YVRPP.P	N	35.99	3103.39	28	-2.8	776.853	4	40.18	0	1	F1:11963	D810.raw	0	0	145	172	Propionyl	K22:Propionyl:25.90	K23:Propionyl:25.11	PEAKS DB
18	13	P0C2I6|YL13B_YEAST	P.GPQSQFP.Q	N	35.83	759.355	7	1	380.685	2	45.58	11511000	4	F4:14535	D810_RR_Sample.raw	1	1	125	131			PEAKS DB
18	13	P0C2I6|YL13B_YEAST	P.TINNVHTSESTRKYP.Y	N	35.58	1745.87	15	-1.5	582.963	3	28.18	1438000	1	F1:5795	D810.raw	2	2	580	594			PEAKS DB
18	13	P0C2I6|YL13B_YEAST	P.IQLNNKHDLHLGQELTESTVNHTNHSDDELP.G	N	34.64	3547.69	31	0.5	710.546	5	51.11	3286200	4	F4:17430	D810_RR_Sample.raw	2	2	425	455			PEAKS DB
18	13	P0C2I6|YL13B_YEAST	P.N(+56.03)YRRNLSDEK(+56.03)NDSR.S	N	34.4	1877.9	14	-0.2	626.973	3	39.46	0	3	F3:10895	D810_Prop_Sample.raw	0	0	359	372	Propionyl	N1:Propionyl:1000.00	K10:Propionyl:1000.00	PEAKS DB
18	13	P0C2I6|YL13B_YEAST	P.G(+56.03)PQSQFPQYPSSVGTP.L	N	33.26	1731.81	16	-0.8	866.912	2	84.53	11919	2	F2:41066	D810_Prop.raw	1	1	125	140	Propionyl	G1:Propionyl:1000.00	PEAKS DB
18	13	P0C2I6|YL13B_YEAST	A.SVTSKEVHTNQDPLDVSASKTEEC(+58.01)EKASTKANSQQTTTP.A	N	33.15	4233.98	39	0.8	847.804	5	38.06	4554300	1	F1:10764	D810.raw	1	1	20	58	Carboxymethyl	C24:Carboxymethyl:1000.00	PEAKS DB
18	13	P0C2I6|YL13B_YEAST	R.REDSILDVFTTILA.F	N	32.64	1591.85	14	1.9	796.932	2	87.1	0	3	F3:41366	D810_Prop_Sample.raw	0	0	707	720			PEAKS DB
18	13	P0C2I6|YL13B_YEAST	A.ELFLDIHAIYEEQQGSR.N	N	32.61	2047	17	-0.2	683.341	3	75.34	602050	1	F1:35630	D810.raw	1	1	338	354			PEAKS DB
18	13	P0C2I6|YL13B_YEAST	P.YPQQC(+58.01)MM(+15.99)TQNQANPSGWSFYGHP.S	N	32.4	2745.1	23	-0.3	916.042	3	68.87	218830	1	F1:30457	D810.raw	1	1	85	107	Carboxymethyl	Oxidation (M)	C5:Carboxymethyl:1000.00	M7:Oxidation (M):14.02	PEAKS DB
18	13	P0C2I6|YL13B_YEAST	P.YPQQC(+58.01)M(+15.99)MTQNQANPSGWSFYGHP.S	N	31.89	2745.1	23	2.5	1373.56	2	68.78	0	1	F1:30478	D810.raw	0	0	85	107	Carboxymethyl	Oxidation (M)	C5:Carboxymethyl:1000.00	M6:Oxidation (M):0.00	PEAKS DB
18	13	P0C2I6|YL13B_YEAST	P.YPQQC(+58.01)MMTQNQA.N	N	31.51	1499.58	12	0	750.799	2	49.79	258380	4	F4:16617	D810_RR_Sample.raw	1	1	85	96	Carboxymethyl	C5:Carboxymethyl:1000.00	PEAKS DB
18	13	P0C2I6|YL13B_YEAST	P.N(+56.03)IAYDLLSLNELA.A	N	30.96	1503.78	13	0.8	752.899	2	106	176260	2	F2:58261	D810_Prop.raw	1	1	521	533	Propionyl	N1:Propionyl:1000.00	PEAKS DB
18	13	P0C2I6|YL13B_YEAST	R.GLSGEYKFLRYTR.H	N	30.4	1588.84	13	0.1	530.619	3	46.91	9583900	4	F4:15021	D810_RR_Sample.raw	1	1	316	328			PEAKS DB
18	13	P0C2I6|YL13B_YEAST	P.Q(+56.03)QC(+58.01)MMTQNQANP.S	N	29.93	1506.59	12	1	754.303	2	64.61	793060	3	F3:25485	D810_Prop_Sample.raw	1	1	87	98	Propionyl	Carboxymethyl	Q1:Propionyl:1000.00	C3:Carboxymethyl:1000.00	PEAKS DB
18	13	P0C2I6|YL13B_YEAST	A.SVTSKEVHTNQDPLDVSASKTEECEKASTKANSQQTTTP.A	N	29.55	4175.98	39	0.6	836.203	5	38.79	0	1	F1:11209	D810.raw	0	0	20	58			PEAKS DB
18	13	P0C2I6|YL13B_YEAST	P.T(+56.03)TVSEQNTEESIIADLPLP.D	N	29.14	2112.05	19	0.4	705.023	3	82.74	831030	1	F1:41268	D810.raw	1	1	1116	1134	Propionyl	T1:Propionyl:1000.00	PEAKS DB
18	13	P0C2I6|YL13B_YEAST	P.YTPYQMSP.M	N	28.94	985.422	8	0.9	493.719	2	54.23	139030	1	F1:20920	D810.raw	1	1	112	119			PEAKS DB
17	8	P0C2J1|YP14B_YEAST	A.RAHNVSTSNNSPSTDNDSISKSTTEP.I	N	115.63	2745.24	26	-0.7	916.088	3	31.38	3276900	4	F4:7418	D810_RR_Sample.raw	2	2	399	424			PEAKS DB
17	8	P0C2J1|YP14B_YEAST	P.L(+56.03)DVSASKTEEC(+58.01)EKA.S	N	106.78	1622.73	14	0	812.375	2	50.61	12390000	2	F2:17956	D810_Prop.raw	2	2	33	46	Propionyl	Carboxymethyl	L1:Propionyl:146.62	C11:Carboxymethyl:1000.00	PEAKS DB
17	8	P0C2J1|YP14B_YEAST	P.LDVSASKTEECEKA.S	N	100.47	1508.7	14	0.4	755.359	2	33.86	25216000	4	F4:8448	D810_RR_Sample.raw	1	1	33	46			PEAKS DB
17	8	P0C2J1|YP14B_YEAST	P.LDVSASKTEEC(+58.01)EKA.S	N	99.79	1566.71	14	-0.5	784.361	2	33.04	217600000	3	F3:7796	D810_Prop_Sample.raw	4	4	33	46	Carboxymethyl	C11:Carboxymethyl:1000.00	PEAKS DB
17	8	P0C2J1|YP14B_YEAST	A.ELFLDIHAIYEEQQGSRNSKP.N	N	98.45	2473.22	21	-0.3	825.415	3	67	42156000	4	F4:27000	D810_RR_Sample.raw	4	4	338	358			PEAKS DB
17	8	P0C2J1|YP14B_YEAST	A.C(+58.01)(+56.03)ASVTSKEVHTNQDP.L	N	95.76	1728.76	15	-0.1	865.388	2	44.62	507180	3	F3:13660	D810_Prop_Sample.raw	2	2	18	32	Carboxymethyl	Propionyl	C1:Carboxymethyl:1000.00	C1:Propionyl:143.14	PEAKS DB
17	8	P0C2J1|YP14B_YEAST	A.C(+58.01)ASVTSKEVHTNQDP.L	N	93.06	1672.74	15	0	837.375	2	29.22	4269800	1	F1:6486	D810.raw	2	2	18	32	Carboxymethyl	C1:Carboxymethyl:1000.00	PEAKS DB
17	8	P0C2J1|YP14B_YEAST	A.S(+56.03)VTSKEVHTNQDP.L	N	92.64	1496.71	13	-0.5	749.362	2	35.29	92486000	3	F3:8864	D810_Prop_Sample.raw	2	2	20	32	Propionyl	S1:Propionyl:80.90	PEAKS DB
17	8	P0C2J1|YP14B_YEAST	A.SVTSK(+56.03)EVHTNQDP.L	N	88.71	1496.71	13	-0.8	749.362	2	36.26	12809000	3	F3:9517	D810_Prop_Sample.raw	2	2	20	32	Propionyl	K5:Propionyl:52.86	PEAKS DB
17	8	P0C2J1|YP14B_YEAST	P.YPQQC(+58.01)MMTQNQANPSGWSFYGHP.S	N	88.29	2729.11	23	0.7	1365.56	2	73.62	49563000	1	F1:34318	D810.raw	4	4	85	107	Carboxymethyl	C5:Carboxymethyl:1000.00	PEAKS DB
17	8	P0C2J1|YP14B_YEAST	P.T(+56.03)INNVHTSESTR.K	N	87.91	1413.68	12	0.1	707.85	2	33.46	386180	2	F2:7755	D810_Prop.raw	1	1	580	591	Propionyl	T1:Propionyl:1000.00	PEAKS DB
17	8	P0C2J1|YP14B_YEAST	A.SVTSKEVHTNQDP.L	N	85.76	1440.68	13	-0.2	721.349	2	27.54	845670	1	F1:5498	D810.raw	1	1	20	32			PEAKS DB
17	8	P0C2J1|YP14B_YEAST	A.S(+56.03)VTSK(+56.03)EVHTNQDP.L	N	83.82	1552.74	13	-0.3	777.375	2	53.41	14236000	2	F2:19707	D810_Prop.raw	7	7	20	32	Propionyl	S1:Propionyl:1000.00	K5:Propionyl:1000.00	PEAKS DB
17	8	P0C2J1|YP14B_YEAST	P.L(+56.03)DVSASKTEECEK(+56.03)A.S	N	83.22	1620.76	14	-1.4	811.384	2	59.5	1138700	3	F3:22308	D810_Prop_Sample.raw	2	2	33	46	Propionyl	L1:Propionyl:143.14	K13:Propionyl:53.79	PEAKS DB
17	8	P0C2J1|YP14B_YEAST	R.AHNVSTSNNSPSTDNDSISKSTTEP.I	N	82.57	2589.14	25	-0.8	864.054	3	32.23	66734	3	F3:7374	D810_Prop_Sample.raw	1	1	400	424			PEAKS DB
17	8	P0C2J1|YP14B_YEAST	P.INAIGDLQFHFQDNTKTSIKVLHTP.N	N	82.11	2836.49	25	-0.7	946.502	3	64.61	21329000	4	F4:25413	D810_RR_Sample.raw	5	5	496	520			PEAKS DB
17	8	P0C2J1|YP14B_YEAST	P.LDVSASKTEEC(+58.01)EK(+56.03)A.S	N	80.37	1622.73	14	-0.3	812.374	2	45.78	2286000	3	F3:14321	D810_Prop_Sample.raw	2	2	33	46	Carboxymethyl	Propionyl	C11:Carboxymethyl:1000.00	K13:Propionyl:63.13	PEAKS DB
17	8	P0C2J1|YP14B_YEAST	P.ESGNTFTDSSSADSDMTSTKKYVRPPP.M	N	78.93	2904.31	27	0.6	969.111	3	45.03	51483000	1	F1:15253	D810.raw	6	6	147	173			PEAKS DB
17	8	P0C2J1|YP14B_YEAST	P.LDVSASKTEECEKASTKANSQQTTTP.A	N	77.67	2753.3	26	-0.2	918.775	3	34.51	122390000	4	F4:8687	D810_RR_Sample.raw	4	4	33	58			PEAKS DB
17	8	P0C2J1|YP14B_YEAST	A.E(+56.03)LFLDIHAIYEEQQGSRNSKP.N	N	77.58	2529.25	21	1.1	844.092	3	91.15	114970	3	F3:44241	D810_Prop_Sample.raw	2	2	338	358	Propionyl	E1:Propionyl:77.79	PEAKS DB
17	8	P0C2J1|YP14B_YEAST	P.STDNDSISKSTTEP.I	N	76.12	1480.65	14	0	741.334	2	32.41	309610	3	F3:7468	D810_Prop_Sample.raw	1	1	411	424			PEAKS DB
17	8	P0C2J1|YP14B_YEAST	P.YPQQC(+58.01)MMTQNQANP.S	N	75.96	1710.68	14	-0.6	856.347	2	51.14	111310000	2	F2:18283	D810_Prop.raw	4	4	85	98	Carboxymethyl	C5:Carboxymethyl:1000.00	PEAKS DB
17	8	P0C2J1|YP14B_YEAST	P.LDVSASKTEEC(+58.01)EKASTK(+56.03)ANSQQTTTP.A	N	75.85	2867.33	26	0.1	956.785	3	45.14	1548300	3	F3:13973	D810_Prop_Sample.raw	2	2	33	58	Carboxymethyl	Propionyl	C11:Carboxymethyl:1000.00	K17:Propionyl:19.86	PEAKS DB
17	8	P0C2J1|YP14B_YEAST	A.C(+58.01)(+56.03)FTKNVLERSDGTVLAP.I	N	75.09	1962.97	17	-0.3	982.493	2	79.29	3537300	2	F2:37349	D810_Prop.raw	2	2	540	556	Carboxymethyl	Propionyl	C1:Carboxymethyl:1000.00	C1:Propionyl:65.81	PEAKS DB
17	8	P0C2J1|YP14B_YEAST	P.QQC(+58.01)MMTQNQANPSGWSFYGHP.S	N	74.89	2468.99	21	-0.6	1235.5	2	70.67	41385000	4	F4:29509	D810_RR_Sample.raw	4	4	87	107	Carboxymethyl	C3:Carboxymethyl:1000.00	PEAKS DB
17	8	P0C2J1|YP14B_YEAST	P.LDVSASK(+56.03)TEEC(+58.01)EKA.S	N	73.07	1622.73	14	0.7	812.375	2	47.35	2107500	2	F2:15740	D810_Prop.raw	2	2	33	46	Propionyl	Carboxymethyl	K7:Propionyl:62.39	C11:Carboxymethyl:1000.00	PEAKS DB
17	8	P0C2J1|YP14B_YEAST	R.L(+56.03)NNNGIHINNKVA.C	N	70.75	1475.78	13	-0.3	738.899	2	53.17	24107	2	F2:19544	D810_Prop.raw	1	1	297	309	Propionyl	L1:Propionyl:116.87	PEAKS DB
17	8	P0C2J1|YP14B_YEAST	A.AVDITAC(+58.01)FTKNVLERSDGTVLAP.I	N	70.48	2477.25	23	-0.7	1239.63	2	82.6	16473000	4	F4:38554	D810_RR_Sample.raw	3	3	534	556	Carboxymethyl	C7:Carboxymethyl:1000.00	PEAKS DB
17	8	P0C2J1|YP14B_YEAST	P.GPQSQFPQYPSSVGTP.L	N	70.15	1675.78	16	0.5	838.9	2	63.86	15308000	1	F1:26768	D810.raw	2	2	125	140			PEAKS DB
17	8	P0C2J1|YP14B_YEAST	R.HRHLNMTVAELFLDIHAIYEEQQGSRNSKP.N	N	69.91	3532.76	30	-1.2	884.197	4	74.69	67651000	4	F4:32598	D810_RR_Sample.raw	6	6	329	358			PEAKS DB
17	8	P0C2J1|YP14B_YEAST	P.FQYLHTDIFGPVHNLP.K	N	69.26	1896.95	16	0.2	633.325	3	73.64	3851300	1	F1:34349	D810.raw	2	2	665	680			PEAKS DB
17	8	P0C2J1|YP14B_YEAST	P.L(+56.03)DVSASKTEEC(+58.01)EKASTKANSQQTTTP.A	N	67.72	2867.33	26	-0.3	956.785	3	48.33	3394100	3	F3:15780	D810_Prop_Sample.raw	2	2	33	58	Propionyl	Carboxymethyl	L1:Propionyl:72.73	C11:Carboxymethyl:1000.00	PEAKS DB
17	8	P0C2J1|YP14B_YEAST	P.YPQQC(+58.01)MM(+15.99)TQNQANP.S	N	66.73	1726.67	14	-0.4	864.344	2	43.99	1322900	3	F3:13263	D810_Prop_Sample.raw	2	2	85	98	Carboxymethyl	Oxidation (M)	C5:Carboxymethyl:1000.00	M7:Oxidation (M):11.06	PEAKS DB
17	8	P0C2J1|YP14B_YEAST	P.IVQYGDFYWVSKRYLLP.S	N	66.13	2146.12	17	0.6	1074.07	2	81.89	11894000	4	F4:37952	D810_RR_Sample.raw	3	3	557	573			PEAKS DB
17	8	P0C2J1|YP14B_YEAST	P.D(+56.03)INVVDAQKRNIP.I	N	65.59	1536.83	13	-0.7	769.42	2	60.66	2034700	2	F2:24199	D810_Prop.raw	1	1	483	495	Propionyl	D1:Propionyl:135.04	PEAKS DB
17	8	P0C2J1|YP14B_YEAST	P.GPQSQFPQYP.S	N	64.84	1147.53	10	-0.2	574.772	2	58.52	31735000	4	F4:22108	D810_RR_Sample.raw	1	1	125	134			PEAKS DB
17	8	P0C2J1|YP14B_YEAST	R.GLSGEYKFLR.Y	N	63.88	1168.62	10	-0.9	390.548	3	45.68	759360	1	F1:15580	D810.raw	1	1	316	325			PEAKS DB
17	8	P0C2J1|YP14B_YEAST	A.NPSGWSFYGHP.S	N	62.07	1247.54	11	-0.7	624.775	2	59.37	60154000	4	F4:22299	D810_RR_Sample.raw	5	5	97	107			PEAKS DB
17	8	P0C2J1|YP14B_YEAST	A.IGDLQFHFQDNTKTSIKVLHTP.N	N	62	2538.32	22	1	847.116	3	56.76	5884500	4	F4:21220	D810_RR_Sample.raw	3	3	499	520			PEAKS DB
17	8	P0C2J1|YP14B_YEAST	P.LDVSASKTEEC(+58.01)EKASTKANSQQTTTP.A	N	61.89	2811.31	26	-0.6	938.109	3	33.44	192930000	1	F1:8461	D810.raw	7	7	33	58	Carboxymethyl	C11:Carboxymethyl:1000.00	PEAKS DB
17	8	P0C2J1|YP14B_YEAST	R.LNNNGIHINNKVA.C	N	59.97	1419.76	13	-0.2	474.26	3	32.91	1717000	1	F1:8204	D810.raw	1	1	297	309			PEAKS DB
17	8	P0C2J1|YP14B_YEAST	A.C(+58.01)FTKNVLERSDGTVLAP.I	N	59.95	1906.95	17	-1.2	954.479	2	62.46	66374000	4	F4:24025	D810_RR_Sample.raw	4	4	540	556	Carboxymethyl	C1:Carboxymethyl:1000.00	PEAKS DB
17	8	P0C2J1|YP14B_YEAST	P.GHLLLDSGASRTLIRSAHHIHSA.S	N	59.63	2448.31	23	-1.4	817.109	3	41.13	204030000	4	F4:11985	D810_RR_Sample.raw	6	6	456	478			PEAKS DB
17	8	P0C2J1|YP14B_YEAST	P.ISEINLRAP.R	N	58.74	1011.57	9	-1.4	506.792	2	50.24	253130	1	F1:18347	D810.raw	1	1	977	985			PEAKS DB
17	8	P0C2J1|YP14B_YEAST	P.NWVKTYIKFLQNSNLGGIIP.T	N	58.49	2304.26	20	-0.6	769.095	3	93.6	8908600	4	F4:46834	D810_RR_Sample.raw	2	2	183	202			PEAKS DB
17	8	P0C2J1|YP14B_YEAST	P.DINVVDAQKRNIP.I	N	58.24	1480.8	13	-0.4	741.407	2	46.09	75158000	1	F1:15979	D810.raw	4	4	483	495			PEAKS DB
17	8	P0C2J1|YP14B_YEAST	P.G(+56.03)PQSQFPQYP.S	N	58.17	1203.56	10	0	602.785	2	83.47	8626800	3	F3:38669	D810_Prop_Sample.raw	2	2	125	134	Propionyl	G1:Propionyl:1000.00	PEAKS DB
17	8	P0C2J1|YP14B_YEAST	P.YPQQC(+58.01)M(+15.99)MTQNQANP.S	N	58.08	1726.67	14	-0.9	864.344	2	44.54	269930	1	F1:14838	D810.raw	2	2	85	98	Carboxymethyl	Oxidation (M)	C5:Carboxymethyl:1000.00	M6:Oxidation (M):12.28	PEAKS DB
17	8	P0C2J1|YP14B_YEAST	P.LDVSASKTEEC(+58.01)EK(+56.03)ASTKANSQQTTTP.A	N	57.86	2867.33	26	-1	956.784	3	47.02	913230	3	F3:14959	D810_Prop_Sample.raw	2	2	33	58	Carboxymethyl	Propionyl	C11:Carboxymethyl:1000.00	K13:Propionyl:22.37	PEAKS DB
17	8	P0C2J1|YP14B_YEAST	A.VPENPHHASP.Q	N	55.39	1083.51	10	0.7	542.763	2	19.7	10666	1	F1:3640	D810.raw	1	1	63	72			PEAKS DB
17	8	P0C2J1|YP14B_YEAST	P.GHLLLDSGASRTLIR.S	N	55	1607.91	15	-0.4	536.977	3	46.42	0	4	F4:14863	D810_RR_Sample.raw	0	0	456	470			PEAKS DB
17	8	P0C2J1|YP14B_YEAST	P.S(+56.03)TDNDSISKSTTEP.I	N	53.57	1536.68	14	0	769.347	2	43.46	342800	2	F2:13442	D810_Prop.raw	1	1	411	424	Propionyl	S1:Propionyl:100.65	PEAKS DB
17	8	P0C2J1|YP14B_YEAST	P.G(+56.03)HLLLDSGASRTLIR.S	N	53.56	1663.94	15	1	555.653	3	62.2	770240	2	F2:25251	D810_Prop.raw	2	2	456	470	Propionyl	G1:Propionyl:1000.00	PEAKS DB
17	8	P0C2J1|YP14B_YEAST	R.S(+56.03)YTNTTKP.K	N	53.19	966.466	8	0.1	484.24	2	39.79	3531600	3	F3:11169	D810_Prop_Sample.raw	2	2	373	380	Propionyl	S1:Propionyl:77.93	PEAKS DB
17	8	P0C2J1|YP14B_YEAST	R.H(+56.03)RHLNMTVA.E	N	52.13	1133.58	9	1.7	567.796	2	33.93	0	3	F3:8303	D810_Prop_Sample.raw	0	0	329	337	Propionyl	H1:Propionyl:1000.00	PEAKS DB
17	8	P0C2J1|YP14B_YEAST	P.NIAYDLLSLNELA.A	N	51.42	1447.76	13	-0.4	724.885	2	102.69	1060500	1	F1:57661	D810.raw	1	1	521	533			PEAKS DB
17	8	P0C2J1|YP14B_YEAST	P.S(+56.03)GWSFYGHP.S	N	51.18	1092.47	9	0	547.24	2	81.95	19772000	2	F2:39153	D810_Prop.raw	2	2	99	107	Propionyl	S1:Propionyl:1000.00	PEAKS DB
17	8	P0C2J1|YP14B_YEAST	R.RNLSDEKNDSRSYTNTTKP.K	N	50.98	2225.07	19	1.2	557.275	4	27.85	3625300	1	F1:5688	D810.raw	2	2	362	380			PEAKS DB
17	8	P0C2J1|YP14B_YEAST	P.QQC(+58.01)MMTQNQANP.S	N	50.65	1450.56	12	0.3	726.289	2	42.81	39573000	1	F1:13859	D810.raw	2	2	87	98	Carboxymethyl	C3:Carboxymethyl:1000.00	PEAKS DB
17	8	P0C2J1|YP14B_YEAST	A.STKANSQQTTTP.A	N	50.28	1262.61	12	-0.4	632.312	2	18.97	142920	1	F1:3416	D810.raw	2	2	47	58			PEAKS DB
17	8	P0C2J1|YP14B_YEAST	A.N(+56.03)PSGWSFYGHP.S	N	49.92	1303.56	11	0.7	652.789	2	82.15	1883100	2	F2:39406	D810_Prop.raw	2	2	97	107	Propionyl	N1:Propionyl:1000.00	PEAKS DB
17	8	P0C2J1|YP14B_YEAST	A.SVTSKEVHTNQDPLDVSASKTEEC(+58.01)EKA.S	N	48.73	2989.38	27	-0.7	748.352	4	35.5	135930	4	F4:9337	D810_RR_Sample.raw	1	1	20	46	Carboxymethyl	C24:Carboxymethyl:1000.00	PEAKS DB
17	8	P0C2J1|YP14B_YEAST	P.G(+56.03)HLLLDSGASRTLIRSAHHIHSA.S	N	47.6	2504.34	23	0.3	501.875	5	57.29	9245500	2	F2:22153	D810_Prop.raw	2	2	456	478	Propionyl	G1:Propionyl:1000.00	PEAKS DB
17	8	P0C2J1|YP14B_YEAST	R.HRHLNM(+15.99)TVAELFLDIHAIYEEQQGSRNSKP.N	N	47.26	3548.76	30	-0.2	710.759	5	70.5	2313700	4	F4:29580	D810_RR_Sample.raw	2	2	329	358	Oxidation (M)	M6:Oxidation (M):1000.00	PEAKS DB
17	8	P0C2J1|YP14B_YEAST	P.LDVSASK(+56.03)TEEC(+58.01)EKASTKANSQQTTTP.A	N	47.01	2867.33	26	-1	956.784	3	47.02	854120	3	F3:14952	D810_Prop_Sample.raw	2	2	33	58	Propionyl	Carboxymethyl	K7:Propionyl:7.97	C11:Carboxymethyl:1000.00	PEAKS DB
17	8	P0C2J1|YP14B_YEAST	A.R(+56.03)AHNVSTSNNSPSTDNDSISKSTTEP.I	N	46.1	2801.27	26	0.1	934.764	3	32.05	14112	2	F2:7024	D810_Prop.raw	1	1	399	424	Propionyl	R1:Propionyl:57.57	PEAKS DB
17	8	P0C2J1|YP14B_YEAST	P.LDVSASKTEECEK(+56.03)ASTKANSQQTTTP.A	N	46.01	2809.33	26	-0.1	703.339	4	40.96	212510	3	F3:11731	D810_Prop_Sample.raw	1	1	33	58	Propionyl	K13:Propionyl:0.00	PEAKS DB
17	8	P0C2J1|YP14B_YEAST	P.D(+56.03)INVVDAQK(+56.03)RNIP.I	N	45.24	1592.85	13	-0.6	797.433	2	83.15	577080	3	F3:38311	D810_Prop_Sample.raw	2	2	483	495	Propionyl	D1:Propionyl:1000.00	K9:Propionyl:1000.00	PEAKS DB
17	8	P0C2J1|YP14B_YEAST	P.T(+56.03)INNVHTSESTRKYP.Y	N	44.91	1801.9	15	0.4	601.639	3	38.99	0	3	F3:10650	D810_Prop_Sample.raw	0	0	580	594	Propionyl	T1:Propionyl:62.69	PEAKS DB
17	8	P0C2J1|YP14B_YEAST	P.ENPHHASP.Q	N	43.52	887.389	8	1	444.702	2	15.4	286760	1	F1:2430	D810.raw	1	1	65	72			PEAKS DB
17	8	P0C2J1|YP14B_YEAST	P.QQC(+58.01)M(+15.99)MTQNQANPSGWSFYGHP.S	N	43.38	2484.99	21	-1.5	1243.5	2	66.35	0	1	F1:28524	D810.raw	0	0	87	107	Carboxymethyl	Oxidation (M)	C3:Carboxymethyl:1000.00	M4:Oxidation (M):9.34	PEAKS DB
17	8	P0C2J1|YP14B_YEAST	P.ISHGSAC(+58.01)A.S	N	42.46	802.328	8	-0.3	402.171	2	19.19	106270	1	F1:3410	D810.raw	1	1	12	19	Carboxymethyl	C7:Carboxymethyl:1000.00	PEAKS DB
17	8	P0C2J1|YP14B_YEAST	P.GPQSQFPQYPSSVGTPLSTP.S	N	41.63	2074	20	1.5	1038.01	2	74.04	0	1	F1:34516	D810.raw	0	0	125	144			PEAKS DB
17	8	P0C2J1|YP14B_YEAST	P.LDVSASKTEECEK(+56.03)A.S	N	41.16	1564.73	14	0.5	522.584	3	39.73	1022600	3	F3:10988	D810_Prop_Sample.raw	1	1	33	46	Propionyl	K13:Propionyl:16.36	PEAKS DB
17	8	P0C2J1|YP14B_YEAST	A.DAFETKVTNIIDRLNNNGIHINNKVA.C	N	40.81	2922.53	26	0.1	731.64	4	73.28	0	4	F4:31527	D810_RR_Sample.raw	0	0	284	309			PEAKS DB
17	8	P0C2J1|YP14B_YEAST	A.C(+56.03)FTK(+114.04)NVLERSDGTVLAP.I	N	40.07	2019.01	17	-1.6	1010.51	2	100.32	0	3	F3:51156	D810_Prop_Sample.raw	0	0	540	556	Propionyl	DiGly	C1:Propionyl:1000.00	K4:DiGly:1000.00	PEAKS DB
17	8	P0C2J1|YP14B_YEAST	A.YDLLSLNELA.A	N	39.83	1149.59	10	-0.4	575.803	2	93.11	0	4	F4:46493	D810_RR_Sample.raw	0	0	524	533			PEAKS DB
17	8	P0C2J1|YP14B_YEAST	A.V(+56.03)PENPHHASP.Q	N	38.92	1139.54	10	0.4	570.775	2	36.31	2816000	3	F3:9386	D810_Prop_Sample.raw	2	2	63	72	Propionyl	V1:Propionyl:1000.00	PEAKS DB
17	8	P0C2J1|YP14B_YEAST	P.QQC(+58.01)MM(+15.99)TQNQANPSGWSFYGHP.S	N	38.73	2484.99	21	-1.7	1243.5	2	65.64	15876	1	F1:28015	D810.raw	1	1	87	107	Carboxymethyl	Oxidation (M)	C3:Carboxymethyl:1000.00	M5:Oxidation (M):0.00	PEAKS DB
17	8	P0C2J1|YP14B_YEAST	P.Q(+56.03)QC(+58.01)MMTQNQANPSGWSFYGHP.S	N	37.34	2525.02	21	1.4	1263.52	2	85.82	34811	2	F2:41999	D810_Prop.raw	1	1	87	107	Propionyl	Carboxymethyl	Q1:Propionyl:1000.00	C3:Carboxymethyl:1000.00	PEAKS DB
17	8	P0C2J1|YP14B_YEAST	P.SGWSFYGHP.S	N	37.27	1036.44	9	-0.1	519.227	2	59.54	63495000	2	F2:23649	D810_Prop.raw	2	2	99	107			PEAKS DB
17	8	P0C2J1|YP14B_YEAST	P.SPESGNTFTDSSSADSDMTSTK(+56.03)K(+56.03)YVRPP.P	N	35.99	3103.39	28	-2.8	776.853	4	40.18	0	1	F1:11963	D810.raw	0	0	145	172	Propionyl	K22:Propionyl:25.90	K23:Propionyl:25.11	PEAKS DB
17	8	P0C2J1|YP14B_YEAST	P.GPQSQFP.Q	N	35.83	759.355	7	1	380.685	2	45.58	11511000	4	F4:14535	D810_RR_Sample.raw	1	1	125	131			PEAKS DB
17	8	P0C2J1|YP14B_YEAST	P.TINNVHTSESTRKYP.Y	N	35.58	1745.87	15	-1.5	582.963	3	28.18	1438000	1	F1:5795	D810.raw	2	2	580	594			PEAKS DB
17	8	P0C2J1|YP14B_YEAST	P.IQLNNKHDLHLGQELTESTVNHTNHSDDELP.G	N	34.64	3547.69	31	0.5	710.546	5	51.11	3286200	4	F4:17430	D810_RR_Sample.raw	2	2	425	455			PEAKS DB
17	8	P0C2J1|YP14B_YEAST	P.N(+56.03)YRRNLSDEK(+56.03)NDSR.S	N	34.4	1877.9	14	-0.2	626.973	3	39.46	0	3	F3:10895	D810_Prop_Sample.raw	0	0	359	372	Propionyl	N1:Propionyl:1000.00	K10:Propionyl:1000.00	PEAKS DB
17	8	P0C2J1|YP14B_YEAST	P.G(+56.03)PQSQFPQYPSSVGTP.L	N	33.26	1731.81	16	-0.8	866.912	2	84.53	11919	2	F2:41066	D810_Prop.raw	1	1	125	140	Propionyl	G1:Propionyl:1000.00	PEAKS DB
17	8	P0C2J1|YP14B_YEAST	A.SVTSKEVHTNQDPLDVSASKTEEC(+58.01)EKASTKANSQQTTTP.A	N	33.15	4233.98	39	0.8	847.804	5	38.06	4554300	1	F1:10764	D810.raw	1	1	20	58	Carboxymethyl	C24:Carboxymethyl:1000.00	PEAKS DB
17	8	P0C2J1|YP14B_YEAST	R.REDSILDVFTTILA.F	N	32.64	1591.85	14	1.9	796.932	2	87.1	0	3	F3:41366	D810_Prop_Sample.raw	0	0	707	720			PEAKS DB
17	8	P0C2J1|YP14B_YEAST	A.ELFLDIHAIYEEQQGSR.N	N	32.61	2047	17	-0.2	683.341	3	75.34	602050	1	F1:35630	D810.raw	1	1	338	354			PEAKS DB
17	8	P0C2J1|YP14B_YEAST	P.YPQQC(+58.01)MM(+15.99)TQNQANPSGWSFYGHP.S	N	32.4	2745.1	23	-0.3	916.042	3	68.87	218830	1	F1:30457	D810.raw	1	1	85	107	Carboxymethyl	Oxidation (M)	C5:Carboxymethyl:1000.00	M7:Oxidation (M):14.02	PEAKS DB
17	8	P0C2J1|YP14B_YEAST	P.YPQQC(+58.01)M(+15.99)MTQNQANPSGWSFYGHP.S	N	31.89	2745.1	23	2.5	1373.56	2	68.78	0	1	F1:30478	D810.raw	0	0	85	107	Carboxymethyl	Oxidation (M)	C5:Carboxymethyl:1000.00	M6:Oxidation (M):0.00	PEAKS DB
17	8	P0C2J1|YP14B_YEAST	P.YPQQC(+58.01)MMTQNQA.N	N	31.51	1499.58	12	0	750.799	2	49.79	258380	4	F4:16617	D810_RR_Sample.raw	1	1	85	96	Carboxymethyl	C5:Carboxymethyl:1000.00	PEAKS DB
17	8	P0C2J1|YP14B_YEAST	P.N(+56.03)IAYDLLSLNELA.A	N	30.96	1503.78	13	0.8	752.899	2	106	176260	2	F2:58261	D810_Prop.raw	1	1	521	533	Propionyl	N1:Propionyl:1000.00	PEAKS DB
17	8	P0C2J1|YP14B_YEAST	R.GLSGEYKFLRYTR.H	N	30.4	1588.84	13	0.1	530.619	3	46.91	9583900	4	F4:15021	D810_RR_Sample.raw	1	1	316	328			PEAKS DB
17	8	P0C2J1|YP14B_YEAST	P.Q(+56.03)QC(+58.01)MMTQNQANP.S	N	29.93	1506.59	12	1	754.303	2	64.61	793060	3	F3:25485	D810_Prop_Sample.raw	1	1	87	98	Propionyl	Carboxymethyl	Q1:Propionyl:1000.00	C3:Carboxymethyl:1000.00	PEAKS DB
17	8	P0C2J1|YP14B_YEAST	A.SVTSKEVHTNQDPLDVSASKTEECEKASTKANSQQTTTP.A	N	29.55	4175.98	39	0.6	836.203	5	38.79	0	1	F1:11209	D810.raw	0	0	20	58			PEAKS DB
17	8	P0C2J1|YP14B_YEAST	P.T(+56.03)TVSEQNTEESIIADLPLP.D	N	29.14	2112.05	19	0.4	705.023	3	82.74	831030	1	F1:41268	D810.raw	1	1	1116	1134	Propionyl	T1:Propionyl:1000.00	PEAKS DB
17	8	P0C2J1|YP14B_YEAST	P.YTPYQMSP.M	N	28.94	985.422	8	0.9	493.719	2	54.23	139030	1	F1:20920	D810.raw	1	1	112	119			PEAKS DB
10	23	P0C2I7|YL14B_YEAST	A.RAHNVSTSNNSPSTDNDSISKSTTEP.I	N	115.63	2745.24	26	-0.7	916.088	3	31.38	3276900	4	F4:7418	D810_RR_Sample.raw	2	2	399	424			PEAKS DB
10	23	P0C2I7|YL14B_YEAST	P.L(+56.03)DVSASKTEEC(+58.01)EKA.S	N	106.78	1622.73	14	0	812.375	2	50.61	12390000	2	F2:17956	D810_Prop.raw	2	2	33	46	Propionyl	Carboxymethyl	L1:Propionyl:146.62	C11:Carboxymethyl:1000.00	PEAKS DB
10	23	P0C2I7|YL14B_YEAST	P.LDVSASKTEECEKA.S	N	100.47	1508.7	14	0.4	755.359	2	33.86	25216000	4	F4:8448	D810_RR_Sample.raw	1	1	33	46			PEAKS DB
10	23	P0C2I7|YL14B_YEAST	P.LDVSASKTEEC(+58.01)EKA.S	N	99.79	1566.71	14	-0.5	784.361	2	33.04	217600000	3	F3:7796	D810_Prop_Sample.raw	4	4	33	46	Carboxymethyl	C11:Carboxymethyl:1000.00	PEAKS DB
10	23	P0C2I7|YL14B_YEAST	A.ELFLDIHAIYEEQQGSRNSKP.N	N	98.45	2473.22	21	-0.3	825.415	3	67	42156000	4	F4:27000	D810_RR_Sample.raw	4	4	338	358			PEAKS DB
10	23	P0C2I7|YL14B_YEAST	A.C(+58.01)(+56.03)ASVTSKEVHTNQDP.L	N	95.76	1728.76	15	-0.1	865.388	2	44.62	507180	3	F3:13660	D810_Prop_Sample.raw	2	2	18	32	Carboxymethyl	Propionyl	C1:Carboxymethyl:1000.00	C1:Propionyl:143.14	PEAKS DB
10	23	P0C2I7|YL14B_YEAST	A.C(+58.01)ASVTSKEVHTNQDP.L	N	93.06	1672.74	15	0	837.375	2	29.22	4269800	1	F1:6486	D810.raw	2	2	18	32	Carboxymethyl	C1:Carboxymethyl:1000.00	PEAKS DB
10	23	P0C2I7|YL14B_YEAST	A.S(+56.03)VTSKEVHTNQDP.L	N	92.64	1496.71	13	-0.5	749.362	2	35.29	92486000	3	F3:8864	D810_Prop_Sample.raw	2	2	20	32	Propionyl	S1:Propionyl:80.90	PEAKS DB
10	23	P0C2I7|YL14B_YEAST	A.SVTSK(+56.03)EVHTNQDP.L	N	88.71	1496.71	13	-0.8	749.362	2	36.26	12809000	3	F3:9517	D810_Prop_Sample.raw	2	2	20	32	Propionyl	K5:Propionyl:52.86	PEAKS DB
10	23	P0C2I7|YL14B_YEAST	P.YPQQC(+58.01)MMTQNQANPSGWSFYGHP.S	N	88.29	2729.11	23	0.7	1365.56	2	73.62	49563000	1	F1:34318	D810.raw	4	4	85	107	Carboxymethyl	C5:Carboxymethyl:1000.00	PEAKS DB
10	23	P0C2I7|YL14B_YEAST	P.T(+56.03)INNVHTSESTR.K	N	87.91	1413.68	12	0.1	707.85	2	33.46	386180	2	F2:7755	D810_Prop.raw	1	1	580	591	Propionyl	T1:Propionyl:1000.00	PEAKS DB
10	23	P0C2I7|YL14B_YEAST	A.SVTSKEVHTNQDP.L	N	85.76	1440.68	13	-0.2	721.349	2	27.54	845670	1	F1:5498	D810.raw	1	1	20	32			PEAKS DB
10	23	P0C2I7|YL14B_YEAST	A.S(+56.03)VTSK(+56.03)EVHTNQDP.L	N	83.82	1552.74	13	-0.3	777.375	2	53.41	14236000	2	F2:19707	D810_Prop.raw	7	7	20	32	Propionyl	S1:Propionyl:1000.00	K5:Propionyl:1000.00	PEAKS DB
10	23	P0C2I7|YL14B_YEAST	P.L(+56.03)DVSASKTEECEK(+56.03)A.S	N	83.22	1620.76	14	-1.4	811.384	2	59.5	1138700	3	F3:22308	D810_Prop_Sample.raw	2	2	33	46	Propionyl	L1:Propionyl:143.14	K13:Propionyl:53.79	PEAKS DB
10	23	P0C2I7|YL14B_YEAST	R.AHNVSTSNNSPSTDNDSISKSTTEP.I	N	82.57	2589.14	25	-0.8	864.054	3	32.23	66734	3	F3:7374	D810_Prop_Sample.raw	1	1	400	424			PEAKS DB
10	23	P0C2I7|YL14B_YEAST	P.INAIGDLQFHFQDNTKTSIKVLHTP.N	N	82.11	2836.49	25	-0.7	946.502	3	64.61	21329000	4	F4:25413	D810_RR_Sample.raw	5	5	496	520			PEAKS DB
10	23	P0C2I7|YL14B_YEAST	P.LDVSASKTEEC(+58.01)EK(+56.03)A.S	N	80.37	1622.73	14	-0.3	812.374	2	45.78	2286000	3	F3:14321	D810_Prop_Sample.raw	2	2	33	46	Carboxymethyl	Propionyl	C11:Carboxymethyl:1000.00	K13:Propionyl:63.13	PEAKS DB
10	23	P0C2I7|YL14B_YEAST	P.ESGNTFTDSSSADSDMTSTKKYVRPPP.M	N	78.93	2904.31	27	0.6	969.111	3	45.03	51483000	1	F1:15253	D810.raw	6	6	147	173			PEAKS DB
10	23	P0C2I7|YL14B_YEAST	P.LDVSASKTEECEKASTKANSQQTTTP.A	N	77.67	2753.3	26	-0.2	918.775	3	34.51	122390000	4	F4:8687	D810_RR_Sample.raw	4	4	33	58			PEAKS DB
10	23	P0C2I7|YL14B_YEAST	A.E(+56.03)LFLDIHAIYEEQQGSRNSKP.N	N	77.58	2529.25	21	1.1	844.092	3	91.15	114970	3	F3:44241	D810_Prop_Sample.raw	2	2	338	358	Propionyl	E1:Propionyl:77.79	PEAKS DB
10	23	P0C2I7|YL14B_YEAST	P.STDNDSISKSTTEP.I	N	76.12	1480.65	14	0	741.334	2	32.41	309610	3	F3:7468	D810_Prop_Sample.raw	1	1	411	424			PEAKS DB
10	23	P0C2I7|YL14B_YEAST	P.YPQQC(+58.01)MMTQNQANP.S	N	75.96	1710.68	14	-0.6	856.347	2	51.14	111310000	2	F2:18283	D810_Prop.raw	4	4	85	98	Carboxymethyl	C5:Carboxymethyl:1000.00	PEAKS DB
10	23	P0C2I7|YL14B_YEAST	P.LDVSASKTEEC(+58.01)EKASTK(+56.03)ANSQQTTTP.A	N	75.85	2867.33	26	0.1	956.785	3	45.14	1548300	3	F3:13973	D810_Prop_Sample.raw	2	2	33	58	Carboxymethyl	Propionyl	C11:Carboxymethyl:1000.00	K17:Propionyl:19.86	PEAKS DB
10	23	P0C2I7|YL14B_YEAST	A.C(+58.01)(+56.03)FTKNVLERSDGTVLAP.I	N	75.09	1962.97	17	-0.3	982.493	2	79.29	3537300	2	F2:37349	D810_Prop.raw	2	2	540	556	Carboxymethyl	Propionyl	C1:Carboxymethyl:1000.00	C1:Propionyl:65.81	PEAKS DB
10	23	P0C2I7|YL14B_YEAST	P.QQC(+58.01)MMTQNQANPSGWSFYGHP.S	N	74.89	2468.99	21	-0.6	1235.5	2	70.67	41385000	4	F4:29509	D810_RR_Sample.raw	4	4	87	107	Carboxymethyl	C3:Carboxymethyl:1000.00	PEAKS DB
10	23	P0C2I7|YL14B_YEAST	P.LDVSASK(+56.03)TEEC(+58.01)EKA.S	N	73.07	1622.73	14	0.7	812.375	2	47.35	2107500	2	F2:15740	D810_Prop.raw	2	2	33	46	Propionyl	Carboxymethyl	K7:Propionyl:62.39	C11:Carboxymethyl:1000.00	PEAKS DB
10	23	P0C2I7|YL14B_YEAST	R.L(+56.03)NNNGIHINNKVA.C	N	70.75	1475.78	13	-0.3	738.899	2	53.17	24107	2	F2:19544	D810_Prop.raw	1	1	297	309	Propionyl	L1:Propionyl:116.87	PEAKS DB
10	23	P0C2I7|YL14B_YEAST	A.AVDITAC(+58.01)FTKNVLERSDGTVLAP.I	N	70.48	2477.25	23	-0.7	1239.63	2	82.6	16473000	4	F4:38554	D810_RR_Sample.raw	3	3	534	556	Carboxymethyl	C7:Carboxymethyl:1000.00	PEAKS DB
10	23	P0C2I7|YL14B_YEAST	P.GPQSQFPQYPSSVGTP.L	N	70.15	1675.78	16	0.5	838.9	2	63.86	15308000	1	F1:26768	D810.raw	2	2	125	140			PEAKS DB
10	23	P0C2I7|YL14B_YEAST	R.HRHLNMTVAELFLDIHAIYEEQQGSRNSKP.N	N	69.91	3532.76	30	-1.2	884.197	4	74.69	67651000	4	F4:32598	D810_RR_Sample.raw	6	6	329	358			PEAKS DB
10	23	P0C2I7|YL14B_YEAST	P.FQYLHTDIFGPVHNLP.N	N	69.26	1896.95	16	0.2	633.325	3	73.64	3851300	1	F1:34349	D810.raw	2	2	665	680			PEAKS DB
10	23	P0C2I7|YL14B_YEAST	P.L(+56.03)DVSASKTEEC(+58.01)EKASTKANSQQTTTP.A	N	67.72	2867.33	26	-0.3	956.785	3	48.33	3394100	3	F3:15780	D810_Prop_Sample.raw	2	2	33	58	Propionyl	Carboxymethyl	L1:Propionyl:72.73	C11:Carboxymethyl:1000.00	PEAKS DB
10	23	P0C2I7|YL14B_YEAST	P.YPQQC(+58.01)MM(+15.99)TQNQANP.S	N	66.73	1726.67	14	-0.4	864.344	2	43.99	1322900	3	F3:13263	D810_Prop_Sample.raw	2	2	85	98	Carboxymethyl	Oxidation (M)	C5:Carboxymethyl:1000.00	M7:Oxidation (M):11.06	PEAKS DB
10	23	P0C2I7|YL14B_YEAST	P.D(+56.03)INVVDAQKRNIP.I	N	65.59	1536.83	13	-0.7	769.42	2	60.66	2034700	2	F2:24199	D810_Prop.raw	1	1	483	495	Propionyl	D1:Propionyl:135.04	PEAKS DB
10	23	P0C2I7|YL14B_YEAST	P.GPQSQFPQYP.S	N	64.84	1147.53	10	-0.2	574.772	2	58.52	31735000	4	F4:22108	D810_RR_Sample.raw	1	1	125	134			PEAKS DB
10	23	P0C2I7|YL14B_YEAST	R.GLSGEYKFLR.Y	N	63.88	1168.62	10	-0.9	390.548	3	45.68	759360	1	F1:15580	D810.raw	1	1	316	325			PEAKS DB
10	23	P0C2I7|YL14B_YEAST	A.NPSGWSFYGHP.S	N	62.07	1247.54	11	-0.7	624.775	2	59.37	60154000	4	F4:22299	D810_RR_Sample.raw	5	5	97	107			PEAKS DB
10	23	P0C2I7|YL14B_YEAST	A.IGDLQFHFQDNTKTSIKVLHTP.N	N	62	2538.32	22	1	847.116	3	56.76	5884500	4	F4:21220	D810_RR_Sample.raw	3	3	499	520			PEAKS DB
10	23	P0C2I7|YL14B_YEAST	P.LDVSASKTEEC(+58.01)EKASTKANSQQTTTP.A	N	61.89	2811.31	26	-0.6	938.109	3	33.44	192930000	1	F1:8461	D810.raw	7	7	33	58	Carboxymethyl	C11:Carboxymethyl:1000.00	PEAKS DB
10	23	P0C2I7|YL14B_YEAST	P.IVKYGDFYWVSKKYLLP.S	N	61.66	2118.16	17	0	1060.09	2	72.63	171490000	4	F4:31066	D810_RR_Sample.raw	6	6	557	573			PEAKS DB
10	23	P0C2I7|YL14B_YEAST	R.LNNNGIHINNKVA.C	N	59.97	1419.76	13	-0.2	474.26	3	32.91	1717000	1	F1:8204	D810.raw	1	1	297	309			PEAKS DB
10	23	P0C2I7|YL14B_YEAST	A.C(+58.01)FTKNVLERSDGTVLAP.I	N	59.95	1906.95	17	-1.2	954.479	2	62.46	66374000	4	F4:24025	D810_RR_Sample.raw	4	4	540	556	Carboxymethyl	C1:Carboxymethyl:1000.00	PEAKS DB
10	23	P0C2I7|YL14B_YEAST	P.GHLLLDSGASRTLIRSAHHIHSA.S	N	59.63	2448.31	23	-1.4	817.109	3	41.13	204030000	4	F4:11985	D810_RR_Sample.raw	6	6	456	478			PEAKS DB
10	23	P0C2I7|YL14B_YEAST	P.NWVKTYIKFLQNSNLGGIIP.T	N	58.49	2304.26	20	-0.6	769.095	3	93.6	8908600	4	F4:46834	D810_RR_Sample.raw	2	2	183	202			PEAKS DB
10	23	P0C2I7|YL14B_YEAST	P.DINVVDAQKRNIP.I	N	58.24	1480.8	13	-0.4	741.407	2	46.09	75158000	1	F1:15979	D810.raw	4	4	483	495			PEAKS DB
10	23	P0C2I7|YL14B_YEAST	P.G(+56.03)PQSQFPQYP.S	N	58.17	1203.56	10	0	602.785	2	83.47	8626800	3	F3:38669	D810_Prop_Sample.raw	2	2	125	134	Propionyl	G1:Propionyl:1000.00	PEAKS DB
10	23	P0C2I7|YL14B_YEAST	P.YPQQC(+58.01)M(+15.99)MTQNQANP.S	N	58.08	1726.67	14	-0.9	864.344	2	44.54	269930	1	F1:14838	D810.raw	2	2	85	98	Carboxymethyl	Oxidation (M)	C5:Carboxymethyl:1000.00	M6:Oxidation (M):12.28	PEAKS DB
10	23	P0C2I7|YL14B_YEAST	P.LDVSASKTEEC(+58.01)EK(+56.03)ASTKANSQQTTTP.A	N	57.86	2867.33	26	-1	956.784	3	47.02	913230	3	F3:14959	D810_Prop_Sample.raw	2	2	33	58	Carboxymethyl	Propionyl	C11:Carboxymethyl:1000.00	K13:Propionyl:22.37	PEAKS DB
10	23	P0C2I7|YL14B_YEAST	A.VPENPHHASP.Q	N	55.39	1083.51	10	0.7	542.763	2	19.7	10666	1	F1:3640	D810.raw	1	1	63	72			PEAKS DB
10	23	P0C2I7|YL14B_YEAST	P.GHLLLDSGASRTLIR.S	N	55	1607.91	15	-0.4	536.977	3	46.42	0	4	F4:14863	D810_RR_Sample.raw	0	0	456	470			PEAKS DB
10	23	P0C2I7|YL14B_YEAST	P.HISHGSAC(+58.01)A.S	N	53.62	939.387	9	-0.4	470.7	2	17.76	245650	1	F1:3047	D810.raw	2	2	11	19	Carboxymethyl	C8:Carboxymethyl:1000.00	PEAKS DB
10	23	P0C2I7|YL14B_YEAST	P.S(+56.03)TDNDSISKSTTEP.I	N	53.57	1536.68	14	0	769.347	2	43.46	342800	2	F2:13442	D810_Prop.raw	1	1	411	424	Propionyl	S1:Propionyl:100.65	PEAKS DB
10	23	P0C2I7|YL14B_YEAST	P.G(+56.03)HLLLDSGASRTLIR.S	N	53.56	1663.94	15	1	555.653	3	62.2	770240	2	F2:25251	D810_Prop.raw	2	2	456	470	Propionyl	G1:Propionyl:1000.00	PEAKS DB
10	23	P0C2I7|YL14B_YEAST	R.S(+56.03)YTNTTKP.K	N	53.19	966.466	8	0.1	484.24	2	39.79	3531600	3	F3:11169	D810_Prop_Sample.raw	2	2	373	380	Propionyl	S1:Propionyl:77.93	PEAKS DB
10	23	P0C2I7|YL14B_YEAST	R.H(+56.03)RHLNMTVA.E	N	52.13	1133.58	9	1.7	567.796	2	33.93	0	3	F3:8303	D810_Prop_Sample.raw	0	0	329	337	Propionyl	H1:Propionyl:1000.00	PEAKS DB
10	23	P0C2I7|YL14B_YEAST	P.NIAYDLLSLNELA.A	N	51.42	1447.76	13	-0.4	724.885	2	102.69	1060500	1	F1:57661	D810.raw	1	1	521	533			PEAKS DB
10	23	P0C2I7|YL14B_YEAST	P.S(+56.03)GWSFYGHP.S	N	51.18	1092.47	9	0	547.24	2	81.95	19772000	2	F2:39153	D810_Prop.raw	2	2	99	107	Propionyl	S1:Propionyl:1000.00	PEAKS DB
10	23	P0C2I7|YL14B_YEAST	R.RNLSDEKNDSRSYTNTTKP.K	N	50.98	2225.07	19	1.2	557.275	4	27.85	3625300	1	F1:5688	D810.raw	2	2	362	380			PEAKS DB
10	23	P0C2I7|YL14B_YEAST	P.QQC(+58.01)MMTQNQANP.S	N	50.65	1450.56	12	0.3	726.289	2	42.81	39573000	1	F1:13859	D810.raw	2	2	87	98	Carboxymethyl	C3:Carboxymethyl:1000.00	PEAKS DB
10	23	P0C2I7|YL14B_YEAST	A.STKANSQQTTTP.A	N	50.28	1262.61	12	-0.4	632.312	2	18.97	142920	1	F1:3416	D810.raw	2	2	47	58			PEAKS DB
10	23	P0C2I7|YL14B_YEAST	A.N(+56.03)PSGWSFYGHP.S	N	49.92	1303.56	11	0.7	652.789	2	82.15	1883100	2	F2:39406	D810_Prop.raw	2	2	97	107	Propionyl	N1:Propionyl:1000.00	PEAKS DB
10	23	P0C2I7|YL14B_YEAST	A.SVTSKEVHTNQDPLDVSASKTEEC(+58.01)EKA.S	N	48.73	2989.38	27	-0.7	748.352	4	35.5	135930	4	F4:9337	D810_RR_Sample.raw	1	1	20	46	Carboxymethyl	C24:Carboxymethyl:1000.00	PEAKS DB
10	23	P0C2I7|YL14B_YEAST	P.G(+56.03)HLLLDSGASRTLIRSAHHIHSA.S	N	47.6	2504.34	23	0.3	501.875	5	57.29	9245500	2	F2:22153	D810_Prop.raw	2	2	456	478	Propionyl	G1:Propionyl:1000.00	PEAKS DB
10	23	P0C2I7|YL14B_YEAST	R.HRHLNM(+15.99)TVAELFLDIHAIYEEQQGSRNSKP.N	N	47.26	3548.76	30	-0.2	710.759	5	70.5	2313700	4	F4:29580	D810_RR_Sample.raw	2	2	329	358	Oxidation (M)	M6:Oxidation (M):1000.00	PEAKS DB
10	23	P0C2I7|YL14B_YEAST	P.LDVSASK(+56.03)TEEC(+58.01)EKASTKANSQQTTTP.A	N	47.01	2867.33	26	-1	956.784	3	47.02	854120	3	F3:14952	D810_Prop_Sample.raw	2	2	33	58	Propionyl	Carboxymethyl	K7:Propionyl:7.97	C11:Carboxymethyl:1000.00	PEAKS DB
10	23	P0C2I7|YL14B_YEAST	A.R(+56.03)AHNVSTSNNSPSTDNDSISKSTTEP.I	N	46.1	2801.27	26	0.1	934.764	3	32.05	14112	2	F2:7024	D810_Prop.raw	1	1	399	424	Propionyl	R1:Propionyl:57.57	PEAKS DB
10	23	P0C2I7|YL14B_YEAST	P.LDVSASKTEECEK(+56.03)ASTKANSQQTTTP.A	N	46.01	2809.33	26	-0.1	703.339	4	40.96	212510	3	F3:11731	D810_Prop_Sample.raw	1	1	33	58	Propionyl	K13:Propionyl:0.00	PEAKS DB
10	23	P0C2I7|YL14B_YEAST	P.D(+56.03)INVVDAQK(+56.03)RNIP.I	N	45.24	1592.85	13	-0.6	797.433	2	83.15	577080	3	F3:38311	D810_Prop_Sample.raw	2	2	483	495	Propionyl	D1:Propionyl:1000.00	K9:Propionyl:1000.00	PEAKS DB
10	23	P0C2I7|YL14B_YEAST	P.T(+56.03)INNVHTSESTRKYP.Y	N	44.91	1801.9	15	0.4	601.639	3	38.99	0	3	F3:10650	D810_Prop_Sample.raw	0	0	580	594	Propionyl	T1:Propionyl:62.69	PEAKS DB
10	23	P0C2I7|YL14B_YEAST	P.ENPHHASP.Q	N	43.52	887.389	8	1	444.702	2	15.4	286760	1	F1:2430	D810.raw	1	1	65	72			PEAKS DB
10	23	P0C2I7|YL14B_YEAST	P.QQC(+58.01)M(+15.99)MTQNQANPSGWSFYGHP.S	N	43.38	2484.99	21	-1.5	1243.5	2	66.35	0	1	F1:28524	D810.raw	0	0	87	107	Carboxymethyl	Oxidation (M)	C3:Carboxymethyl:1000.00	M4:Oxidation (M):9.34	PEAKS DB
10	23	P0C2I7|YL14B_YEAST	P.GPQSQFPQYPSSVGTPLSTP.S	N	41.63	2074	20	1.5	1038.01	2	74.04	0	1	F1:34516	D810.raw	0	0	125	144			PEAKS DB
10	23	P0C2I7|YL14B_YEAST	P.LDVSASKTEECEK(+56.03)A.S	N	41.16	1564.73	14	0.5	522.584	3	39.73	1022600	3	F3:10988	D810_Prop_Sample.raw	1	1	33	46	Propionyl	K13:Propionyl:16.36	PEAKS DB
10	23	P0C2I7|YL14B_YEAST	A.DAFETKVTNIIDRLNNNGIHINNKVA.C	N	40.81	2922.53	26	0.1	731.64	4	73.28	0	4	F4:31527	D810_RR_Sample.raw	0	0	284	309			PEAKS DB
10	23	P0C2I7|YL14B_YEAST	A.C(+56.03)FTK(+114.04)NVLERSDGTVLAP.I	N	40.07	2019.01	17	-1.6	1010.51	2	100.32	0	3	F3:51156	D810_Prop_Sample.raw	0	0	540	556	Propionyl	DiGly	C1:Propionyl:1000.00	K4:DiGly:1000.00	PEAKS DB
10	23	P0C2I7|YL14B_YEAST	A.YDLLSLNELA.A	N	39.83	1149.59	10	-0.4	575.803	2	93.11	0	4	F4:46493	D810_RR_Sample.raw	0	0	524	533			PEAKS DB
10	23	P0C2I7|YL14B_YEAST	A.V(+56.03)PENPHHASP.Q	N	38.92	1139.54	10	0.4	570.775	2	36.31	2816000	3	F3:9386	D810_Prop_Sample.raw	2	2	63	72	Propionyl	V1:Propionyl:1000.00	PEAKS DB
10	23	P0C2I7|YL14B_YEAST	P.QQC(+58.01)MM(+15.99)TQNQANPSGWSFYGHP.S	N	38.73	2484.99	21	-1.7	1243.5	2	65.64	15876	1	F1:28015	D810.raw	1	1	87	107	Carboxymethyl	Oxidation (M)	C3:Carboxymethyl:1000.00	M5:Oxidation (M):0.00	PEAKS DB
10	23	P0C2I7|YL14B_YEAST	P.Q(+56.03)QC(+58.01)MMTQNQANPSGWSFYGHP.S	N	37.34	2525.02	21	1.4	1263.52	2	85.82	34811	2	F2:41999	D810_Prop.raw	1	1	87	107	Propionyl	Carboxymethyl	Q1:Propionyl:1000.00	C3:Carboxymethyl:1000.00	PEAKS DB
10	23	P0C2I7|YL14B_YEAST	P.SGWSFYGHP.S	N	37.27	1036.44	9	-0.1	519.227	2	59.54	63495000	2	F2:23649	D810_Prop.raw	2	2	99	107			PEAKS DB
10	23	P0C2I7|YL14B_YEAST	P.SPESGNTFTDSSSADSDMTSTK(+56.03)K(+56.03)YVRPP.P	N	35.99	3103.39	28	-2.8	776.853	4	40.18	0	1	F1:11963	D810.raw	0	0	145	172	Propionyl	K22:Propionyl:25.90	K23:Propionyl:25.11	PEAKS DB
10	23	P0C2I7|YL14B_YEAST	P.GPQSQFP.Q	N	35.83	759.355	7	1	380.685	2	45.58	11511000	4	F4:14535	D810_RR_Sample.raw	1	1	125	131			PEAKS DB
10	23	P0C2I7|YL14B_YEAST	P.TINNVHTSESTRKYP.Y	N	35.58	1745.87	15	-1.5	582.963	3	28.18	1438000	1	F1:5795	D810.raw	2	2	580	594			PEAKS DB
10	23	P0C2I7|YL14B_YEAST	P.IQLNNKHDLHLGQELTESTVNHTNHSDDELP.G	N	34.64	3547.69	31	0.5	710.546	5	51.11	3286200	4	F4:17430	D810_RR_Sample.raw	2	2	425	455			PEAKS DB
10	23	P0C2I7|YL14B_YEAST	P.N(+56.03)YRRNLSDEK(+56.03)NDSR.S	N	34.4	1877.9	14	-0.2	626.973	3	39.46	0	3	F3:10895	D810_Prop_Sample.raw	0	0	359	372	Propionyl	N1:Propionyl:1000.00	K10:Propionyl:1000.00	PEAKS DB
10	23	P0C2I7|YL14B_YEAST	P.HISHGSAC(+58.01)ASVTSKEVHTNQDP.L	N	34.22	2362.06	22	0.3	591.523	4	28.6	365210	1	F1:6106	D810.raw	1	1	11	32	Carboxymethyl	C8:Carboxymethyl:1000.00	PEAKS DB
10	23	P0C2I7|YL14B_YEAST	P.G(+56.03)PQSQFPQYPSSVGTP.L	N	33.26	1731.81	16	-0.8	866.912	2	84.53	11919	2	F2:41066	D810_Prop.raw	1	1	125	140	Propionyl	G1:Propionyl:1000.00	PEAKS DB
10	23	P0C2I7|YL14B_YEAST	A.SVTSKEVHTNQDPLDVSASKTEEC(+58.01)EKASTKANSQQTTTP.A	N	33.15	4233.98	39	0.8	847.804	5	38.06	4554300	1	F1:10764	D810.raw	1	1	20	58	Carboxymethyl	C24:Carboxymethyl:1000.00	PEAKS DB
10	23	P0C2I7|YL14B_YEAST	R.REDSILDVFTTILA.F	N	32.64	1591.85	14	1.9	796.932	2	87.1	0	3	F3:41366	D810_Prop_Sample.raw	0	0	707	720			PEAKS DB
10	23	P0C2I7|YL14B_YEAST	A.ELFLDIHAIYEEQQGSR.N	N	32.61	2047	17	-0.2	683.341	3	75.34	602050	1	F1:35630	D810.raw	1	1	338	354			PEAKS DB
10	23	P0C2I7|YL14B_YEAST	P.YPQQC(+58.01)MM(+15.99)TQNQANPSGWSFYGHP.S	N	32.4	2745.1	23	-0.3	916.042	3	68.87	218830	1	F1:30457	D810.raw	1	1	85	107	Carboxymethyl	Oxidation (M)	C5:Carboxymethyl:1000.00	M7:Oxidation (M):14.02	PEAKS DB
10	23	P0C2I7|YL14B_YEAST	P.YPQQC(+58.01)M(+15.99)MTQNQANPSGWSFYGHP.S	N	31.89	2745.1	23	2.5	1373.56	2	68.78	0	1	F1:30478	D810.raw	0	0	85	107	Carboxymethyl	Oxidation (M)	C5:Carboxymethyl:1000.00	M6:Oxidation (M):0.00	PEAKS DB
10	23	P0C2I7|YL14B_YEAST	P.YPQQC(+58.01)MMTQNQA.N	N	31.51	1499.58	12	0	750.799	2	49.79	258380	4	F4:16617	D810_RR_Sample.raw	1	1	85	96	Carboxymethyl	C5:Carboxymethyl:1000.00	PEAKS DB
10	23	P0C2I7|YL14B_YEAST	P.N(+56.03)IAYDLLSLNELA.A	N	30.96	1503.78	13	0.8	752.899	2	106	176260	2	F2:58261	D810_Prop.raw	1	1	521	533	Propionyl	N1:Propionyl:1000.00	PEAKS DB
10	23	P0C2I7|YL14B_YEAST	R.GLSGEYKFLRYTR.H	N	30.4	1588.84	13	0.1	530.619	3	46.91	9583900	4	F4:15021	D810_RR_Sample.raw	1	1	316	328			PEAKS DB
10	23	P0C2I7|YL14B_YEAST	P.Q(+56.03)QC(+58.01)MMTQNQANP.S	N	29.93	1506.59	12	1	754.303	2	64.61	793060	3	F3:25485	D810_Prop_Sample.raw	1	1	87	98	Propionyl	Carboxymethyl	Q1:Propionyl:1000.00	C3:Carboxymethyl:1000.00	PEAKS DB
10	23	P0C2I7|YL14B_YEAST	A.SVTSKEVHTNQDPLDVSASKTEECEKASTKANSQQTTTP.A	N	29.55	4175.98	39	0.6	836.203	5	38.79	0	1	F1:11209	D810.raw	0	0	20	58			PEAKS DB
10	23	P0C2I7|YL14B_YEAST	P.T(+56.03)TVSEQNTEESIIADLPLP.D	N	29.14	2112.05	19	0.4	705.023	3	82.74	831030	1	F1:41268	D810.raw	1	1	1116	1134	Propionyl	T1:Propionyl:1000.00	PEAKS DB
10	23	P0C2I7|YL14B_YEAST	P.YTPYQMSP.M	N	28.94	985.422	8	0.9	493.719	2	54.23	139030	1	F1:20920	D810.raw	1	1	112	119			PEAKS DB
14	26	Q03434|YM12B_YEAST	A.RAHNVSTSNNSPSTDNDSISKSTTEP.I	N	115.63	2745.24	26	-0.7	916.088	3	31.38	3276900	4	F4:7418	D810_RR_Sample.raw	2	2	399	424			PEAKS DB
14	26	Q03434|YM12B_YEAST	P.L(+56.03)DVSASKTEEC(+58.01)EKA.S	N	106.78	1622.73	14	0	812.375	2	50.61	12390000	2	F2:17956	D810_Prop.raw	2	2	33	46	Propionyl	Carboxymethyl	L1:Propionyl:146.62	C11:Carboxymethyl:1000.00	PEAKS DB
14	26	Q03434|YM12B_YEAST	P.LDVSASKTEECEKA.S	N	100.47	1508.7	14	0.4	755.359	2	33.86	25216000	4	F4:8448	D810_RR_Sample.raw	1	1	33	46			PEAKS DB
14	26	Q03434|YM12B_YEAST	P.LDVSASKTEEC(+58.01)EKA.S	N	99.79	1566.71	14	-0.5	784.361	2	33.04	217600000	3	F3:7796	D810_Prop_Sample.raw	4	4	33	46	Carboxymethyl	C11:Carboxymethyl:1000.00	PEAKS DB
14	26	Q03434|YM12B_YEAST	A.ELFLDIHAIYEEQQGSRNSKP.N	N	98.45	2473.22	21	-0.3	825.415	3	67	42156000	4	F4:27000	D810_RR_Sample.raw	4	4	338	358			PEAKS DB
14	26	Q03434|YM12B_YEAST	A.C(+58.01)(+56.03)ASVTSKEVHTNQDP.L	N	95.76	1728.76	15	-0.1	865.388	2	44.62	507180	3	F3:13660	D810_Prop_Sample.raw	2	2	18	32	Carboxymethyl	Propionyl	C1:Carboxymethyl:1000.00	C1:Propionyl:143.14	PEAKS DB
14	26	Q03434|YM12B_YEAST	A.C(+58.01)ASVTSKEVHTNQDP.L	N	93.06	1672.74	15	0	837.375	2	29.22	4269800	1	F1:6486	D810.raw	2	2	18	32	Carboxymethyl	C1:Carboxymethyl:1000.00	PEAKS DB
14	26	Q03434|YM12B_YEAST	A.S(+56.03)VTSKEVHTNQDP.L	N	92.64	1496.71	13	-0.5	749.362	2	35.29	92486000	3	F3:8864	D810_Prop_Sample.raw	2	2	20	32	Propionyl	S1:Propionyl:80.90	PEAKS DB
14	26	Q03434|YM12B_YEAST	A.SVTSK(+56.03)EVHTNQDP.L	N	88.71	1496.71	13	-0.8	749.362	2	36.26	12809000	3	F3:9517	D810_Prop_Sample.raw	2	2	20	32	Propionyl	K5:Propionyl:52.86	PEAKS DB
14	26	Q03434|YM12B_YEAST	P.YPQQC(+58.01)MMTQNQANPSGWSFYGHP.S	N	88.29	2729.11	23	0.7	1365.56	2	73.62	49563000	1	F1:34318	D810.raw	4	4	85	107	Carboxymethyl	C5:Carboxymethyl:1000.00	PEAKS DB
14	26	Q03434|YM12B_YEAST	P.T(+56.03)INNVHTSESTR.K	N	87.91	1413.68	12	0.1	707.85	2	33.46	386180	2	F2:7755	D810_Prop.raw	1	1	580	591	Propionyl	T1:Propionyl:1000.00	PEAKS DB
14	26	Q03434|YM12B_YEAST	A.SVTSKEVHTNQDP.L	N	85.76	1440.68	13	-0.2	721.349	2	27.54	845670	1	F1:5498	D810.raw	1	1	20	32			PEAKS DB
14	26	Q03434|YM12B_YEAST	A.S(+56.03)VTSK(+56.03)EVHTNQDP.L	N	83.82	1552.74	13	-0.3	777.375	2	53.41	14236000	2	F2:19707	D810_Prop.raw	7	7	20	32	Propionyl	S1:Propionyl:1000.00	K5:Propionyl:1000.00	PEAKS DB
14	26	Q03434|YM12B_YEAST	P.L(+56.03)DVSASKTEECEK(+56.03)A.S	N	83.22	1620.76	14	-1.4	811.384	2	59.5	1138700	3	F3:22308	D810_Prop_Sample.raw	2	2	33	46	Propionyl	L1:Propionyl:143.14	K13:Propionyl:53.79	PEAKS DB
14	26	Q03434|YM12B_YEAST	R.AHNVSTSNNSPSTDNDSISKSTTEP.I	N	82.57	2589.14	25	-0.8	864.054	3	32.23	66734	3	F3:7374	D810_Prop_Sample.raw	1	1	400	424			PEAKS DB
14	26	Q03434|YM12B_YEAST	P.INAIGDLQFHFQDNTKTSIKVLHTP.N	N	82.11	2836.49	25	-0.7	946.502	3	64.61	21329000	4	F4:25413	D810_RR_Sample.raw	5	5	496	520			PEAKS DB
14	26	Q03434|YM12B_YEAST	P.LDVSASKTEEC(+58.01)EK(+56.03)A.S	N	80.37	1622.73	14	-0.3	812.374	2	45.78	2286000	3	F3:14321	D810_Prop_Sample.raw	2	2	33	46	Carboxymethyl	Propionyl	C11:Carboxymethyl:1000.00	K13:Propionyl:63.13	PEAKS DB
14	26	Q03434|YM12B_YEAST	P.ESGNTFTDSSSADSDMTSTKKYVRPPP.M	N	78.93	2904.31	27	0.6	969.111	3	45.03	51483000	1	F1:15253	D810.raw	6	6	147	173			PEAKS DB
14	26	Q03434|YM12B_YEAST	P.LDVSASKTEECEKASTKANSQQTTTP.A	N	77.67	2753.3	26	-0.2	918.775	3	34.51	122390000	4	F4:8687	D810_RR_Sample.raw	4	4	33	58			PEAKS DB
14	26	Q03434|YM12B_YEAST	A.E(+56.03)LFLDIHAIYEEQQGSRNSKP.N	N	77.58	2529.25	21	1.1	844.092	3	91.15	114970	3	F3:44241	D810_Prop_Sample.raw	2	2	338	358	Propionyl	E1:Propionyl:77.79	PEAKS DB
14	26	Q03434|YM12B_YEAST	P.STDNDSISKSTTEP.I	N	76.12	1480.65	14	0	741.334	2	32.41	309610	3	F3:7468	D810_Prop_Sample.raw	1	1	411	424			PEAKS DB
14	26	Q03434|YM12B_YEAST	P.YPQQC(+58.01)MMTQNQANP.S	N	75.96	1710.68	14	-0.6	856.347	2	51.14	111310000	2	F2:18283	D810_Prop.raw	4	4	85	98	Carboxymethyl	C5:Carboxymethyl:1000.00	PEAKS DB
14	26	Q03434|YM12B_YEAST	P.LDVSASKTEEC(+58.01)EKASTK(+56.03)ANSQQTTTP.A	N	75.85	2867.33	26	0.1	956.785	3	45.14	1548300	3	F3:13973	D810_Prop_Sample.raw	2	2	33	58	Carboxymethyl	Propionyl	C11:Carboxymethyl:1000.00	K17:Propionyl:19.86	PEAKS DB
14	26	Q03434|YM12B_YEAST	A.C(+58.01)(+56.03)FTKNVLERSDGTVLAP.I	N	75.09	1962.97	17	-0.3	982.493	2	79.29	3537300	2	F2:37349	D810_Prop.raw	2	2	540	556	Carboxymethyl	Propionyl	C1:Carboxymethyl:1000.00	C1:Propionyl:65.81	PEAKS DB
14	26	Q03434|YM12B_YEAST	P.QQC(+58.01)MMTQNQANPSGWSFYGHP.S	N	74.89	2468.99	21	-0.6	1235.5	2	70.67	41385000	4	F4:29509	D810_RR_Sample.raw	4	4	87	107	Carboxymethyl	C3:Carboxymethyl:1000.00	PEAKS DB
14	26	Q03434|YM12B_YEAST	P.LDVSASK(+56.03)TEEC(+58.01)EKA.S	N	73.07	1622.73	14	0.7	812.375	2	47.35	2107500	2	F2:15740	D810_Prop.raw	2	2	33	46	Propionyl	Carboxymethyl	K7:Propionyl:62.39	C11:Carboxymethyl:1000.00	PEAKS DB
14	26	Q03434|YM12B_YEAST	R.L(+56.03)NNNGIHINNKVA.C	N	70.75	1475.78	13	-0.3	738.899	2	53.17	24107	2	F2:19544	D810_Prop.raw	1	1	297	309	Propionyl	L1:Propionyl:116.87	PEAKS DB
14	26	Q03434|YM12B_YEAST	A.AVDITAC(+58.01)FTKNVLERSDGTVLAP.I	N	70.48	2477.25	23	-0.7	1239.63	2	82.6	16473000	4	F4:38554	D810_RR_Sample.raw	3	3	534	556	Carboxymethyl	C7:Carboxymethyl:1000.00	PEAKS DB
14	26	Q03434|YM12B_YEAST	P.GPQSQFPQYPSSVGTP.L	N	70.15	1675.78	16	0.5	838.9	2	63.86	15308000	1	F1:26768	D810.raw	2	2	125	140			PEAKS DB
14	26	Q03434|YM12B_YEAST	R.HRHLNMTVAELFLDIHAIYEEQQGSRNSKP.N	N	69.91	3532.76	30	-1.2	884.197	4	74.69	67651000	4	F4:32598	D810_RR_Sample.raw	6	6	329	358			PEAKS DB
14	26	Q03434|YM12B_YEAST	P.FQYLHTDIFGPVHNLP.K	N	69.26	1896.95	16	0.2	633.325	3	73.64	3851300	1	F1:34349	D810.raw	2	2	665	680			PEAKS DB
14	26	Q03434|YM12B_YEAST	P.L(+56.03)DVSASKTEEC(+58.01)EKASTKANSQQTTTP.A	N	67.72	2867.33	26	-0.3	956.785	3	48.33	3394100	3	F3:15780	D810_Prop_Sample.raw	2	2	33	58	Propionyl	Carboxymethyl	L1:Propionyl:72.73	C11:Carboxymethyl:1000.00	PEAKS DB
14	26	Q03434|YM12B_YEAST	P.YPQQC(+58.01)MM(+15.99)TQNQANP.S	N	66.73	1726.67	14	-0.4	864.344	2	43.99	1322900	3	F3:13263	D810_Prop_Sample.raw	2	2	85	98	Carboxymethyl	Oxidation (M)	C5:Carboxymethyl:1000.00	M7:Oxidation (M):11.06	PEAKS DB
14	26	Q03434|YM12B_YEAST	P.D(+56.03)INVVDAQKRNIP.I	N	65.59	1536.83	13	-0.7	769.42	2	60.66	2034700	2	F2:24199	D810_Prop.raw	1	1	483	495	Propionyl	D1:Propionyl:135.04	PEAKS DB
14	26	Q03434|YM12B_YEAST	P.GPQSQFPQYP.S	N	64.84	1147.53	10	-0.2	574.772	2	58.52	31735000	4	F4:22108	D810_RR_Sample.raw	1	1	125	134			PEAKS DB
14	26	Q03434|YM12B_YEAST	R.GLSGEYKFLR.Y	N	63.88	1168.62	10	-0.9	390.548	3	45.68	759360	1	F1:15580	D810.raw	1	1	316	325			PEAKS DB
14	26	Q03434|YM12B_YEAST	A.NPSGWSFYGHP.S	N	62.07	1247.54	11	-0.7	624.775	2	59.37	60154000	4	F4:22299	D810_RR_Sample.raw	5	5	97	107			PEAKS DB
14	26	Q03434|YM12B_YEAST	A.IGDLQFHFQDNTKTSIKVLHTP.N	N	62	2538.32	22	1	847.116	3	56.76	5884500	4	F4:21220	D810_RR_Sample.raw	3	3	499	520			PEAKS DB
14	26	Q03434|YM12B_YEAST	P.LDVSASKTEEC(+58.01)EKASTKANSQQTTTP.A	N	61.89	2811.31	26	-0.6	938.109	3	33.44	192930000	1	F1:8461	D810.raw	7	7	33	58	Carboxymethyl	C11:Carboxymethyl:1000.00	PEAKS DB
14	26	Q03434|YM12B_YEAST	P.IVKYGDFYWVSKKYLLP.S	N	61.66	2118.16	17	0	1060.09	2	72.63	171490000	4	F4:31066	D810_RR_Sample.raw	6	6	557	573			PEAKS DB
14	26	Q03434|YM12B_YEAST	R.LNNNGIHINNKVA.C	N	59.97	1419.76	13	-0.2	474.26	3	32.91	1717000	1	F1:8204	D810.raw	1	1	297	309			PEAKS DB
14	26	Q03434|YM12B_YEAST	A.C(+58.01)FTKNVLERSDGTVLAP.I	N	59.95	1906.95	17	-1.2	954.479	2	62.46	66374000	4	F4:24025	D810_RR_Sample.raw	4	4	540	556	Carboxymethyl	C1:Carboxymethyl:1000.00	PEAKS DB
14	26	Q03434|YM12B_YEAST	P.GHLLLDSGASRTLIRSAHHIHSA.S	N	59.63	2448.31	23	-1.4	817.109	3	41.13	204030000	4	F4:11985	D810_RR_Sample.raw	6	6	456	478			PEAKS DB
14	26	Q03434|YM12B_YEAST	P.NWVKTYIKFLQNSNLGGIIP.T	N	58.49	2304.26	20	-0.6	769.095	3	93.6	8908600	4	F4:46834	D810_RR_Sample.raw	2	2	183	202			PEAKS DB
14	26	Q03434|YM12B_YEAST	P.DINVVDAQKRNIP.I	N	58.24	1480.8	13	-0.4	741.407	2	46.09	75158000	1	F1:15979	D810.raw	4	4	483	495			PEAKS DB
14	26	Q03434|YM12B_YEAST	P.G(+56.03)PQSQFPQYP.S	N	58.17	1203.56	10	0	602.785	2	83.47	8626800	3	F3:38669	D810_Prop_Sample.raw	2	2	125	134	Propionyl	G1:Propionyl:1000.00	PEAKS DB
14	26	Q03434|YM12B_YEAST	P.YPQQC(+58.01)M(+15.99)MTQNQANP.S	N	58.08	1726.67	14	-0.9	864.344	2	44.54	269930	1	F1:14838	D810.raw	2	2	85	98	Carboxymethyl	Oxidation (M)	C5:Carboxymethyl:1000.00	M6:Oxidation (M):12.28	PEAKS DB
14	26	Q03434|YM12B_YEAST	P.LDVSASKTEEC(+58.01)EK(+56.03)ASTKANSQQTTTP.A	N	57.86	2867.33	26	-1	956.784	3	47.02	913230	3	F3:14959	D810_Prop_Sample.raw	2	2	33	58	Carboxymethyl	Propionyl	C11:Carboxymethyl:1000.00	K13:Propionyl:22.37	PEAKS DB
14	26	Q03434|YM12B_YEAST	A.VPENPHHASP.Q	N	55.39	1083.51	10	0.7	542.763	2	19.7	10666	1	F1:3640	D810.raw	1	1	63	72			PEAKS DB
14	26	Q03434|YM12B_YEAST	P.GHLLLDSGASRTLIR.S	N	55	1607.91	15	-0.4	536.977	3	46.42	0	4	F4:14863	D810_RR_Sample.raw	0	0	456	470			PEAKS DB
14	26	Q03434|YM12B_YEAST	P.S(+56.03)TDNDSISKSTTEP.I	N	53.57	1536.68	14	0	769.347	2	43.46	342800	2	F2:13442	D810_Prop.raw	1	1	411	424	Propionyl	S1:Propionyl:100.65	PEAKS DB
14	26	Q03434|YM12B_YEAST	P.G(+56.03)HLLLDSGASRTLIR.S	N	53.56	1663.94	15	1	555.653	3	62.2	770240	2	F2:25251	D810_Prop.raw	2	2	456	470	Propionyl	G1:Propionyl:1000.00	PEAKS DB
14	26	Q03434|YM12B_YEAST	R.S(+56.03)YTNTTKP.K	N	53.19	966.466	8	0.1	484.24	2	39.79	3531600	3	F3:11169	D810_Prop_Sample.raw	2	2	373	380	Propionyl	S1:Propionyl:77.93	PEAKS DB
14	26	Q03434|YM12B_YEAST	R.H(+56.03)RHLNMTVA.E	N	52.13	1133.58	9	1.7	567.796	2	33.93	0	3	F3:8303	D810_Prop_Sample.raw	0	0	329	337	Propionyl	H1:Propionyl:1000.00	PEAKS DB
14	26	Q03434|YM12B_YEAST	P.NIAYDLLSLNELA.A	N	51.42	1447.76	13	-0.4	724.885	2	102.69	1060500	1	F1:57661	D810.raw	1	1	521	533			PEAKS DB
14	26	Q03434|YM12B_YEAST	P.S(+56.03)GWSFYGHP.S	N	51.18	1092.47	9	0	547.24	2	81.95	19772000	2	F2:39153	D810_Prop.raw	2	2	99	107	Propionyl	S1:Propionyl:1000.00	PEAKS DB
14	26	Q03434|YM12B_YEAST	R.RNLSDEKNDSRSYTNTTKP.K	N	50.98	2225.07	19	1.2	557.275	4	27.85	3625300	1	F1:5688	D810.raw	2	2	362	380			PEAKS DB
14	26	Q03434|YM12B_YEAST	P.QQC(+58.01)MMTQNQANP.S	N	50.65	1450.56	12	0.3	726.289	2	42.81	39573000	1	F1:13859	D810.raw	2	2	87	98	Carboxymethyl	C3:Carboxymethyl:1000.00	PEAKS DB
14	26	Q03434|YM12B_YEAST	A.STKANSQQTTTP.A	N	50.28	1262.61	12	-0.4	632.312	2	18.97	142920	1	F1:3416	D810.raw	2	2	47	58			PEAKS DB
14	26	Q03434|YM12B_YEAST	A.N(+56.03)PSGWSFYGHP.S	N	49.92	1303.56	11	0.7	652.789	2	82.15	1883100	2	F2:39406	D810_Prop.raw	2	2	97	107	Propionyl	N1:Propionyl:1000.00	PEAKS DB
14	26	Q03434|YM12B_YEAST	A.SVTSKEVHTNQDPLDVSASKTEEC(+58.01)EKA.S	N	48.73	2989.38	27	-0.7	748.352	4	35.5	135930	4	F4:9337	D810_RR_Sample.raw	1	1	20	46	Carboxymethyl	C24:Carboxymethyl:1000.00	PEAKS DB
14	26	Q03434|YM12B_YEAST	P.G(+56.03)HLLLDSGASRTLIRSAHHIHSA.S	N	47.6	2504.34	23	0.3	501.875	5	57.29	9245500	2	F2:22153	D810_Prop.raw	2	2	456	478	Propionyl	G1:Propionyl:1000.00	PEAKS DB
14	26	Q03434|YM12B_YEAST	R.HRHLNM(+15.99)TVAELFLDIHAIYEEQQGSRNSKP.N	N	47.26	3548.76	30	-0.2	710.759	5	70.5	2313700	4	F4:29580	D810_RR_Sample.raw	2	2	329	358	Oxidation (M)	M6:Oxidation (M):1000.00	PEAKS DB
14	26	Q03434|YM12B_YEAST	P.LDVSASK(+56.03)TEEC(+58.01)EKASTKANSQQTTTP.A	N	47.01	2867.33	26	-1	956.784	3	47.02	854120	3	F3:14952	D810_Prop_Sample.raw	2	2	33	58	Propionyl	Carboxymethyl	K7:Propionyl:7.97	C11:Carboxymethyl:1000.00	PEAKS DB
14	26	Q03434|YM12B_YEAST	MESQQLSQHSHISHGSAC(+58.01)A.S	N	46.66	2094.88	19	0.7	699.303	3	28.94	352930	1	F1:6326	D810.raw	1	1	1	19	Carboxymethyl	C18:Carboxymethyl:1000.00	PEAKS DB
14	26	Q03434|YM12B_YEAST	A.R(+56.03)AHNVSTSNNSPSTDNDSISKSTTEP.I	N	46.1	2801.27	26	0.1	934.764	3	32.05	14112	2	F2:7024	D810_Prop.raw	1	1	399	424	Propionyl	R1:Propionyl:57.57	PEAKS DB
14	26	Q03434|YM12B_YEAST	P.LDVSASKTEECEK(+56.03)ASTKANSQQTTTP.A	N	46.01	2809.33	26	-0.1	703.339	4	40.96	212510	3	F3:11731	D810_Prop_Sample.raw	1	1	33	58	Propionyl	K13:Propionyl:0.00	PEAKS DB
14	26	Q03434|YM12B_YEAST	P.D(+56.03)INVVDAQK(+56.03)RNIP.I	N	45.24	1592.85	13	-0.6	797.433	2	83.15	577080	3	F3:38311	D810_Prop_Sample.raw	2	2	483	495	Propionyl	D1:Propionyl:1000.00	K9:Propionyl:1000.00	PEAKS DB
14	26	Q03434|YM12B_YEAST	P.T(+56.03)INNVHTSESTRKYP.Y	N	44.91	1801.9	15	0.4	601.639	3	38.99	0	3	F3:10650	D810_Prop_Sample.raw	0	0	580	594	Propionyl	T1:Propionyl:62.69	PEAKS DB
14	26	Q03434|YM12B_YEAST	P.ENPHHASP.Q	N	43.52	887.389	8	1	444.702	2	15.4	286760	1	F1:2430	D810.raw	1	1	65	72			PEAKS DB
14	26	Q03434|YM12B_YEAST	P.QQC(+58.01)M(+15.99)MTQNQANPSGWSFYGHP.S	N	43.38	2484.99	21	-1.5	1243.5	2	66.35	0	1	F1:28524	D810.raw	0	0	87	107	Carboxymethyl	Oxidation (M)	C3:Carboxymethyl:1000.00	M4:Oxidation (M):9.34	PEAKS DB
14	26	Q03434|YM12B_YEAST	P.GPQSQFPQYPSSVGTPLSTP.S	N	41.63	2074	20	1.5	1038.01	2	74.04	0	1	F1:34516	D810.raw	0	0	125	144			PEAKS DB
14	26	Q03434|YM12B_YEAST	P.LDVSASKTEECEK(+56.03)A.S	N	41.16	1564.73	14	0.5	522.584	3	39.73	1022600	3	F3:10988	D810_Prop_Sample.raw	1	1	33	46	Propionyl	K13:Propionyl:16.36	PEAKS DB
14	26	Q03434|YM12B_YEAST	A.DAFETKVTNIIDRLNNNGIHINNKVA.C	N	40.81	2922.53	26	0.1	731.64	4	73.28	0	4	F4:31527	D810_RR_Sample.raw	0	0	284	309			PEAKS DB
14	26	Q03434|YM12B_YEAST	A.C(+56.03)FTK(+114.04)NVLERSDGTVLAP.I	N	40.07	2019.01	17	-1.6	1010.51	2	100.32	0	3	F3:51156	D810_Prop_Sample.raw	0	0	540	556	Propionyl	DiGly	C1:Propionyl:1000.00	K4:DiGly:1000.00	PEAKS DB
14	26	Q03434|YM12B_YEAST	A.YDLLSLNELA.A	N	39.83	1149.59	10	-0.4	575.803	2	93.11	0	4	F4:46493	D810_RR_Sample.raw	0	0	524	533			PEAKS DB
14	26	Q03434|YM12B_YEAST	A.V(+56.03)PENPHHASP.Q	N	38.92	1139.54	10	0.4	570.775	2	36.31	2816000	3	F3:9386	D810_Prop_Sample.raw	2	2	63	72	Propionyl	V1:Propionyl:1000.00	PEAKS DB
14	26	Q03434|YM12B_YEAST	P.QQC(+58.01)MM(+15.99)TQNQANPSGWSFYGHP.S	N	38.73	2484.99	21	-1.7	1243.5	2	65.64	15876	1	F1:28015	D810.raw	1	1	87	107	Carboxymethyl	Oxidation (M)	C3:Carboxymethyl:1000.00	M5:Oxidation (M):0.00	PEAKS DB
14	26	Q03434|YM12B_YEAST	P.Q(+56.03)QC(+58.01)MMTQNQANPSGWSFYGHP.S	N	37.34	2525.02	21	1.4	1263.52	2	85.82	34811	2	F2:41999	D810_Prop.raw	1	1	87	107	Propionyl	Carboxymethyl	Q1:Propionyl:1000.00	C3:Carboxymethyl:1000.00	PEAKS DB
14	26	Q03434|YM12B_YEAST	P.SGWSFYGHP.S	N	37.27	1036.44	9	-0.1	519.227	2	59.54	63495000	2	F2:23649	D810_Prop.raw	2	2	99	107			PEAKS DB
14	26	Q03434|YM12B_YEAST	P.SPESGNTFTDSSSADSDMTSTK(+56.03)K(+56.03)YVRPP.P	N	35.99	3103.39	28	-2.8	776.853	4	40.18	0	1	F1:11963	D810.raw	0	0	145	172	Propionyl	K22:Propionyl:25.90	K23:Propionyl:25.11	PEAKS DB
14	26	Q03434|YM12B_YEAST	P.GPQSQFP.Q	N	35.83	759.355	7	1	380.685	2	45.58	11511000	4	F4:14535	D810_RR_Sample.raw	1	1	125	131			PEAKS DB
14	26	Q03434|YM12B_YEAST	P.TINNVHTSESTRKYP.Y	N	35.58	1745.87	15	-1.5	582.963	3	28.18	1438000	1	F1:5795	D810.raw	2	2	580	594			PEAKS DB
14	26	Q03434|YM12B_YEAST	P.IQLNNKHDLHLGQELTESTVNHTNHSDDELP.G	N	34.64	3547.69	31	0.5	710.546	5	51.11	3286200	4	F4:17430	D810_RR_Sample.raw	2	2	425	455			PEAKS DB
14	26	Q03434|YM12B_YEAST	P.N(+56.03)YRRNLSDEK(+56.03)NDSR.S	N	34.4	1877.9	14	-0.2	626.973	3	39.46	0	3	F3:10895	D810_Prop_Sample.raw	0	0	359	372	Propionyl	N1:Propionyl:1000.00	K10:Propionyl:1000.00	PEAKS DB
14	26	Q03434|YM12B_YEAST	P.G(+56.03)PQSQFPQYPSSVGTP.L	N	33.26	1731.81	16	-0.8	866.912	2	84.53	11919	2	F2:41066	D810_Prop.raw	1	1	125	140	Propionyl	G1:Propionyl:1000.00	PEAKS DB
14	26	Q03434|YM12B_YEAST	A.SVTSKEVHTNQDPLDVSASKTEEC(+58.01)EKASTKANSQQTTTP.A	N	33.15	4233.98	39	0.8	847.804	5	38.06	4554300	1	F1:10764	D810.raw	1	1	20	58	Carboxymethyl	C24:Carboxymethyl:1000.00	PEAKS DB
14	26	Q03434|YM12B_YEAST	R.REDSILDVFTTILA.F	N	32.64	1591.85	14	1.9	796.932	2	87.1	0	3	F3:41366	D810_Prop_Sample.raw	0	0	707	720			PEAKS DB
14	26	Q03434|YM12B_YEAST	A.ELFLDIHAIYEEQQGSR.N	N	32.61	2047	17	-0.2	683.341	3	75.34	602050	1	F1:35630	D810.raw	1	1	338	354			PEAKS DB
14	26	Q03434|YM12B_YEAST	P.YPQQC(+58.01)MM(+15.99)TQNQANPSGWSFYGHP.S	N	32.4	2745.1	23	-0.3	916.042	3	68.87	218830	1	F1:30457	D810.raw	1	1	85	107	Carboxymethyl	Oxidation (M)	C5:Carboxymethyl:1000.00	M7:Oxidation (M):14.02	PEAKS DB
14	26	Q03434|YM12B_YEAST	P.YPQQC(+58.01)M(+15.99)MTQNQANPSGWSFYGHP.S	N	31.89	2745.1	23	2.5	1373.56	2	68.78	0	1	F1:30478	D810.raw	0	0	85	107	Carboxymethyl	Oxidation (M)	C5:Carboxymethyl:1000.00	M6:Oxidation (M):0.00	PEAKS DB
14	26	Q03434|YM12B_YEAST	P.YPQQC(+58.01)MMTQNQA.N	N	31.51	1499.58	12	0	750.799	2	49.79	258380	4	F4:16617	D810_RR_Sample.raw	1	1	85	96	Carboxymethyl	C5:Carboxymethyl:1000.00	PEAKS DB
14	26	Q03434|YM12B_YEAST	P.N(+56.03)IAYDLLSLNELA.A	N	30.96	1503.78	13	0.8	752.899	2	106	176260	2	F2:58261	D810_Prop.raw	1	1	521	533	Propionyl	N1:Propionyl:1000.00	PEAKS DB
14	26	Q03434|YM12B_YEAST	R.GLSGEYKFLRYTR.H	N	30.4	1588.84	13	0.1	530.619	3	46.91	9583900	4	F4:15021	D810_RR_Sample.raw	1	1	316	328			PEAKS DB
14	26	Q03434|YM12B_YEAST	P.Q(+56.03)QC(+58.01)MMTQNQANP.S	N	29.93	1506.59	12	1	754.303	2	64.61	793060	3	F3:25485	D810_Prop_Sample.raw	1	1	87	98	Propionyl	Carboxymethyl	Q1:Propionyl:1000.00	C3:Carboxymethyl:1000.00	PEAKS DB
14	26	Q03434|YM12B_YEAST	A.SVTSKEVHTNQDPLDVSASKTEECEKASTKANSQQTTTP.A	N	29.55	4175.98	39	0.6	836.203	5	38.79	0	1	F1:11209	D810.raw	0	0	20	58			PEAKS DB
14	26	Q03434|YM12B_YEAST	P.T(+56.03)TVSEQNTEESIIADLPLP.D	N	29.14	2112.05	19	0.4	705.023	3	82.74	831030	1	F1:41268	D810.raw	1	1	1116	1134	Propionyl	T1:Propionyl:1000.00	PEAKS DB
14	26	Q03434|YM12B_YEAST	P.YTPYQMSP.M	N	28.94	985.422	8	0.9	493.719	2	54.23	139030	1	F1:20920	D810.raw	1	1	112	119			PEAKS DB
13	18	P0C2I5|YL12B_YEAST	A.RAHNVSTSNNSPSTDNDSISKSTTEP.I	N	115.63	2745.24	26	-0.7	916.088	3	31.38	3276900	4	F4:7418	D810_RR_Sample.raw	2	2	399	424			PEAKS DB
13	18	P0C2I5|YL12B_YEAST	P.L(+56.03)DVSASKTEEC(+58.01)EKA.S	N	106.78	1622.73	14	0	812.375	2	50.61	12390000	2	F2:17956	D810_Prop.raw	2	2	33	46	Propionyl	Carboxymethyl	L1:Propionyl:146.62	C11:Carboxymethyl:1000.00	PEAKS DB
13	18	P0C2I5|YL12B_YEAST	P.LDVSASKTEECEKA.S	N	100.47	1508.7	14	0.4	755.359	2	33.86	25216000	4	F4:8448	D810_RR_Sample.raw	1	1	33	46			PEAKS DB
13	18	P0C2I5|YL12B_YEAST	P.LDVSASKTEEC(+58.01)EKA.S	N	99.79	1566.71	14	-0.5	784.361	2	33.04	217600000	3	F3:7796	D810_Prop_Sample.raw	4	4	33	46	Carboxymethyl	C11:Carboxymethyl:1000.00	PEAKS DB
13	18	P0C2I5|YL12B_YEAST	A.ELFLDIHAIYEEQQGSRNSKP.N	N	98.45	2473.22	21	-0.3	825.415	3	67	42156000	4	F4:27000	D810_RR_Sample.raw	4	4	338	358			PEAKS DB
13	18	P0C2I5|YL12B_YEAST	A.C(+58.01)(+56.03)ASVTSKEVHTNQDP.L	N	95.76	1728.76	15	-0.1	865.388	2	44.62	507180	3	F3:13660	D810_Prop_Sample.raw	2	2	18	32	Carboxymethyl	Propionyl	C1:Carboxymethyl:1000.00	C1:Propionyl:143.14	PEAKS DB
13	18	P0C2I5|YL12B_YEAST	A.C(+58.01)ASVTSKEVHTNQDP.L	N	93.06	1672.74	15	0	837.375	2	29.22	4269800	1	F1:6486	D810.raw	2	2	18	32	Carboxymethyl	C1:Carboxymethyl:1000.00	PEAKS DB
13	18	P0C2I5|YL12B_YEAST	A.S(+56.03)VTSKEVHTNQDP.L	N	92.64	1496.71	13	-0.5	749.362	2	35.29	92486000	3	F3:8864	D810_Prop_Sample.raw	2	2	20	32	Propionyl	S1:Propionyl:80.90	PEAKS DB
13	18	P0C2I5|YL12B_YEAST	A.SVTSK(+56.03)EVHTNQDP.L	N	88.71	1496.71	13	-0.8	749.362	2	36.26	12809000	3	F3:9517	D810_Prop_Sample.raw	2	2	20	32	Propionyl	K5:Propionyl:52.86	PEAKS DB
13	18	P0C2I5|YL12B_YEAST	P.YPQQC(+58.01)MMTQNQANPSGWSFYGHP.S	N	88.29	2729.11	23	0.7	1365.56	2	73.62	49563000	1	F1:34318	D810.raw	4	4	85	107	Carboxymethyl	C5:Carboxymethyl:1000.00	PEAKS DB
13	18	P0C2I5|YL12B_YEAST	P.T(+56.03)INNVHTSESTR.K	N	87.91	1413.68	12	0.1	707.85	2	33.46	386180	2	F2:7755	D810_Prop.raw	1	1	580	591	Propionyl	T1:Propionyl:1000.00	PEAKS DB
13	18	P0C2I5|YL12B_YEAST	A.SVTSKEVHTNQDP.L	N	85.76	1440.68	13	-0.2	721.349	2	27.54	845670	1	F1:5498	D810.raw	1	1	20	32			PEAKS DB
13	18	P0C2I5|YL12B_YEAST	A.S(+56.03)VTSK(+56.03)EVHTNQDP.L	N	83.82	1552.74	13	-0.3	777.375	2	53.41	14236000	2	F2:19707	D810_Prop.raw	7	7	20	32	Propionyl	S1:Propionyl:1000.00	K5:Propionyl:1000.00	PEAKS DB
13	18	P0C2I5|YL12B_YEAST	P.L(+56.03)DVSASKTEECEK(+56.03)A.S	N	83.22	1620.76	14	-1.4	811.384	2	59.5	1138700	3	F3:22308	D810_Prop_Sample.raw	2	2	33	46	Propionyl	L1:Propionyl:143.14	K13:Propionyl:53.79	PEAKS DB
13	18	P0C2I5|YL12B_YEAST	R.AHNVSTSNNSPSTDNDSISKSTTEP.I	N	82.57	2589.14	25	-0.8	864.054	3	32.23	66734	3	F3:7374	D810_Prop_Sample.raw	1	1	400	424			PEAKS DB
13	18	P0C2I5|YL12B_YEAST	P.INAIGDLQFHFQDNTKTSIKVLHTP.N	N	82.11	2836.49	25	-0.7	946.502	3	64.61	21329000	4	F4:25413	D810_RR_Sample.raw	5	5	496	520			PEAKS DB
13	18	P0C2I5|YL12B_YEAST	P.LDVSASKTEEC(+58.01)EK(+56.03)A.S	N	80.37	1622.73	14	-0.3	812.374	2	45.78	2286000	3	F3:14321	D810_Prop_Sample.raw	2	2	33	46	Carboxymethyl	Propionyl	C11:Carboxymethyl:1000.00	K13:Propionyl:63.13	PEAKS DB
13	18	P0C2I5|YL12B_YEAST	P.ESGNTFTDSSSADSDMTSTKKYVRPPP.M	N	78.93	2904.31	27	0.6	969.111	3	45.03	51483000	1	F1:15253	D810.raw	6	6	147	173			PEAKS DB
13	18	P0C2I5|YL12B_YEAST	P.LDVSASKTEECEKASTKANSQQTTTP.A	N	77.67	2753.3	26	-0.2	918.775	3	34.51	122390000	4	F4:8687	D810_RR_Sample.raw	4	4	33	58			PEAKS DB
13	18	P0C2I5|YL12B_YEAST	A.E(+56.03)LFLDIHAIYEEQQGSRNSKP.N	N	77.58	2529.25	21	1.1	844.092	3	91.15	114970	3	F3:44241	D810_Prop_Sample.raw	2	2	338	358	Propionyl	E1:Propionyl:77.79	PEAKS DB
13	18	P0C2I5|YL12B_YEAST	P.STDNDSISKSTTEP.I	N	76.12	1480.65	14	0	741.334	2	32.41	309610	3	F3:7468	D810_Prop_Sample.raw	1	1	411	424			PEAKS DB
13	18	P0C2I5|YL12B_YEAST	P.YPQQC(+58.01)MMTQNQANP.S	N	75.96	1710.68	14	-0.6	856.347	2	51.14	111310000	2	F2:18283	D810_Prop.raw	4	4	85	98	Carboxymethyl	C5:Carboxymethyl:1000.00	PEAKS DB
13	18	P0C2I5|YL12B_YEAST	P.LDVSASKTEEC(+58.01)EKASTK(+56.03)ANSQQTTTP.A	N	75.85	2867.33	26	0.1	956.785	3	45.14	1548300	3	F3:13973	D810_Prop_Sample.raw	2	2	33	58	Carboxymethyl	Propionyl	C11:Carboxymethyl:1000.00	K17:Propionyl:19.86	PEAKS DB
13	18	P0C2I5|YL12B_YEAST	A.C(+58.01)(+56.03)FTKNVLERSDGTVLAP.I	N	75.09	1962.97	17	-0.3	982.493	2	79.29	3537300	2	F2:37349	D810_Prop.raw	2	2	540	556	Carboxymethyl	Propionyl	C1:Carboxymethyl:1000.00	C1:Propionyl:65.81	PEAKS DB
13	18	P0C2I5|YL12B_YEAST	P.QQC(+58.01)MMTQNQANPSGWSFYGHP.S	N	74.89	2468.99	21	-0.6	1235.5	2	70.67	41385000	4	F4:29509	D810_RR_Sample.raw	4	4	87	107	Carboxymethyl	C3:Carboxymethyl:1000.00	PEAKS DB
13	18	P0C2I5|YL12B_YEAST	P.LDVSASK(+56.03)TEEC(+58.01)EKA.S	N	73.07	1622.73	14	0.7	812.375	2	47.35	2107500	2	F2:15740	D810_Prop.raw	2	2	33	46	Propionyl	Carboxymethyl	K7:Propionyl:62.39	C11:Carboxymethyl:1000.00	PEAKS DB
13	18	P0C2I5|YL12B_YEAST	R.L(+56.03)NNNGIHINNKVA.C	N	70.75	1475.78	13	-0.3	738.899	2	53.17	24107	2	F2:19544	D810_Prop.raw	1	1	297	309	Propionyl	L1:Propionyl:116.87	PEAKS DB
13	18	P0C2I5|YL12B_YEAST	A.AVDITAC(+58.01)FTKNVLERSDGTVLAP.I	N	70.48	2477.25	23	-0.7	1239.63	2	82.6	16473000	4	F4:38554	D810_RR_Sample.raw	3	3	534	556	Carboxymethyl	C7:Carboxymethyl:1000.00	PEAKS DB
13	18	P0C2I5|YL12B_YEAST	P.GPQSQFPQYPSSVGTP.L	N	70.15	1675.78	16	0.5	838.9	2	63.86	15308000	1	F1:26768	D810.raw	2	2	125	140			PEAKS DB
13	18	P0C2I5|YL12B_YEAST	R.HRHLNMTVAELFLDIHAIYEEQQGSRNSKP.N	N	69.91	3532.76	30	-1.2	884.197	4	74.69	67651000	4	F4:32598	D810_RR_Sample.raw	6	6	329	358			PEAKS DB
13	18	P0C2I5|YL12B_YEAST	P.FQYLHTDIFGPVHNLP.N	N	69.26	1896.95	16	0.2	633.325	3	73.64	3851300	1	F1:34349	D810.raw	2	2	665	680			PEAKS DB
13	18	P0C2I5|YL12B_YEAST	P.L(+56.03)DVSASKTEEC(+58.01)EKASTKANSQQTTTP.A	N	67.72	2867.33	26	-0.3	956.785	3	48.33	3394100	3	F3:15780	D810_Prop_Sample.raw	2	2	33	58	Propionyl	Carboxymethyl	L1:Propionyl:72.73	C11:Carboxymethyl:1000.00	PEAKS DB
13	18	P0C2I5|YL12B_YEAST	P.YPQQC(+58.01)MM(+15.99)TQNQANP.S	N	66.73	1726.67	14	-0.4	864.344	2	43.99	1322900	3	F3:13263	D810_Prop_Sample.raw	2	2	85	98	Carboxymethyl	Oxidation (M)	C5:Carboxymethyl:1000.00	M7:Oxidation (M):11.06	PEAKS DB
13	18	P0C2I5|YL12B_YEAST	P.D(+56.03)INVVDAQKRNIP.I	N	65.59	1536.83	13	-0.7	769.42	2	60.66	2034700	2	F2:24199	D810_Prop.raw	1	1	483	495	Propionyl	D1:Propionyl:135.04	PEAKS DB
13	18	P0C2I5|YL12B_YEAST	P.GPQSQFPQYP.S	N	64.84	1147.53	10	-0.2	574.772	2	58.52	31735000	4	F4:22108	D810_RR_Sample.raw	1	1	125	134			PEAKS DB
13	18	P0C2I5|YL12B_YEAST	R.GLSGEYKFLR.Y	N	63.88	1168.62	10	-0.9	390.548	3	45.68	759360	1	F1:15580	D810.raw	1	1	316	325			PEAKS DB
13	18	P0C2I5|YL12B_YEAST	A.NPSGWSFYGHP.S	N	62.07	1247.54	11	-0.7	624.775	2	59.37	60154000	4	F4:22299	D810_RR_Sample.raw	5	5	97	107			PEAKS DB
13	18	P0C2I5|YL12B_YEAST	A.IGDLQFHFQDNTKTSIKVLHTP.N	N	62	2538.32	22	1	847.116	3	56.76	5884500	4	F4:21220	D810_RR_Sample.raw	3	3	499	520			PEAKS DB
13	18	P0C2I5|YL12B_YEAST	P.LDVSASKTEEC(+58.01)EKASTKANSQQTTTP.A	N	61.89	2811.31	26	-0.6	938.109	3	33.44	192930000	1	F1:8461	D810.raw	7	7	33	58	Carboxymethyl	C11:Carboxymethyl:1000.00	PEAKS DB
13	18	P0C2I5|YL12B_YEAST	P.IVKYGDFYWVSKKYLLP.S	N	61.66	2118.16	17	0	1060.09	2	72.63	171490000	4	F4:31066	D810_RR_Sample.raw	6	6	557	573			PEAKS DB
13	18	P0C2I5|YL12B_YEAST	R.LNNNGIHINNKVA.C	N	59.97	1419.76	13	-0.2	474.26	3	32.91	1717000	1	F1:8204	D810.raw	1	1	297	309			PEAKS DB
13	18	P0C2I5|YL12B_YEAST	A.C(+58.01)FTKNVLERSDGTVLAP.I	N	59.95	1906.95	17	-1.2	954.479	2	62.46	66374000	4	F4:24025	D810_RR_Sample.raw	4	4	540	556	Carboxymethyl	C1:Carboxymethyl:1000.00	PEAKS DB
13	18	P0C2I5|YL12B_YEAST	P.GHLLLDSGASRTLIRSAHHIHSA.S	N	59.63	2448.31	23	-1.4	817.109	3	41.13	204030000	4	F4:11985	D810_RR_Sample.raw	6	6	456	478			PEAKS DB
13	18	P0C2I5|YL12B_YEAST	P.NWVKTYIKFLQNSNLGGIIP.T	N	58.49	2304.26	20	-0.6	769.095	3	93.6	8908600	4	F4:46834	D810_RR_Sample.raw	2	2	183	202			PEAKS DB
13	18	P0C2I5|YL12B_YEAST	P.DINVVDAQKRNIP.I	N	58.24	1480.8	13	-0.4	741.407	2	46.09	75158000	1	F1:15979	D810.raw	4	4	483	495			PEAKS DB
13	18	P0C2I5|YL12B_YEAST	P.G(+56.03)PQSQFPQYP.S	N	58.17	1203.56	10	0	602.785	2	83.47	8626800	3	F3:38669	D810_Prop_Sample.raw	2	2	125	134	Propionyl	G1:Propionyl:1000.00	PEAKS DB
13	18	P0C2I5|YL12B_YEAST	P.YPQQC(+58.01)M(+15.99)MTQNQANP.S	N	58.08	1726.67	14	-0.9	864.344	2	44.54	269930	1	F1:14838	D810.raw	2	2	85	98	Carboxymethyl	Oxidation (M)	C5:Carboxymethyl:1000.00	M6:Oxidation (M):12.28	PEAKS DB
13	18	P0C2I5|YL12B_YEAST	P.LDVSASKTEEC(+58.01)EK(+56.03)ASTKANSQQTTTP.A	N	57.86	2867.33	26	-1	956.784	3	47.02	913230	3	F3:14959	D810_Prop_Sample.raw	2	2	33	58	Carboxymethyl	Propionyl	C11:Carboxymethyl:1000.00	K13:Propionyl:22.37	PEAKS DB
13	18	P0C2I5|YL12B_YEAST	A.VPENPHHASP.Q	N	55.39	1083.51	10	0.7	542.763	2	19.7	10666	1	F1:3640	D810.raw	1	1	63	72			PEAKS DB
13	18	P0C2I5|YL12B_YEAST	P.GHLLLDSGASRTLIR.S	N	55	1607.91	15	-0.4	536.977	3	46.42	0	4	F4:14863	D810_RR_Sample.raw	0	0	456	470			PEAKS DB
13	18	P0C2I5|YL12B_YEAST	P.S(+56.03)TDNDSISKSTTEP.I	N	53.57	1536.68	14	0	769.347	2	43.46	342800	2	F2:13442	D810_Prop.raw	1	1	411	424	Propionyl	S1:Propionyl:100.65	PEAKS DB
13	18	P0C2I5|YL12B_YEAST	P.G(+56.03)HLLLDSGASRTLIR.S	N	53.56	1663.94	15	1	555.653	3	62.2	770240	2	F2:25251	D810_Prop.raw	2	2	456	470	Propionyl	G1:Propionyl:1000.00	PEAKS DB
13	18	P0C2I5|YL12B_YEAST	R.S(+56.03)YTNTTKP.K	N	53.19	966.466	8	0.1	484.24	2	39.79	3531600	3	F3:11169	D810_Prop_Sample.raw	2	2	373	380	Propionyl	S1:Propionyl:77.93	PEAKS DB
13	18	P0C2I5|YL12B_YEAST	R.H(+56.03)RHLNMTVA.E	N	52.13	1133.58	9	1.7	567.796	2	33.93	0	3	F3:8303	D810_Prop_Sample.raw	0	0	329	337	Propionyl	H1:Propionyl:1000.00	PEAKS DB
13	18	P0C2I5|YL12B_YEAST	P.NIAYDLLSLNELA.A	N	51.42	1447.76	13	-0.4	724.885	2	102.69	1060500	1	F1:57661	D810.raw	1	1	521	533			PEAKS DB
13	18	P0C2I5|YL12B_YEAST	P.S(+56.03)GWSFYGHP.S	N	51.18	1092.47	9	0	547.24	2	81.95	19772000	2	F2:39153	D810_Prop.raw	2	2	99	107	Propionyl	S1:Propionyl:1000.00	PEAKS DB
13	18	P0C2I5|YL12B_YEAST	R.RNLSDEKNDSRSYTNTTKP.K	N	50.98	2225.07	19	1.2	557.275	4	27.85	3625300	1	F1:5688	D810.raw	2	2	362	380			PEAKS DB
13	18	P0C2I5|YL12B_YEAST	P.QQC(+58.01)MMTQNQANP.S	N	50.65	1450.56	12	0.3	726.289	2	42.81	39573000	1	F1:13859	D810.raw	2	2	87	98	Carboxymethyl	C3:Carboxymethyl:1000.00	PEAKS DB
13	18	P0C2I5|YL12B_YEAST	A.STKANSQQTTTP.A	N	50.28	1262.61	12	-0.4	632.312	2	18.97	142920	1	F1:3416	D810.raw	2	2	47	58			PEAKS DB
13	18	P0C2I5|YL12B_YEAST	A.N(+56.03)PSGWSFYGHP.S	N	49.92	1303.56	11	0.7	652.789	2	82.15	1883100	2	F2:39406	D810_Prop.raw	2	2	97	107	Propionyl	N1:Propionyl:1000.00	PEAKS DB
13	18	P0C2I5|YL12B_YEAST	A.SVTSKEVHTNQDPLDVSASKTEEC(+58.01)EKA.S	N	48.73	2989.38	27	-0.7	748.352	4	35.5	135930	4	F4:9337	D810_RR_Sample.raw	1	1	20	46	Carboxymethyl	C24:Carboxymethyl:1000.00	PEAKS DB
13	18	P0C2I5|YL12B_YEAST	P.G(+56.03)HLLLDSGASRTLIRSAHHIHSA.S	N	47.6	2504.34	23	0.3	501.875	5	57.29	9245500	2	F2:22153	D810_Prop.raw	2	2	456	478	Propionyl	G1:Propionyl:1000.00	PEAKS DB
13	18	P0C2I5|YL12B_YEAST	R.HRHLNM(+15.99)TVAELFLDIHAIYEEQQGSRNSKP.N	N	47.26	3548.76	30	-0.2	710.759	5	70.5	2313700	4	F4:29580	D810_RR_Sample.raw	2	2	329	358	Oxidation (M)	M6:Oxidation (M):1000.00	PEAKS DB
13	18	P0C2I5|YL12B_YEAST	P.LDVSASK(+56.03)TEEC(+58.01)EKASTKANSQQTTTP.A	N	47.01	2867.33	26	-1	956.784	3	47.02	854120	3	F3:14952	D810_Prop_Sample.raw	2	2	33	58	Propionyl	Carboxymethyl	K7:Propionyl:7.97	C11:Carboxymethyl:1000.00	PEAKS DB
13	18	P0C2I5|YL12B_YEAST	A.R(+56.03)AHNVSTSNNSPSTDNDSISKSTTEP.I	N	46.1	2801.27	26	0.1	934.764	3	32.05	14112	2	F2:7024	D810_Prop.raw	1	1	399	424	Propionyl	R1:Propionyl:57.57	PEAKS DB
13	18	P0C2I5|YL12B_YEAST	P.LDVSASKTEECEK(+56.03)ASTKANSQQTTTP.A	N	46.01	2809.33	26	-0.1	703.339	4	40.96	212510	3	F3:11731	D810_Prop_Sample.raw	1	1	33	58	Propionyl	K13:Propionyl:0.00	PEAKS DB
13	18	P0C2I5|YL12B_YEAST	P.D(+56.03)INVVDAQK(+56.03)RNIP.I	N	45.24	1592.85	13	-0.6	797.433	2	83.15	577080	3	F3:38311	D810_Prop_Sample.raw	2	2	483	495	Propionyl	D1:Propionyl:1000.00	K9:Propionyl:1000.00	PEAKS DB
13	18	P0C2I5|YL12B_YEAST	P.T(+56.03)INNVHTSESTRKYP.Y	N	44.91	1801.9	15	0.4	601.639	3	38.99	0	3	F3:10650	D810_Prop_Sample.raw	0	0	580	594	Propionyl	T1:Propionyl:62.69	PEAKS DB
13	18	P0C2I5|YL12B_YEAST	P.ENPHHASP.Q	N	43.52	887.389	8	1	444.702	2	15.4	286760	1	F1:2430	D810.raw	1	1	65	72			PEAKS DB
13	18	P0C2I5|YL12B_YEAST	P.QQC(+58.01)M(+15.99)MTQNQANPSGWSFYGHP.S	N	43.38	2484.99	21	-1.5	1243.5	2	66.35	0	1	F1:28524	D810.raw	0	0	87	107	Carboxymethyl	Oxidation (M)	C3:Carboxymethyl:1000.00	M4:Oxidation (M):9.34	PEAKS DB
13	18	P0C2I5|YL12B_YEAST	P.ISHGSAC(+58.01)A.S	N	42.46	802.328	8	-0.3	402.171	2	19.19	106270	1	F1:3410	D810.raw	1	1	12	19	Carboxymethyl	C7:Carboxymethyl:1000.00	PEAKS DB
13	18	P0C2I5|YL12B_YEAST	P.GPQSQFPQYPSSVGTPLSTP.S	N	41.63	2074	20	1.5	1038.01	2	74.04	0	1	F1:34516	D810.raw	0	0	125	144			PEAKS DB
13	18	P0C2I5|YL12B_YEAST	P.LDVSASKTEECEK(+56.03)A.S	N	41.16	1564.73	14	0.5	522.584	3	39.73	1022600	3	F3:10988	D810_Prop_Sample.raw	1	1	33	46	Propionyl	K13:Propionyl:16.36	PEAKS DB
13	18	P0C2I5|YL12B_YEAST	A.DAFETKVTNIIDRLNNNGIHINNKVA.C	N	40.81	2922.53	26	0.1	731.64	4	73.28	0	4	F4:31527	D810_RR_Sample.raw	0	0	284	309			PEAKS DB
13	18	P0C2I5|YL12B_YEAST	A.C(+56.03)FTK(+114.04)NVLERSDGTVLAP.I	N	40.07	2019.01	17	-1.6	1010.51	2	100.32	0	3	F3:51156	D810_Prop_Sample.raw	0	0	540	556	Propionyl	DiGly	C1:Propionyl:1000.00	K4:DiGly:1000.00	PEAKS DB
13	18	P0C2I5|YL12B_YEAST	A.YDLLSLNELA.A	N	39.83	1149.59	10	-0.4	575.803	2	93.11	0	4	F4:46493	D810_RR_Sample.raw	0	0	524	533			PEAKS DB
13	18	P0C2I5|YL12B_YEAST	A.V(+56.03)PENPHHASP.Q	N	38.92	1139.54	10	0.4	570.775	2	36.31	2816000	3	F3:9386	D810_Prop_Sample.raw	2	2	63	72	Propionyl	V1:Propionyl:1000.00	PEAKS DB
13	18	P0C2I5|YL12B_YEAST	P.QQC(+58.01)MM(+15.99)TQNQANPSGWSFYGHP.S	N	38.73	2484.99	21	-1.7	1243.5	2	65.64	15876	1	F1:28015	D810.raw	1	1	87	107	Carboxymethyl	Oxidation (M)	C3:Carboxymethyl:1000.00	M5:Oxidation (M):0.00	PEAKS DB
13	18	P0C2I5|YL12B_YEAST	P.Q(+56.03)QC(+58.01)MMTQNQANPSGWSFYGHP.S	N	37.34	2525.02	21	1.4	1263.52	2	85.82	34811	2	F2:41999	D810_Prop.raw	1	1	87	107	Propionyl	Carboxymethyl	Q1:Propionyl:1000.00	C3:Carboxymethyl:1000.00	PEAKS DB
13	18	P0C2I5|YL12B_YEAST	P.SGWSFYGHP.S	N	37.27	1036.44	9	-0.1	519.227	2	59.54	63495000	2	F2:23649	D810_Prop.raw	2	2	99	107			PEAKS DB
13	18	P0C2I5|YL12B_YEAST	P.SPESGNTFTDSSSADSDMTSTK(+56.03)K(+56.03)YVRPP.P	N	35.99	3103.39	28	-2.8	776.853	4	40.18	0	1	F1:11963	D810.raw	0	0	145	172	Propionyl	K22:Propionyl:25.90	K23:Propionyl:25.11	PEAKS DB
13	18	P0C2I5|YL12B_YEAST	P.GPQSQFP.Q	N	35.83	759.355	7	1	380.685	2	45.58	11511000	4	F4:14535	D810_RR_Sample.raw	1	1	125	131			PEAKS DB
13	18	P0C2I5|YL12B_YEAST	P.TINNVHTSESTRKYP.Y	N	35.58	1745.87	15	-1.5	582.963	3	28.18	1438000	1	F1:5795	D810.raw	2	2	580	594			PEAKS DB
13	18	P0C2I5|YL12B_YEAST	P.IQLNNKHDLHLGQELTESTVNHTNHSDDELP.G	N	34.64	3547.69	31	0.5	710.546	5	51.11	3286200	4	F4:17430	D810_RR_Sample.raw	2	2	425	455			PEAKS DB
13	18	P0C2I5|YL12B_YEAST	P.N(+56.03)YRRNLSDEK(+56.03)NDSR.S	N	34.4	1877.9	14	-0.2	626.973	3	39.46	0	3	F3:10895	D810_Prop_Sample.raw	0	0	359	372	Propionyl	N1:Propionyl:1000.00	K10:Propionyl:1000.00	PEAKS DB
13	18	P0C2I5|YL12B_YEAST	P.G(+56.03)PQSQFPQYPSSVGTP.L	N	33.26	1731.81	16	-0.8	866.912	2	84.53	11919	2	F2:41066	D810_Prop.raw	1	1	125	140	Propionyl	G1:Propionyl:1000.00	PEAKS DB
13	18	P0C2I5|YL12B_YEAST	A.SVTSKEVHTNQDPLDVSASKTEEC(+58.01)EKASTKANSQQTTTP.A	N	33.15	4233.98	39	0.8	847.804	5	38.06	4554300	1	F1:10764	D810.raw	1	1	20	58	Carboxymethyl	C24:Carboxymethyl:1000.00	PEAKS DB
13	18	P0C2I5|YL12B_YEAST	R.REDSILDVFTTILA.F	N	32.64	1591.85	14	1.9	796.932	2	87.1	0	3	F3:41366	D810_Prop_Sample.raw	0	0	707	720			PEAKS DB
13	18	P0C2I5|YL12B_YEAST	A.ELFLDIHAIYEEQQGSR.N	N	32.61	2047	17	-0.2	683.341	3	75.34	602050	1	F1:35630	D810.raw	1	1	338	354			PEAKS DB
13	18	P0C2I5|YL12B_YEAST	P.YPQQC(+58.01)MM(+15.99)TQNQANPSGWSFYGHP.S	N	32.4	2745.1	23	-0.3	916.042	3	68.87	218830	1	F1:30457	D810.raw	1	1	85	107	Carboxymethyl	Oxidation (M)	C5:Carboxymethyl:1000.00	M7:Oxidation (M):14.02	PEAKS DB
13	18	P0C2I5|YL12B_YEAST	P.YPQQC(+58.01)M(+15.99)MTQNQANPSGWSFYGHP.S	N	31.89	2745.1	23	2.5	1373.56	2	68.78	0	1	F1:30478	D810.raw	0	0	85	107	Carboxymethyl	Oxidation (M)	C5:Carboxymethyl:1000.00	M6:Oxidation (M):0.00	PEAKS DB
13	18	P0C2I5|YL12B_YEAST	P.YPQQC(+58.01)MMTQNQA.N	N	31.51	1499.58	12	0	750.799	2	49.79	258380	4	F4:16617	D810_RR_Sample.raw	1	1	85	96	Carboxymethyl	C5:Carboxymethyl:1000.00	PEAKS DB
13	18	P0C2I5|YL12B_YEAST	P.N(+56.03)IAYDLLSLNELA.A	N	30.96	1503.78	13	0.8	752.899	2	106	176260	2	F2:58261	D810_Prop.raw	1	1	521	533	Propionyl	N1:Propionyl:1000.00	PEAKS DB
13	18	P0C2I5|YL12B_YEAST	R.GLSGEYKFLRYTR.H	N	30.4	1588.84	13	0.1	530.619	3	46.91	9583900	4	F4:15021	D810_RR_Sample.raw	1	1	316	328			PEAKS DB
13	18	P0C2I5|YL12B_YEAST	P.Q(+56.03)QC(+58.01)MMTQNQANP.S	N	29.93	1506.59	12	1	754.303	2	64.61	793060	3	F3:25485	D810_Prop_Sample.raw	1	1	87	98	Propionyl	Carboxymethyl	Q1:Propionyl:1000.00	C3:Carboxymethyl:1000.00	PEAKS DB
13	18	P0C2I5|YL12B_YEAST	A.SVTSKEVHTNQDPLDVSASKTEECEKASTKANSQQTTTP.A	N	29.55	4175.98	39	0.6	836.203	5	38.79	0	1	F1:11209	D810.raw	0	0	20	58			PEAKS DB
13	18	P0C2I5|YL12B_YEAST	P.T(+56.03)TVSEQNTEESIIADLPLP.D	N	29.14	2112.05	19	0.4	705.023	3	82.74	831030	1	F1:41268	D810.raw	1	1	1116	1134	Propionyl	T1:Propionyl:1000.00	PEAKS DB
13	18	P0C2I5|YL12B_YEAST	P.YTPYQMSP.M	N	28.94	985.422	8	0.9	493.719	2	54.23	139030	1	F1:20920	D810.raw	1	1	112	119			PEAKS DB
13	22	Q12414|YP11B_YEAST	A.RAHNVSTSNNSPSTDNDSISKSTTEP.I	N	115.63	2745.24	26	-0.7	916.088	3	31.38	3276900	4	F4:7418	D810_RR_Sample.raw	2	2	399	424			PEAKS DB
13	22	Q12414|YP11B_YEAST	P.L(+56.03)DVSASKTEEC(+58.01)EKA.S	N	106.78	1622.73	14	0	812.375	2	50.61	12390000	2	F2:17956	D810_Prop.raw	2	2	33	46	Propionyl	Carboxymethyl	L1:Propionyl:146.62	C11:Carboxymethyl:1000.00	PEAKS DB
13	22	Q12414|YP11B_YEAST	P.LDVSASKTEECEKA.S	N	100.47	1508.7	14	0.4	755.359	2	33.86	25216000	4	F4:8448	D810_RR_Sample.raw	1	1	33	46			PEAKS DB
13	22	Q12414|YP11B_YEAST	P.LDVSASKTEEC(+58.01)EKA.S	N	99.79	1566.71	14	-0.5	784.361	2	33.04	217600000	3	F3:7796	D810_Prop_Sample.raw	4	4	33	46	Carboxymethyl	C11:Carboxymethyl:1000.00	PEAKS DB
13	22	Q12414|YP11B_YEAST	A.ELFLDIHAIYEEQQGSRNSKP.N	N	98.45	2473.22	21	-0.3	825.415	3	67	42156000	4	F4:27000	D810_RR_Sample.raw	4	4	338	358			PEAKS DB
13	22	Q12414|YP11B_YEAST	A.C(+58.01)(+56.03)ASVTSKEVHTNQDP.L	N	95.76	1728.76	15	-0.1	865.388	2	44.62	507180	3	F3:13660	D810_Prop_Sample.raw	2	2	18	32	Carboxymethyl	Propionyl	C1:Carboxymethyl:1000.00	C1:Propionyl:143.14	PEAKS DB
13	22	Q12414|YP11B_YEAST	A.C(+58.01)ASVTSKEVHTNQDP.L	N	93.06	1672.74	15	0	837.375	2	29.22	4269800	1	F1:6486	D810.raw	2	2	18	32	Carboxymethyl	C1:Carboxymethyl:1000.00	PEAKS DB
13	22	Q12414|YP11B_YEAST	A.S(+56.03)VTSKEVHTNQDP.L	N	92.64	1496.71	13	-0.5	749.362	2	35.29	92486000	3	F3:8864	D810_Prop_Sample.raw	2	2	20	32	Propionyl	S1:Propionyl:80.90	PEAKS DB
13	22	Q12414|YP11B_YEAST	A.SVTSK(+56.03)EVHTNQDP.L	N	88.71	1496.71	13	-0.8	749.362	2	36.26	12809000	3	F3:9517	D810_Prop_Sample.raw	2	2	20	32	Propionyl	K5:Propionyl:52.86	PEAKS DB
13	22	Q12414|YP11B_YEAST	P.YPQQC(+58.01)MMTQNQANPSGWSFYGHP.S	N	88.29	2729.11	23	0.7	1365.56	2	73.62	49563000	1	F1:34318	D810.raw	4	4	85	107	Carboxymethyl	C5:Carboxymethyl:1000.00	PEAKS DB
13	22	Q12414|YP11B_YEAST	P.T(+56.03)INNVHTSESTR.K	N	87.91	1413.68	12	0.1	707.85	2	33.46	386180	2	F2:7755	D810_Prop.raw	1	1	580	591	Propionyl	T1:Propionyl:1000.00	PEAKS DB
13	22	Q12414|YP11B_YEAST	A.SVTSKEVHTNQDP.L	N	85.76	1440.68	13	-0.2	721.349	2	27.54	845670	1	F1:5498	D810.raw	1	1	20	32			PEAKS DB
13	22	Q12414|YP11B_YEAST	A.S(+56.03)VTSK(+56.03)EVHTNQDP.L	N	83.82	1552.74	13	-0.3	777.375	2	53.41	14236000	2	F2:19707	D810_Prop.raw	7	7	20	32	Propionyl	S1:Propionyl:1000.00	K5:Propionyl:1000.00	PEAKS DB
13	22	Q12414|YP11B_YEAST	P.L(+56.03)DVSASKTEECEK(+56.03)A.S	N	83.22	1620.76	14	-1.4	811.384	2	59.5	1138700	3	F3:22308	D810_Prop_Sample.raw	2	2	33	46	Propionyl	L1:Propionyl:143.14	K13:Propionyl:53.79	PEAKS DB
13	22	Q12414|YP11B_YEAST	R.AHNVSTSNNSPSTDNDSISKSTTEP.I	N	82.57	2589.14	25	-0.8	864.054	3	32.23	66734	3	F3:7374	D810_Prop_Sample.raw	1	1	400	424			PEAKS DB
13	22	Q12414|YP11B_YEAST	P.INAIGDLQFHFQDNTKTSIKVLHTP.N	N	82.11	2836.49	25	-0.7	946.502	3	64.61	21329000	4	F4:25413	D810_RR_Sample.raw	5	5	496	520			PEAKS DB
13	22	Q12414|YP11B_YEAST	P.LDVSASKTEEC(+58.01)EK(+56.03)A.S	N	80.37	1622.73	14	-0.3	812.374	2	45.78	2286000	3	F3:14321	D810_Prop_Sample.raw	2	2	33	46	Carboxymethyl	Propionyl	C11:Carboxymethyl:1000.00	K13:Propionyl:63.13	PEAKS DB
13	22	Q12414|YP11B_YEAST	P.ESGNTFTDSSSADSDMTSTKKYVRPPP.M	N	78.93	2904.31	27	0.6	969.111	3	45.03	51483000	1	F1:15253	D810.raw	6	6	147	173			PEAKS DB
13	22	Q12414|YP11B_YEAST	P.LDVSASKTEECEKASTKANSQQTTTP.A	N	77.67	2753.3	26	-0.2	918.775	3	34.51	122390000	4	F4:8687	D810_RR_Sample.raw	4	4	33	58			PEAKS DB
13	22	Q12414|YP11B_YEAST	A.E(+56.03)LFLDIHAIYEEQQGSRNSKP.N	N	77.58	2529.25	21	1.1	844.092	3	91.15	114970	3	F3:44241	D810_Prop_Sample.raw	2	2	338	358	Propionyl	E1:Propionyl:77.79	PEAKS DB
13	22	Q12414|YP11B_YEAST	P.STDNDSISKSTTEP.I	N	76.12	1480.65	14	0	741.334	2	32.41	309610	3	F3:7468	D810_Prop_Sample.raw	1	1	411	424			PEAKS DB
13	22	Q12414|YP11B_YEAST	P.YPQQC(+58.01)MMTQNQANP.S	N	75.96	1710.68	14	-0.6	856.347	2	51.14	111310000	2	F2:18283	D810_Prop.raw	4	4	85	98	Carboxymethyl	C5:Carboxymethyl:1000.00	PEAKS DB
13	22	Q12414|YP11B_YEAST	P.LDVSASKTEEC(+58.01)EKASTK(+56.03)ANSQQTTTP.A	N	75.85	2867.33	26	0.1	956.785	3	45.14	1548300	3	F3:13973	D810_Prop_Sample.raw	2	2	33	58	Carboxymethyl	Propionyl	C11:Carboxymethyl:1000.00	K17:Propionyl:19.86	PEAKS DB
13	22	Q12414|YP11B_YEAST	A.C(+58.01)(+56.03)FTKNVLERSDGTVLAP.I	N	75.09	1962.97	17	-0.3	982.493	2	79.29	3537300	2	F2:37349	D810_Prop.raw	2	2	540	556	Carboxymethyl	Propionyl	C1:Carboxymethyl:1000.00	C1:Propionyl:65.81	PEAKS DB
13	22	Q12414|YP11B_YEAST	P.QQC(+58.01)MMTQNQANPSGWSFYGHP.S	N	74.89	2468.99	21	-0.6	1235.5	2	70.67	41385000	4	F4:29509	D810_RR_Sample.raw	4	4	87	107	Carboxymethyl	C3:Carboxymethyl:1000.00	PEAKS DB
13	22	Q12414|YP11B_YEAST	P.LDVSASK(+56.03)TEEC(+58.01)EKA.S	N	73.07	1622.73	14	0.7	812.375	2	47.35	2107500	2	F2:15740	D810_Prop.raw	2	2	33	46	Propionyl	Carboxymethyl	K7:Propionyl:62.39	C11:Carboxymethyl:1000.00	PEAKS DB
13	22	Q12414|YP11B_YEAST	R.L(+56.03)NNNGIHINNKVA.C	N	70.75	1475.78	13	-0.3	738.899	2	53.17	24107	2	F2:19544	D810_Prop.raw	1	1	297	309	Propionyl	L1:Propionyl:116.87	PEAKS DB
13	22	Q12414|YP11B_YEAST	A.AVDITAC(+58.01)FTKNVLERSDGTVLAP.I	N	70.48	2477.25	23	-0.7	1239.63	2	82.6	16473000	4	F4:38554	D810_RR_Sample.raw	3	3	534	556	Carboxymethyl	C7:Carboxymethyl:1000.00	PEAKS DB
13	22	Q12414|YP11B_YEAST	P.GPQSQFPQYPSSVGTP.L	N	70.15	1675.78	16	0.5	838.9	2	63.86	15308000	1	F1:26768	D810.raw	2	2	125	140			PEAKS DB
13	22	Q12414|YP11B_YEAST	R.HRHLNMTVAELFLDIHAIYEEQQGSRNSKP.N	N	69.91	3532.76	30	-1.2	884.197	4	74.69	67651000	4	F4:32598	D810_RR_Sample.raw	6	6	329	358			PEAKS DB
13	22	Q12414|YP11B_YEAST	P.FQYLHTDIFGPVHNLP.N	N	69.26	1896.95	16	0.2	633.325	3	73.64	3851300	1	F1:34349	D810.raw	2	2	665	680			PEAKS DB
13	22	Q12414|YP11B_YEAST	P.L(+56.03)DVSASKTEEC(+58.01)EKASTKANSQQTTTP.A	N	67.72	2867.33	26	-0.3	956.785	3	48.33	3394100	3	F3:15780	D810_Prop_Sample.raw	2	2	33	58	Propionyl	Carboxymethyl	L1:Propionyl:72.73	C11:Carboxymethyl:1000.00	PEAKS DB
13	22	Q12414|YP11B_YEAST	P.YPQQC(+58.01)MM(+15.99)TQNQANP.S	N	66.73	1726.67	14	-0.4	864.344	2	43.99	1322900	3	F3:13263	D810_Prop_Sample.raw	2	2	85	98	Carboxymethyl	Oxidation (M)	C5:Carboxymethyl:1000.00	M7:Oxidation (M):11.06	PEAKS DB
13	22	Q12414|YP11B_YEAST	P.D(+56.03)INVVDAQKRNIP.I	N	65.59	1536.83	13	-0.7	769.42	2	60.66	2034700	2	F2:24199	D810_Prop.raw	1	1	483	495	Propionyl	D1:Propionyl:135.04	PEAKS DB
13	22	Q12414|YP11B_YEAST	P.GPQSQFPQYP.S	N	64.84	1147.53	10	-0.2	574.772	2	58.52	31735000	4	F4:22108	D810_RR_Sample.raw	1	1	125	134			PEAKS DB
13	22	Q12414|YP11B_YEAST	R.GLSGEYKFLR.Y	N	63.88	1168.62	10	-0.9	390.548	3	45.68	759360	1	F1:15580	D810.raw	1	1	316	325			PEAKS DB
13	22	Q12414|YP11B_YEAST	A.NPSGWSFYGHP.S	N	62.07	1247.54	11	-0.7	624.775	2	59.37	60154000	4	F4:22299	D810_RR_Sample.raw	5	5	97	107			PEAKS DB
13	22	Q12414|YP11B_YEAST	A.IGDLQFHFQDNTKTSIKVLHTP.N	N	62	2538.32	22	1	847.116	3	56.76	5884500	4	F4:21220	D810_RR_Sample.raw	3	3	499	520			PEAKS DB
13	22	Q12414|YP11B_YEAST	P.LDVSASKTEEC(+58.01)EKASTKANSQQTTTP.A	N	61.89	2811.31	26	-0.6	938.109	3	33.44	192930000	1	F1:8461	D810.raw	7	7	33	58	Carboxymethyl	C11:Carboxymethyl:1000.00	PEAKS DB
13	22	Q12414|YP11B_YEAST	P.IVKYGDFYWVSKKYLLP.S	N	61.66	2118.16	17	0	1060.09	2	72.63	171490000	4	F4:31066	D810_RR_Sample.raw	6	6	557	573			PEAKS DB
13	22	Q12414|YP11B_YEAST	R.LNNNGIHINNKVA.C	N	59.97	1419.76	13	-0.2	474.26	3	32.91	1717000	1	F1:8204	D810.raw	1	1	297	309			PEAKS DB
13	22	Q12414|YP11B_YEAST	A.C(+58.01)FTKNVLERSDGTVLAP.I	N	59.95	1906.95	17	-1.2	954.479	2	62.46	66374000	4	F4:24025	D810_RR_Sample.raw	4	4	540	556	Carboxymethyl	C1:Carboxymethyl:1000.00	PEAKS DB
13	22	Q12414|YP11B_YEAST	P.GHLLLDSGASRTLIRSAHHIHSA.S	N	59.63	2448.31	23	-1.4	817.109	3	41.13	204030000	4	F4:11985	D810_RR_Sample.raw	6	6	456	478			PEAKS DB
13	22	Q12414|YP11B_YEAST	P.NWVKTYIKFLQNSNLGGIIP.T	N	58.49	2304.26	20	-0.6	769.095	3	93.6	8908600	4	F4:46834	D810_RR_Sample.raw	2	2	183	202			PEAKS DB
13	22	Q12414|YP11B_YEAST	P.DINVVDAQKRNIP.I	N	58.24	1480.8	13	-0.4	741.407	2	46.09	75158000	1	F1:15979	D810.raw	4	4	483	495			PEAKS DB
13	22	Q12414|YP11B_YEAST	P.G(+56.03)PQSQFPQYP.S	N	58.17	1203.56	10	0	602.785	2	83.47	8626800	3	F3:38669	D810_Prop_Sample.raw	2	2	125	134	Propionyl	G1:Propionyl:1000.00	PEAKS DB
13	22	Q12414|YP11B_YEAST	P.YPQQC(+58.01)M(+15.99)MTQNQANP.S	N	58.08	1726.67	14	-0.9	864.344	2	44.54	269930	1	F1:14838	D810.raw	2	2	85	98	Carboxymethyl	Oxidation (M)	C5:Carboxymethyl:1000.00	M6:Oxidation (M):12.28	PEAKS DB
13	22	Q12414|YP11B_YEAST	P.LDVSASKTEEC(+58.01)EK(+56.03)ASTKANSQQTTTP.A	N	57.86	2867.33	26	-1	956.784	3	47.02	913230	3	F3:14959	D810_Prop_Sample.raw	2	2	33	58	Carboxymethyl	Propionyl	C11:Carboxymethyl:1000.00	K13:Propionyl:22.37	PEAKS DB
13	22	Q12414|YP11B_YEAST	A.VPENPHHASP.Q	N	55.39	1083.51	10	0.7	542.763	2	19.7	10666	1	F1:3640	D810.raw	1	1	63	72			PEAKS DB
13	22	Q12414|YP11B_YEAST	P.GHLLLDSGASRTLIR.S	N	55	1607.91	15	-0.4	536.977	3	46.42	0	4	F4:14863	D810_RR_Sample.raw	0	0	456	470			PEAKS DB
13	22	Q12414|YP11B_YEAST	P.S(+56.03)TDNDSISKSTTEP.I	N	53.57	1536.68	14	0	769.347	2	43.46	342800	2	F2:13442	D810_Prop.raw	1	1	411	424	Propionyl	S1:Propionyl:100.65	PEAKS DB
13	22	Q12414|YP11B_YEAST	P.G(+56.03)HLLLDSGASRTLIR.S	N	53.56	1663.94	15	1	555.653	3	62.2	770240	2	F2:25251	D810_Prop.raw	2	2	456	470	Propionyl	G1:Propionyl:1000.00	PEAKS DB
13	22	Q12414|YP11B_YEAST	R.S(+56.03)YTNTTKP.K	N	53.19	966.466	8	0.1	484.24	2	39.79	3531600	3	F3:11169	D810_Prop_Sample.raw	2	2	373	380	Propionyl	S1:Propionyl:77.93	PEAKS DB
13	22	Q12414|YP11B_YEAST	R.H(+56.03)RHLNMTVA.E	N	52.13	1133.58	9	1.7	567.796	2	33.93	0	3	F3:8303	D810_Prop_Sample.raw	0	0	329	337	Propionyl	H1:Propionyl:1000.00	PEAKS DB
13	22	Q12414|YP11B_YEAST	P.NIAYDLLSLNELA.A	N	51.42	1447.76	13	-0.4	724.885	2	102.69	1060500	1	F1:57661	D810.raw	1	1	521	533			PEAKS DB
13	22	Q12414|YP11B_YEAST	P.S(+56.03)GWSFYGHP.S	N	51.18	1092.47	9	0	547.24	2	81.95	19772000	2	F2:39153	D810_Prop.raw	2	2	99	107	Propionyl	S1:Propionyl:1000.00	PEAKS DB
13	22	Q12414|YP11B_YEAST	R.RNLSDEKNDSRSYTNTTKP.K	N	50.98	2225.07	19	1.2	557.275	4	27.85	3625300	1	F1:5688	D810.raw	2	2	362	380			PEAKS DB
13	22	Q12414|YP11B_YEAST	P.QQC(+58.01)MMTQNQANP.S	N	50.65	1450.56	12	0.3	726.289	2	42.81	39573000	1	F1:13859	D810.raw	2	2	87	98	Carboxymethyl	C3:Carboxymethyl:1000.00	PEAKS DB
13	22	Q12414|YP11B_YEAST	A.STKANSQQTTTP.A	N	50.28	1262.61	12	-0.4	632.312	2	18.97	142920	1	F1:3416	D810.raw	2	2	47	58			PEAKS DB
13	22	Q12414|YP11B_YEAST	A.N(+56.03)PSGWSFYGHP.S	N	49.92	1303.56	11	0.7	652.789	2	82.15	1883100	2	F2:39406	D810_Prop.raw	2	2	97	107	Propionyl	N1:Propionyl:1000.00	PEAKS DB
13	22	Q12414|YP11B_YEAST	A.SVTSKEVHTNQDPLDVSASKTEEC(+58.01)EKA.S	N	48.73	2989.38	27	-0.7	748.352	4	35.5	135930	4	F4:9337	D810_RR_Sample.raw	1	1	20	46	Carboxymethyl	C24:Carboxymethyl:1000.00	PEAKS DB
13	22	Q12414|YP11B_YEAST	P.G(+56.03)HLLLDSGASRTLIRSAHHIHSA.S	N	47.6	2504.34	23	0.3	501.875	5	57.29	9245500	2	F2:22153	D810_Prop.raw	2	2	456	478	Propionyl	G1:Propionyl:1000.00	PEAKS DB
13	22	Q12414|YP11B_YEAST	R.HRHLNM(+15.99)TVAELFLDIHAIYEEQQGSRNSKP.N	N	47.26	3548.76	30	-0.2	710.759	5	70.5	2313700	4	F4:29580	D810_RR_Sample.raw	2	2	329	358	Oxidation (M)	M6:Oxidation (M):1000.00	PEAKS DB
13	22	Q12414|YP11B_YEAST	P.LDVSASK(+56.03)TEEC(+58.01)EKASTKANSQQTTTP.A	N	47.01	2867.33	26	-1	956.784	3	47.02	854120	3	F3:14952	D810_Prop_Sample.raw	2	2	33	58	Propionyl	Carboxymethyl	K7:Propionyl:7.97	C11:Carboxymethyl:1000.00	PEAKS DB
13	22	Q12414|YP11B_YEAST	A.R(+56.03)AHNVSTSNNSPSTDNDSISKSTTEP.I	N	46.1	2801.27	26	0.1	934.764	3	32.05	14112	2	F2:7024	D810_Prop.raw	1	1	399	424	Propionyl	R1:Propionyl:57.57	PEAKS DB
13	22	Q12414|YP11B_YEAST	P.LDVSASKTEECEK(+56.03)ASTKANSQQTTTP.A	N	46.01	2809.33	26	-0.1	703.339	4	40.96	212510	3	F3:11731	D810_Prop_Sample.raw	1	1	33	58	Propionyl	K13:Propionyl:0.00	PEAKS DB
13	22	Q12414|YP11B_YEAST	P.D(+56.03)INVVDAQK(+56.03)RNIP.I	N	45.24	1592.85	13	-0.6	797.433	2	83.15	577080	3	F3:38311	D810_Prop_Sample.raw	2	2	483	495	Propionyl	D1:Propionyl:1000.00	K9:Propionyl:1000.00	PEAKS DB
13	22	Q12414|YP11B_YEAST	P.T(+56.03)INNVHTSESTRKYP.Y	N	44.91	1801.9	15	0.4	601.639	3	38.99	0	3	F3:10650	D810_Prop_Sample.raw	0	0	580	594	Propionyl	T1:Propionyl:62.69	PEAKS DB
13	22	Q12414|YP11B_YEAST	P.ENPHHASP.Q	N	43.52	887.389	8	1	444.702	2	15.4	286760	1	F1:2430	D810.raw	1	1	65	72			PEAKS DB
13	22	Q12414|YP11B_YEAST	P.QQC(+58.01)M(+15.99)MTQNQANPSGWSFYGHP.S	N	43.38	2484.99	21	-1.5	1243.5	2	66.35	0	1	F1:28524	D810.raw	0	0	87	107	Carboxymethyl	Oxidation (M)	C3:Carboxymethyl:1000.00	M4:Oxidation (M):9.34	PEAKS DB
13	22	Q12414|YP11B_YEAST	P.ISHGSAC(+58.01)A.S	N	42.46	802.328	8	-0.3	402.171	2	19.19	106270	1	F1:3410	D810.raw	1	1	12	19	Carboxymethyl	C7:Carboxymethyl:1000.00	PEAKS DB
13	22	Q12414|YP11B_YEAST	P.GPQSQFPQYPSSVGTPLSTP.S	N	41.63	2074	20	1.5	1038.01	2	74.04	0	1	F1:34516	D810.raw	0	0	125	144			PEAKS DB
13	22	Q12414|YP11B_YEAST	P.LDVSASKTEECEK(+56.03)A.S	N	41.16	1564.73	14	0.5	522.584	3	39.73	1022600	3	F3:10988	D810_Prop_Sample.raw	1	1	33	46	Propionyl	K13:Propionyl:16.36	PEAKS DB
13	22	Q12414|YP11B_YEAST	A.DAFETKVTNIIDRLNNNGIHINNKVA.C	N	40.81	2922.53	26	0.1	731.64	4	73.28	0	4	F4:31527	D810_RR_Sample.raw	0	0	284	309			PEAKS DB
13	22	Q12414|YP11B_YEAST	A.C(+56.03)FTK(+114.04)NVLERSDGTVLAP.I	N	40.07	2019.01	17	-1.6	1010.51	2	100.32	0	3	F3:51156	D810_Prop_Sample.raw	0	0	540	556	Propionyl	DiGly	C1:Propionyl:1000.00	K4:DiGly:1000.00	PEAKS DB
13	22	Q12414|YP11B_YEAST	A.YDLLSLNELA.A	N	39.83	1149.59	10	-0.4	575.803	2	93.11	0	4	F4:46493	D810_RR_Sample.raw	0	0	524	533			PEAKS DB
13	22	Q12414|YP11B_YEAST	A.V(+56.03)PENPHHASP.Q	N	38.92	1139.54	10	0.4	570.775	2	36.31	2816000	3	F3:9386	D810_Prop_Sample.raw	2	2	63	72	Propionyl	V1:Propionyl:1000.00	PEAKS DB
13	22	Q12414|YP11B_YEAST	P.QQC(+58.01)MM(+15.99)TQNQANPSGWSFYGHP.S	N	38.73	2484.99	21	-1.7	1243.5	2	65.64	15876	1	F1:28015	D810.raw	1	1	87	107	Carboxymethyl	Oxidation (M)	C3:Carboxymethyl:1000.00	M5:Oxidation (M):0.00	PEAKS DB
13	22	Q12414|YP11B_YEAST	P.Q(+56.03)QC(+58.01)MMTQNQANPSGWSFYGHP.S	N	37.34	2525.02	21	1.4	1263.52	2	85.82	34811	2	F2:41999	D810_Prop.raw	1	1	87	107	Propionyl	Carboxymethyl	Q1:Propionyl:1000.00	C3:Carboxymethyl:1000.00	PEAKS DB
13	22	Q12414|YP11B_YEAST	P.SGWSFYGHP.S	N	37.27	1036.44	9	-0.1	519.227	2	59.54	63495000	2	F2:23649	D810_Prop.raw	2	2	99	107			PEAKS DB
13	22	Q12414|YP11B_YEAST	P.SPESGNTFTDSSSADSDMTSTK(+56.03)K(+56.03)YVRPP.P	N	35.99	3103.39	28	-2.8	776.853	4	40.18	0	1	F1:11963	D810.raw	0	0	145	172	Propionyl	K22:Propionyl:25.90	K23:Propionyl:25.11	PEAKS DB
13	22	Q12414|YP11B_YEAST	P.GPQSQFP.Q	N	35.83	759.355	7	1	380.685	2	45.58	11511000	4	F4:14535	D810_RR_Sample.raw	1	1	125	131			PEAKS DB
13	22	Q12414|YP11B_YEAST	P.TINNVHTSESTRKYP.Y	N	35.58	1745.87	15	-1.5	582.963	3	28.18	1438000	1	F1:5795	D810.raw	2	2	580	594			PEAKS DB
13	22	Q12414|YP11B_YEAST	P.IQLNNKHDLHLGQELTESTVNHTNHSDDELP.G	N	34.64	3547.69	31	0.5	710.546	5	51.11	3286200	4	F4:17430	D810_RR_Sample.raw	2	2	425	455			PEAKS DB
13	22	Q12414|YP11B_YEAST	P.N(+56.03)YRRNLSDEK(+56.03)NDSR.S	N	34.4	1877.9	14	-0.2	626.973	3	39.46	0	3	F3:10895	D810_Prop_Sample.raw	0	0	359	372	Propionyl	N1:Propionyl:1000.00	K10:Propionyl:1000.00	PEAKS DB
13	22	Q12414|YP11B_YEAST	P.G(+56.03)PQSQFPQYPSSVGTP.L	N	33.26	1731.81	16	-0.8	866.912	2	84.53	11919	2	F2:41066	D810_Prop.raw	1	1	125	140	Propionyl	G1:Propionyl:1000.00	PEAKS DB
13	22	Q12414|YP11B_YEAST	A.SVTSKEVHTNQDPLDVSASKTEEC(+58.01)EKASTKANSQQTTTP.A	N	33.15	4233.98	39	0.8	847.804	5	38.06	4554300	1	F1:10764	D810.raw	1	1	20	58	Carboxymethyl	C24:Carboxymethyl:1000.00	PEAKS DB
13	22	Q12414|YP11B_YEAST	R.REDSILDVFTTILA.F	N	32.64	1591.85	14	1.9	796.932	2	87.1	0	3	F3:41366	D810_Prop_Sample.raw	0	0	707	720			PEAKS DB
13	22	Q12414|YP11B_YEAST	A.ELFLDIHAIYEEQQGSR.N	N	32.61	2047	17	-0.2	683.341	3	75.34	602050	1	F1:35630	D810.raw	1	1	338	354			PEAKS DB
13	22	Q12414|YP11B_YEAST	P.YPQQC(+58.01)MM(+15.99)TQNQANPSGWSFYGHP.S	N	32.4	2745.1	23	-0.3	916.042	3	68.87	218830	1	F1:30457	D810.raw	1	1	85	107	Carboxymethyl	Oxidation (M)	C5:Carboxymethyl:1000.00	M7:Oxidation (M):14.02	PEAKS DB
13	22	Q12414|YP11B_YEAST	P.YPQQC(+58.01)M(+15.99)MTQNQANPSGWSFYGHP.S	N	31.89	2745.1	23	2.5	1373.56	2	68.78	0	1	F1:30478	D810.raw	0	0	85	107	Carboxymethyl	Oxidation (M)	C5:Carboxymethyl:1000.00	M6:Oxidation (M):0.00	PEAKS DB
13	22	Q12414|YP11B_YEAST	P.YPQQC(+58.01)MMTQNQA.N	N	31.51	1499.58	12	0	750.799	2	49.79	258380	4	F4:16617	D810_RR_Sample.raw	1	1	85	96	Carboxymethyl	C5:Carboxymethyl:1000.00	PEAKS DB
13	22	Q12414|YP11B_YEAST	P.N(+56.03)IAYDLLSLNELA.A	N	30.96	1503.78	13	0.8	752.899	2	106	176260	2	F2:58261	D810_Prop.raw	1	1	521	533	Propionyl	N1:Propionyl:1000.00	PEAKS DB
13	22	Q12414|YP11B_YEAST	R.GLSGEYKFLRYTR.H	N	30.4	1588.84	13	0.1	530.619	3	46.91	9583900	4	F4:15021	D810_RR_Sample.raw	1	1	316	328			PEAKS DB
13	22	Q12414|YP11B_YEAST	P.Q(+56.03)QC(+58.01)MMTQNQANP.S	N	29.93	1506.59	12	1	754.303	2	64.61	793060	3	F3:25485	D810_Prop_Sample.raw	1	1	87	98	Propionyl	Carboxymethyl	Q1:Propionyl:1000.00	C3:Carboxymethyl:1000.00	PEAKS DB
13	22	Q12414|YP11B_YEAST	A.SVTSKEVHTNQDPLDVSASKTEECEKASTKANSQQTTTP.A	N	29.55	4175.98	39	0.6	836.203	5	38.79	0	1	F1:11209	D810.raw	0	0	20	58			PEAKS DB
13	22	Q12414|YP11B_YEAST	P.T(+56.03)TVSEQNTEESIIADLPLP.D	N	29.14	2112.05	19	0.4	705.023	3	82.74	831030	1	F1:41268	D810.raw	1	1	1116	1134	Propionyl	T1:Propionyl:1000.00	PEAKS DB
13	22	Q12414|YP11B_YEAST	P.YTPYQMSP.M	N	28.94	985.422	8	0.9	493.719	2	54.23	139030	1	F1:20920	D810.raw	1	1	112	119			PEAKS DB
13	28	Q03612|YE11B_YEAST	A.RAHNVSTSNNSPSTDNDSISKSTTEP.I	N	115.63	2745.24	26	-0.7	916.088	3	31.38	3276900	4	F4:7418	D810_RR_Sample.raw	2	2	399	424			PEAKS DB
13	28	Q03612|YE11B_YEAST	P.L(+56.03)DVSASKTEEC(+58.01)EKA.S	N	106.78	1622.73	14	0	812.375	2	50.61	12390000	2	F2:17956	D810_Prop.raw	2	2	33	46	Propionyl	Carboxymethyl	L1:Propionyl:146.62	C11:Carboxymethyl:1000.00	PEAKS DB
13	28	Q03612|YE11B_YEAST	P.LDVSASKTEECEKA.S	N	100.47	1508.7	14	0.4	755.359	2	33.86	25216000	4	F4:8448	D810_RR_Sample.raw	1	1	33	46			PEAKS DB
13	28	Q03612|YE11B_YEAST	P.LDVSASKTEEC(+58.01)EKA.S	N	99.79	1566.71	14	-0.5	784.361	2	33.04	217600000	3	F3:7796	D810_Prop_Sample.raw	4	4	33	46	Carboxymethyl	C11:Carboxymethyl:1000.00	PEAKS DB
13	28	Q03612|YE11B_YEAST	A.ELFLDIHAIYEEQQGSRNSKP.N	N	98.45	2473.22	21	-0.3	825.415	3	67	42156000	4	F4:27000	D810_RR_Sample.raw	4	4	338	358			PEAKS DB
13	28	Q03612|YE11B_YEAST	A.C(+58.01)(+56.03)ASVTSKEVHTNQDP.L	N	95.76	1728.76	15	-0.1	865.388	2	44.62	507180	3	F3:13660	D810_Prop_Sample.raw	2	2	18	32	Carboxymethyl	Propionyl	C1:Carboxymethyl:1000.00	C1:Propionyl:143.14	PEAKS DB
13	28	Q03612|YE11B_YEAST	A.C(+58.01)ASVTSKEVHTNQDP.L	N	93.06	1672.74	15	0	837.375	2	29.22	4269800	1	F1:6486	D810.raw	2	2	18	32	Carboxymethyl	C1:Carboxymethyl:1000.00	PEAKS DB
13	28	Q03612|YE11B_YEAST	A.S(+56.03)VTSKEVHTNQDP.L	N	92.64	1496.71	13	-0.5	749.362	2	35.29	92486000	3	F3:8864	D810_Prop_Sample.raw	2	2	20	32	Propionyl	S1:Propionyl:80.90	PEAKS DB
13	28	Q03612|YE11B_YEAST	A.SVTSK(+56.03)EVHTNQDP.L	N	88.71	1496.71	13	-0.8	749.362	2	36.26	12809000	3	F3:9517	D810_Prop_Sample.raw	2	2	20	32	Propionyl	K5:Propionyl:52.86	PEAKS DB
13	28	Q03612|YE11B_YEAST	P.YPQQC(+58.01)MMTQNQANPSGWSFYGHP.S	N	88.29	2729.11	23	0.7	1365.56	2	73.62	49563000	1	F1:34318	D810.raw	4	4	85	107	Carboxymethyl	C5:Carboxymethyl:1000.00	PEAKS DB
13	28	Q03612|YE11B_YEAST	P.T(+56.03)INNVHTSESTR.K	N	87.91	1413.68	12	0.1	707.85	2	33.46	386180	2	F2:7755	D810_Prop.raw	1	1	580	591	Propionyl	T1:Propionyl:1000.00	PEAKS DB
13	28	Q03612|YE11B_YEAST	A.SVTSKEVHTNQDP.L	N	85.76	1440.68	13	-0.2	721.349	2	27.54	845670	1	F1:5498	D810.raw	1	1	20	32			PEAKS DB
13	28	Q03612|YE11B_YEAST	A.S(+56.03)VTSK(+56.03)EVHTNQDP.L	N	83.82	1552.74	13	-0.3	777.375	2	53.41	14236000	2	F2:19707	D810_Prop.raw	7	7	20	32	Propionyl	S1:Propionyl:1000.00	K5:Propionyl:1000.00	PEAKS DB
13	28	Q03612|YE11B_YEAST	P.L(+56.03)DVSASKTEECEK(+56.03)A.S	N	83.22	1620.76	14	-1.4	811.384	2	59.5	1138700	3	F3:22308	D810_Prop_Sample.raw	2	2	33	46	Propionyl	L1:Propionyl:143.14	K13:Propionyl:53.79	PEAKS DB
13	28	Q03612|YE11B_YEAST	R.AHNVSTSNNSPSTDNDSISKSTTEP.I	N	82.57	2589.14	25	-0.8	864.054	3	32.23	66734	3	F3:7374	D810_Prop_Sample.raw	1	1	400	424			PEAKS DB
13	28	Q03612|YE11B_YEAST	P.INAIGDLQFHFQDNTKTSIKVLHTP.N	N	82.11	2836.49	25	-0.7	946.502	3	64.61	21329000	4	F4:25413	D810_RR_Sample.raw	5	5	496	520			PEAKS DB
13	28	Q03612|YE11B_YEAST	P.LDVSASKTEEC(+58.01)EK(+56.03)A.S	N	80.37	1622.73	14	-0.3	812.374	2	45.78	2286000	3	F3:14321	D810_Prop_Sample.raw	2	2	33	46	Carboxymethyl	Propionyl	C11:Carboxymethyl:1000.00	K13:Propionyl:63.13	PEAKS DB
13	28	Q03612|YE11B_YEAST	P.ESGNTFTDSSSADSDMTSTKKYVRPPP.M	N	78.93	2904.31	27	0.6	969.111	3	45.03	51483000	1	F1:15253	D810.raw	6	6	147	173			PEAKS DB
13	28	Q03612|YE11B_YEAST	P.LDVSASKTEECEKASTKANSQQTTTP.A	N	77.67	2753.3	26	-0.2	918.775	3	34.51	122390000	4	F4:8687	D810_RR_Sample.raw	4	4	33	58			PEAKS DB
13	28	Q03612|YE11B_YEAST	A.E(+56.03)LFLDIHAIYEEQQGSRNSKP.N	N	77.58	2529.25	21	1.1	844.092	3	91.15	114970	3	F3:44241	D810_Prop_Sample.raw	2	2	338	358	Propionyl	E1:Propionyl:77.79	PEAKS DB
13	28	Q03612|YE11B_YEAST	P.STDNDSISKSTTEP.I	N	76.12	1480.65	14	0	741.334	2	32.41	309610	3	F3:7468	D810_Prop_Sample.raw	1	1	411	424			PEAKS DB
13	28	Q03612|YE11B_YEAST	P.YPQQC(+58.01)MMTQNQANP.S	N	75.96	1710.68	14	-0.6	856.347	2	51.14	111310000	2	F2:18283	D810_Prop.raw	4	4	85	98	Carboxymethyl	C5:Carboxymethyl:1000.00	PEAKS DB
13	28	Q03612|YE11B_YEAST	P.LDVSASKTEEC(+58.01)EKASTK(+56.03)ANSQQTTTP.A	N	75.85	2867.33	26	0.1	956.785	3	45.14	1548300	3	F3:13973	D810_Prop_Sample.raw	2	2	33	58	Carboxymethyl	Propionyl	C11:Carboxymethyl:1000.00	K17:Propionyl:19.86	PEAKS DB
13	28	Q03612|YE11B_YEAST	A.C(+58.01)(+56.03)FTKNVLERSDGTVLAP.I	N	75.09	1962.97	17	-0.3	982.493	2	79.29	3537300	2	F2:37349	D810_Prop.raw	2	2	540	556	Carboxymethyl	Propionyl	C1:Carboxymethyl:1000.00	C1:Propionyl:65.81	PEAKS DB
13	28	Q03612|YE11B_YEAST	P.QQC(+58.01)MMTQNQANPSGWSFYGHP.S	N	74.89	2468.99	21	-0.6	1235.5	2	70.67	41385000	4	F4:29509	D810_RR_Sample.raw	4	4	87	107	Carboxymethyl	C3:Carboxymethyl:1000.00	PEAKS DB
13	28	Q03612|YE11B_YEAST	P.LDVSASK(+56.03)TEEC(+58.01)EKA.S	N	73.07	1622.73	14	0.7	812.375	2	47.35	2107500	2	F2:15740	D810_Prop.raw	2	2	33	46	Propionyl	Carboxymethyl	K7:Propionyl:62.39	C11:Carboxymethyl:1000.00	PEAKS DB
13	28	Q03612|YE11B_YEAST	R.L(+56.03)NNNGIHINNKVA.C	N	70.75	1475.78	13	-0.3	738.899	2	53.17	24107	2	F2:19544	D810_Prop.raw	1	1	297	309	Propionyl	L1:Propionyl:116.87	PEAKS DB
13	28	Q03612|YE11B_YEAST	A.AVDITAC(+58.01)FTKNVLERSDGTVLAP.I	N	70.48	2477.25	23	-0.7	1239.63	2	82.6	16473000	4	F4:38554	D810_RR_Sample.raw	3	3	534	556	Carboxymethyl	C7:Carboxymethyl:1000.00	PEAKS DB
13	28	Q03612|YE11B_YEAST	P.GPQSQFPQYPSSVGTP.L	N	70.15	1675.78	16	0.5	838.9	2	63.86	15308000	1	F1:26768	D810.raw	2	2	125	140			PEAKS DB
13	28	Q03612|YE11B_YEAST	R.HRHLNMTVAELFLDIHAIYEEQQGSRNSKP.N	N	69.91	3532.76	30	-1.2	884.197	4	74.69	67651000	4	F4:32598	D810_RR_Sample.raw	6	6	329	358			PEAKS DB
13	28	Q03612|YE11B_YEAST	P.FQYLHTDIFGPVHNLP.K	N	69.26	1896.95	16	0.2	633.325	3	73.64	3851300	1	F1:34349	D810.raw	2	2	665	680			PEAKS DB
13	28	Q03612|YE11B_YEAST	P.L(+56.03)DVSASKTEEC(+58.01)EKASTKANSQQTTTP.A	N	67.72	2867.33	26	-0.3	956.785	3	48.33	3394100	3	F3:15780	D810_Prop_Sample.raw	2	2	33	58	Propionyl	Carboxymethyl	L1:Propionyl:72.73	C11:Carboxymethyl:1000.00	PEAKS DB
13	28	Q03612|YE11B_YEAST	P.YPQQC(+58.01)MM(+15.99)TQNQANP.S	N	66.73	1726.67	14	-0.4	864.344	2	43.99	1322900	3	F3:13263	D810_Prop_Sample.raw	2	2	85	98	Carboxymethyl	Oxidation (M)	C5:Carboxymethyl:1000.00	M7:Oxidation (M):11.06	PEAKS DB
13	28	Q03612|YE11B_YEAST	P.D(+56.03)INVVDAQKRNIP.I	N	65.59	1536.83	13	-0.7	769.42	2	60.66	2034700	2	F2:24199	D810_Prop.raw	1	1	483	495	Propionyl	D1:Propionyl:135.04	PEAKS DB
13	28	Q03612|YE11B_YEAST	P.GPQSQFPQYP.S	N	64.84	1147.53	10	-0.2	574.772	2	58.52	31735000	4	F4:22108	D810_RR_Sample.raw	1	1	125	134			PEAKS DB
13	28	Q03612|YE11B_YEAST	R.GLSGEYKFLR.Y	N	63.88	1168.62	10	-0.9	390.548	3	45.68	759360	1	F1:15580	D810.raw	1	1	316	325			PEAKS DB
13	28	Q03612|YE11B_YEAST	A.NPSGWSFYGHP.S	N	62.07	1247.54	11	-0.7	624.775	2	59.37	60154000	4	F4:22299	D810_RR_Sample.raw	5	5	97	107			PEAKS DB
13	28	Q03612|YE11B_YEAST	A.IGDLQFHFQDNTKTSIKVLHTP.N	N	62	2538.32	22	1	847.116	3	56.76	5884500	4	F4:21220	D810_RR_Sample.raw	3	3	499	520			PEAKS DB
13	28	Q03612|YE11B_YEAST	P.LDVSASKTEEC(+58.01)EKASTKANSQQTTTP.A	N	61.89	2811.31	26	-0.6	938.109	3	33.44	192930000	1	F1:8461	D810.raw	7	7	33	58	Carboxymethyl	C11:Carboxymethyl:1000.00	PEAKS DB
13	28	Q03612|YE11B_YEAST	P.IVKYGDFYWVSKKYLLP.S	N	61.66	2118.16	17	0	1060.09	2	72.63	171490000	4	F4:31066	D810_RR_Sample.raw	6	6	557	573			PEAKS DB
13	28	Q03612|YE11B_YEAST	R.LNNNGIHINNKVA.C	N	59.97	1419.76	13	-0.2	474.26	3	32.91	1717000	1	F1:8204	D810.raw	1	1	297	309			PEAKS DB
13	28	Q03612|YE11B_YEAST	A.C(+58.01)FTKNVLERSDGTVLAP.I	N	59.95	1906.95	17	-1.2	954.479	2	62.46	66374000	4	F4:24025	D810_RR_Sample.raw	4	4	540	556	Carboxymethyl	C1:Carboxymethyl:1000.00	PEAKS DB
13	28	Q03612|YE11B_YEAST	P.GHLLLDSGASRTLIRSAHHIHSA.S	N	59.63	2448.31	23	-1.4	817.109	3	41.13	204030000	4	F4:11985	D810_RR_Sample.raw	6	6	456	478			PEAKS DB
13	28	Q03612|YE11B_YEAST	P.NWVKTYIKFLQNSNLGGIIP.T	N	58.49	2304.26	20	-0.6	769.095	3	93.6	8908600	4	F4:46834	D810_RR_Sample.raw	2	2	183	202			PEAKS DB
13	28	Q03612|YE11B_YEAST	P.DINVVDAQKRNIP.I	N	58.24	1480.8	13	-0.4	741.407	2	46.09	75158000	1	F1:15979	D810.raw	4	4	483	495			PEAKS DB
13	28	Q03612|YE11B_YEAST	P.G(+56.03)PQSQFPQYP.S	N	58.17	1203.56	10	0	602.785	2	83.47	8626800	3	F3:38669	D810_Prop_Sample.raw	2	2	125	134	Propionyl	G1:Propionyl:1000.00	PEAKS DB
13	28	Q03612|YE11B_YEAST	P.YPQQC(+58.01)M(+15.99)MTQNQANP.S	N	58.08	1726.67	14	-0.9	864.344	2	44.54	269930	1	F1:14838	D810.raw	2	2	85	98	Carboxymethyl	Oxidation (M)	C5:Carboxymethyl:1000.00	M6:Oxidation (M):12.28	PEAKS DB
13	28	Q03612|YE11B_YEAST	P.LDVSASKTEEC(+58.01)EK(+56.03)ASTKANSQQTTTP.A	N	57.86	2867.33	26	-1	956.784	3	47.02	913230	3	F3:14959	D810_Prop_Sample.raw	2	2	33	58	Carboxymethyl	Propionyl	C11:Carboxymethyl:1000.00	K13:Propionyl:22.37	PEAKS DB
13	28	Q03612|YE11B_YEAST	A.VPENPHHASP.Q	N	55.39	1083.51	10	0.7	542.763	2	19.7	10666	1	F1:3640	D810.raw	1	1	63	72			PEAKS DB
13	28	Q03612|YE11B_YEAST	P.GHLLLDSGASRTLIR.S	N	55	1607.91	15	-0.4	536.977	3	46.42	0	4	F4:14863	D810_RR_Sample.raw	0	0	456	470			PEAKS DB
13	28	Q03612|YE11B_YEAST	P.S(+56.03)TDNDSISKSTTEP.I	N	53.57	1536.68	14	0	769.347	2	43.46	342800	2	F2:13442	D810_Prop.raw	1	1	411	424	Propionyl	S1:Propionyl:100.65	PEAKS DB
13	28	Q03612|YE11B_YEAST	P.G(+56.03)HLLLDSGASRTLIR.S	N	53.56	1663.94	15	1	555.653	3	62.2	770240	2	F2:25251	D810_Prop.raw	2	2	456	470	Propionyl	G1:Propionyl:1000.00	PEAKS DB
13	28	Q03612|YE11B_YEAST	R.S(+56.03)YTNTTKP.K	N	53.19	966.466	8	0.1	484.24	2	39.79	3531600	3	F3:11169	D810_Prop_Sample.raw	2	2	373	380	Propionyl	S1:Propionyl:77.93	PEAKS DB
13	28	Q03612|YE11B_YEAST	R.H(+56.03)RHLNMTVA.E	N	52.13	1133.58	9	1.7	567.796	2	33.93	0	3	F3:8303	D810_Prop_Sample.raw	0	0	329	337	Propionyl	H1:Propionyl:1000.00	PEAKS DB
13	28	Q03612|YE11B_YEAST	P.NIAYDLLSLNELA.A	N	51.42	1447.76	13	-0.4	724.885	2	102.69	1060500	1	F1:57661	D810.raw	1	1	521	533			PEAKS DB
13	28	Q03612|YE11B_YEAST	P.S(+56.03)GWSFYGHP.S	N	51.18	1092.47	9	0	547.24	2	81.95	19772000	2	F2:39153	D810_Prop.raw	2	2	99	107	Propionyl	S1:Propionyl:1000.00	PEAKS DB
13	28	Q03612|YE11B_YEAST	R.RNLSDEKNDSRSYTNTTKP.K	N	50.98	2225.07	19	1.2	557.275	4	27.85	3625300	1	F1:5688	D810.raw	2	2	362	380			PEAKS DB
13	28	Q03612|YE11B_YEAST	P.QQC(+58.01)MMTQNQANP.S	N	50.65	1450.56	12	0.3	726.289	2	42.81	39573000	1	F1:13859	D810.raw	2	2	87	98	Carboxymethyl	C3:Carboxymethyl:1000.00	PEAKS DB
13	28	Q03612|YE11B_YEAST	A.STKANSQQTTTP.A	N	50.28	1262.61	12	-0.4	632.312	2	18.97	142920	1	F1:3416	D810.raw	2	2	47	58			PEAKS DB
13	28	Q03612|YE11B_YEAST	A.N(+56.03)PSGWSFYGHP.S	N	49.92	1303.56	11	0.7	652.789	2	82.15	1883100	2	F2:39406	D810_Prop.raw	2	2	97	107	Propionyl	N1:Propionyl:1000.00	PEAKS DB
13	28	Q03612|YE11B_YEAST	A.SVTSKEVHTNQDPLDVSASKTEEC(+58.01)EKA.S	N	48.73	2989.38	27	-0.7	748.352	4	35.5	135930	4	F4:9337	D810_RR_Sample.raw	1	1	20	46	Carboxymethyl	C24:Carboxymethyl:1000.00	PEAKS DB
13	28	Q03612|YE11B_YEAST	P.G(+56.03)HLLLDSGASRTLIRSAHHIHSA.S	N	47.6	2504.34	23	0.3	501.875	5	57.29	9245500	2	F2:22153	D810_Prop.raw	2	2	456	478	Propionyl	G1:Propionyl:1000.00	PEAKS DB
13	28	Q03612|YE11B_YEAST	R.HRHLNM(+15.99)TVAELFLDIHAIYEEQQGSRNSKP.N	N	47.26	3548.76	30	-0.2	710.759	5	70.5	2313700	4	F4:29580	D810_RR_Sample.raw	2	2	329	358	Oxidation (M)	M6:Oxidation (M):1000.00	PEAKS DB
13	28	Q03612|YE11B_YEAST	P.LDVSASK(+56.03)TEEC(+58.01)EKASTKANSQQTTTP.A	N	47.01	2867.33	26	-1	956.784	3	47.02	854120	3	F3:14952	D810_Prop_Sample.raw	2	2	33	58	Propionyl	Carboxymethyl	K7:Propionyl:7.97	C11:Carboxymethyl:1000.00	PEAKS DB
13	28	Q03612|YE11B_YEAST	A.R(+56.03)AHNVSTSNNSPSTDNDSISKSTTEP.I	N	46.1	2801.27	26	0.1	934.764	3	32.05	14112	2	F2:7024	D810_Prop.raw	1	1	399	424	Propionyl	R1:Propionyl:57.57	PEAKS DB
13	28	Q03612|YE11B_YEAST	P.LDVSASKTEECEK(+56.03)ASTKANSQQTTTP.A	N	46.01	2809.33	26	-0.1	703.339	4	40.96	212510	3	F3:11731	D810_Prop_Sample.raw	1	1	33	58	Propionyl	K13:Propionyl:0.00	PEAKS DB
13	28	Q03612|YE11B_YEAST	P.D(+56.03)INVVDAQK(+56.03)RNIP.I	N	45.24	1592.85	13	-0.6	797.433	2	83.15	577080	3	F3:38311	D810_Prop_Sample.raw	2	2	483	495	Propionyl	D1:Propionyl:1000.00	K9:Propionyl:1000.00	PEAKS DB
13	28	Q03612|YE11B_YEAST	P.T(+56.03)INNVHTSESTRKYP.Y	N	44.91	1801.9	15	0.4	601.639	3	38.99	0	3	F3:10650	D810_Prop_Sample.raw	0	0	580	594	Propionyl	T1:Propionyl:62.69	PEAKS DB
13	28	Q03612|YE11B_YEAST	P.ENPHHASP.Q	N	43.52	887.389	8	1	444.702	2	15.4	286760	1	F1:2430	D810.raw	1	1	65	72			PEAKS DB
13	28	Q03612|YE11B_YEAST	P.QQC(+58.01)M(+15.99)MTQNQANPSGWSFYGHP.S	N	43.38	2484.99	21	-1.5	1243.5	2	66.35	0	1	F1:28524	D810.raw	0	0	87	107	Carboxymethyl	Oxidation (M)	C3:Carboxymethyl:1000.00	M4:Oxidation (M):9.34	PEAKS DB
13	28	Q03612|YE11B_YEAST	P.ISHGSAC(+58.01)A.S	N	42.46	802.328	8	-0.3	402.171	2	19.19	106270	1	F1:3410	D810.raw	1	1	12	19	Carboxymethyl	C7:Carboxymethyl:1000.00	PEAKS DB
13	28	Q03612|YE11B_YEAST	P.GPQSQFPQYPSSVGTPLSTP.S	N	41.63	2074	20	1.5	1038.01	2	74.04	0	1	F1:34516	D810.raw	0	0	125	144			PEAKS DB
13	28	Q03612|YE11B_YEAST	P.LDVSASKTEECEK(+56.03)A.S	N	41.16	1564.73	14	0.5	522.584	3	39.73	1022600	3	F3:10988	D810_Prop_Sample.raw	1	1	33	46	Propionyl	K13:Propionyl:16.36	PEAKS DB
13	28	Q03612|YE11B_YEAST	A.DAFETKVTNIIDRLNNNGIHINNKVA.C	N	40.81	2922.53	26	0.1	731.64	4	73.28	0	4	F4:31527	D810_RR_Sample.raw	0	0	284	309			PEAKS DB
13	28	Q03612|YE11B_YEAST	A.C(+56.03)FTK(+114.04)NVLERSDGTVLAP.I	N	40.07	2019.01	17	-1.6	1010.51	2	100.32	0	3	F3:51156	D810_Prop_Sample.raw	0	0	540	556	Propionyl	DiGly	C1:Propionyl:1000.00	K4:DiGly:1000.00	PEAKS DB
13	28	Q03612|YE11B_YEAST	A.YDLLSLNELA.A	N	39.83	1149.59	10	-0.4	575.803	2	93.11	0	4	F4:46493	D810_RR_Sample.raw	0	0	524	533			PEAKS DB
13	28	Q03612|YE11B_YEAST	A.V(+56.03)PENPHHASP.Q	N	38.92	1139.54	10	0.4	570.775	2	36.31	2816000	3	F3:9386	D810_Prop_Sample.raw	2	2	63	72	Propionyl	V1:Propionyl:1000.00	PEAKS DB
13	28	Q03612|YE11B_YEAST	P.QQC(+58.01)MM(+15.99)TQNQANPSGWSFYGHP.S	N	38.73	2484.99	21	-1.7	1243.5	2	65.64	15876	1	F1:28015	D810.raw	1	1	87	107	Carboxymethyl	Oxidation (M)	C3:Carboxymethyl:1000.00	M5:Oxidation (M):0.00	PEAKS DB
13	28	Q03612|YE11B_YEAST	P.Q(+56.03)QC(+58.01)MMTQNQANPSGWSFYGHP.S	N	37.34	2525.02	21	1.4	1263.52	2	85.82	34811	2	F2:41999	D810_Prop.raw	1	1	87	107	Propionyl	Carboxymethyl	Q1:Propionyl:1000.00	C3:Carboxymethyl:1000.00	PEAKS DB
13	28	Q03612|YE11B_YEAST	P.SGWSFYGHP.S	N	37.27	1036.44	9	-0.1	519.227	2	59.54	63495000	2	F2:23649	D810_Prop.raw	2	2	99	107			PEAKS DB
13	28	Q03612|YE11B_YEAST	P.SPESGNTFTDSSSADSDMTSTK(+56.03)K(+56.03)YVRPP.P	N	35.99	3103.39	28	-2.8	776.853	4	40.18	0	1	F1:11963	D810.raw	0	0	145	172	Propionyl	K22:Propionyl:25.90	K23:Propionyl:25.11	PEAKS DB
13	28	Q03612|YE11B_YEAST	P.GPQSQFP.Q	N	35.83	759.355	7	1	380.685	2	45.58	11511000	4	F4:14535	D810_RR_Sample.raw	1	1	125	131			PEAKS DB
13	28	Q03612|YE11B_YEAST	P.TINNVHTSESTRKYP.Y	N	35.58	1745.87	15	-1.5	582.963	3	28.18	1438000	1	F1:5795	D810.raw	2	2	580	594			PEAKS DB
13	28	Q03612|YE11B_YEAST	P.IQLNNKHDLHLGQELTESTVNHTNHSDDELP.G	N	34.64	3547.69	31	0.5	710.546	5	51.11	3286200	4	F4:17430	D810_RR_Sample.raw	2	2	425	455			PEAKS DB
13	28	Q03612|YE11B_YEAST	P.N(+56.03)YRRNLSDEK(+56.03)NDSR.S	N	34.4	1877.9	14	-0.2	626.973	3	39.46	0	3	F3:10895	D810_Prop_Sample.raw	0	0	359	372	Propionyl	N1:Propionyl:1000.00	K10:Propionyl:1000.00	PEAKS DB
13	28	Q03612|YE11B_YEAST	P.G(+56.03)PQSQFPQYPSSVGTP.L	N	33.26	1731.81	16	-0.8	866.912	2	84.53	11919	2	F2:41066	D810_Prop.raw	1	1	125	140	Propionyl	G1:Propionyl:1000.00	PEAKS DB
13	28	Q03612|YE11B_YEAST	A.SVTSKEVHTNQDPLDVSASKTEEC(+58.01)EKASTKANSQQTTTP.A	N	33.15	4233.98	39	0.8	847.804	5	38.06	4554300	1	F1:10764	D810.raw	1	1	20	58	Carboxymethyl	C24:Carboxymethyl:1000.00	PEAKS DB
13	28	Q03612|YE11B_YEAST	R.REDSILDVFTTILA.F	N	32.64	1591.85	14	1.9	796.932	2	87.1	0	3	F3:41366	D810_Prop_Sample.raw	0	0	707	720			PEAKS DB
13	28	Q03612|YE11B_YEAST	A.ELFLDIHAIYEEQQGSR.N	N	32.61	2047	17	-0.2	683.341	3	75.34	602050	1	F1:35630	D810.raw	1	1	338	354			PEAKS DB
13	28	Q03612|YE11B_YEAST	P.YPQQC(+58.01)MM(+15.99)TQNQANPSGWSFYGHP.S	N	32.4	2745.1	23	-0.3	916.042	3	68.87	218830	1	F1:30457	D810.raw	1	1	85	107	Carboxymethyl	Oxidation (M)	C5:Carboxymethyl:1000.00	M7:Oxidation (M):14.02	PEAKS DB
13	28	Q03612|YE11B_YEAST	P.YPQQC(+58.01)M(+15.99)MTQNQANPSGWSFYGHP.S	N	31.89	2745.1	23	2.5	1373.56	2	68.78	0	1	F1:30478	D810.raw	0	0	85	107	Carboxymethyl	Oxidation (M)	C5:Carboxymethyl:1000.00	M6:Oxidation (M):0.00	PEAKS DB
13	28	Q03612|YE11B_YEAST	P.YPQQC(+58.01)MMTQNQA.N	N	31.51	1499.58	12	0	750.799	2	49.79	258380	4	F4:16617	D810_RR_Sample.raw	1	1	85	96	Carboxymethyl	C5:Carboxymethyl:1000.00	PEAKS DB
13	28	Q03612|YE11B_YEAST	P.N(+56.03)IAYDLLSLNELA.A	N	30.96	1503.78	13	0.8	752.899	2	106	176260	2	F2:58261	D810_Prop.raw	1	1	521	533	Propionyl	N1:Propionyl:1000.00	PEAKS DB
13	28	Q03612|YE11B_YEAST	R.GLSGEYKFLRYTR.H	N	30.4	1588.84	13	0.1	530.619	3	46.91	9583900	4	F4:15021	D810_RR_Sample.raw	1	1	316	328			PEAKS DB
13	28	Q03612|YE11B_YEAST	P.Q(+56.03)QC(+58.01)MMTQNQANP.S	N	29.93	1506.59	12	1	754.303	2	64.61	793060	3	F3:25485	D810_Prop_Sample.raw	1	1	87	98	Propionyl	Carboxymethyl	Q1:Propionyl:1000.00	C3:Carboxymethyl:1000.00	PEAKS DB
13	28	Q03612|YE11B_YEAST	A.SVTSKEVHTNQDPLDVSASKTEECEKASTKANSQQTTTP.A	N	29.55	4175.98	39	0.6	836.203	5	38.79	0	1	F1:11209	D810.raw	0	0	20	58			PEAKS DB
13	28	Q03612|YE11B_YEAST	P.T(+56.03)TVSEQNTEESIIADLPLP.D	N	29.14	2112.05	19	0.4	705.023	3	82.74	831030	1	F1:41268	D810.raw	1	1	1116	1134	Propionyl	T1:Propionyl:1000.00	PEAKS DB
13	28	Q03612|YE11B_YEAST	P.YTPYQMSP.M	N	28.94	985.422	8	0.9	493.719	2	54.23	139030	1	F1:20920	D810.raw	1	1	112	119			PEAKS DB
4	78	P38061|RL32_YEAST	P.SGHKTFLVANVKDLETLTMHTKTYAA.E	Y	123.73	2875.49	26	0.4	1438.75	2	57.99	6004300000	1	F1:23395	D810.raw	63	63	69	94			PEAKS DB
4	78	P38061|RL32_YEAST	A.NVKDLETLTMHTKTYAA.E	Y	108.69	1934.98	17	-0.6	968.495	2	48.81	3010700000	1	F1:17258	D810.raw	11	11	78	94			PEAKS DB
4	78	P38061|RL32_YEAST	A.NVKDLETLTMHTKTYA.A	Y	106.91	1863.94	16	-0.4	932.977	2	48.34	458860000	1	F1:17086	D810.raw	5	5	78	93			PEAKS DB
4	78	P38061|RL32_YEAST	P.SGHKTFLVANVKDLETLTMHTKTYA.A	Y	101.67	2804.45	25	-1.5	1403.23	2	57.25	1014000000	4	F4:21512	D810_RR_Sample.raw	7	7	69	93			PEAKS DB
4	78	P38061|RL32_YEAST	A.N(+56.03)VKDLETLTMHTKTYAA.E	Y	99.02	1991	17	0.1	664.675	3	67.21	38144000	2	F2:28724	D810_Prop.raw	4	4	78	94	Propionyl	N1:Propionyl:25.86	PEAKS DB
4	78	P38061|RL32_YEAST	P.S(+56.03)GHKTFLVANVKDLETLTMHTKTYAA.E	Y	96.79	2931.52	26	0	733.886	4	66.7	107370000	2	F2:28426	D810_Prop.raw	7	7	69	94	Propionyl	S1:Propionyl:22.45	PEAKS DB
4	78	P38061|RL32_YEAST	A.E(+56.03)IAHNISAK(+56.03)NRVVILA.R	Y	90.6	1859.06	16	-0.1	930.539	2	78.79	8884900	3	F3:35379	D810_Prop_Sample.raw	5	5	95	110	Propionyl	E1:Propionyl:1000.00	K9:Propionyl:1000.00	PEAKS DB
4	78	P38061|RL32_YEAST	A.N(+56.03)VKDLETLTMHTK(+56.03)TYAA.E	Y	90.49	2047.03	17	-0.8	1024.52	2	85.88	11653000	3	F3:40544	D810_Prop_Sample.raw	3	3	78	94	Propionyl	N1:Propionyl:43.88	K13:Propionyl:139.10	PEAKS DB
4	78	P38061|RL32_YEAST	P.S(+56.03)GHK(+56.03)TFLVANVKDLETLTMHTKTYAA.E	Y	89.56	2987.54	26	0.1	747.893	4	77.32	33983000	2	F2:35850	D810_Prop.raw	4	4	69	94	Propionyl	S1:Propionyl:115.60	K4:Propionyl:113.22	PEAKS DB
4	78	P38061|RL32_YEAST	A.E(+56.03)IAHNISAK(+56.03)NR.V	Y	88.82	1363.72	11	0	682.868	2	52.06	26087000	3	F3:17863	D810_Prop_Sample.raw	2	2	95	105	Propionyl	E1:Propionyl:1000.00	K9:Propionyl:1000.00	PEAKS DB
4	78	P38061|RL32_YEAST	P.SGHKTFLVANVKDLETLTM(+15.99)HTKTYAA.E	Y	88.64	2891.49	26	-1	964.835	3	55.49	646820000	4	F4:20195	D810_RR_Sample.raw	11	11	69	94	Oxidation (M)	M19:Oxidation (M):1000.00	PEAKS DB
4	78	P38061|RL32_YEAST	A.L(+56.03)GIKVTNPK(+56.03)GRLA.L	Y	86.39	1477.9	13	0.4	739.957	2	69.38	22288000	2	F2:30308	D810_Prop.raw	2	2	115	127	Propionyl	L1:Propionyl:91.37	K9:Propionyl:104.58	PEAKS DB
4	78	P38061|RL32_YEAST	P.KIGYGSNKKTKFLSPSGHKTFLVA.N	Y	86.11	2607.45	24	-0.2	1304.73	2	40.14	210980000	1	F1:11941	D810.raw	3	3	54	77			PEAKS DB
4	78	P38061|RL32_YEAST	P.SGHKTFLVANVK(+56.03)DLETLTMHTKTYAA.E	Y	85.85	2931.52	26	1.3	978.181	3	71.68	2539200	3	F3:30354	D810_Prop_Sample.raw	3	3	69	94	Propionyl	K12:Propionyl:55.92	PEAKS DB
4	78	P38061|RL32_YEAST	A.NVKDLETLTMHTK(+56.03)TYAA.E	Y	85.58	1991	17	-1.4	996.508	2	63.82	4697300	2	F2:26300	D810_Prop.raw	5	5	78	94	Propionyl	K13:Propionyl:165.50	PEAKS DB
4	78	P38061|RL32_YEAST	P.S(+56.03)GHKTFLVANVK(+56.03)DLETLTMHTKTYAA.E	Y	85.11	2987.54	26	1.4	996.856	3	75.79	9163600	2	F2:34640	D810_Prop.raw	5	5	69	94	Propionyl	S1:Propionyl:22.45	K12:Propionyl:112.87	PEAKS DB
4	78	P38061|RL32_YEAST	P.SGHK(+56.03)TFLVANVKDLETLTMHTKTYAA.E	Y	82.16	2931.52	26	0.3	733.887	4	69.99	172810	2	F2:30539	D810_Prop.raw	1	1	69	94	Propionyl	K4:Propionyl:12.33	PEAKS DB
4	78	P38061|RL32_YEAST	A.L(+56.03)GIK(+56.03)VTNPKGRLA.L	Y	81.64	1477.9	13	-0.1	739.956	2	67.73	71787000	2	F2:29171	D810_Prop.raw	3	3	115	127	Propionyl	L1:Propionyl:169.47	K4:Propionyl:94.22	PEAKS DB
4	78	P38061|RL32_YEAST	A.E(+56.03)IAHNISAKNR.V	Y	80.84	1307.69	11	0.3	654.855	2	35.2	49866000	3	F3:8836	D810_Prop_Sample.raw	4	4	95	105	Propionyl	E1:Propionyl:216.51	PEAKS DB
4	78	P38061|RL32_YEAST	A.EIAHNISAKNRVVILAR.A	Y	80.54	1903.11	17	-0.1	952.563	2	36.33	1190100000	1	F1:10104	D810.raw	9	9	95	111			PEAKS DB
4	78	P38061|RL32_YEAST	A.NVKDLETLTM(+15.99)HTKTYAA.E	Y	79.62	1950.97	17	0.6	976.494	2	45.92	101790000	4	F4:14711	D810_RR_Sample.raw	9	9	78	94	Oxidation (M)	M10:Oxidation (M):1000.00	PEAKS DB
4	78	P38061|RL32_YEAST	P.SGHKTFLVANVKDLETLTM(+15.99)HTKTYA.A	Y	78.36	2820.45	25	-0.4	941.156	3	55.36	37577000	4	F4:20173	D810_RR_Sample.raw	4	4	69	93	Oxidation (M)	M19:Oxidation (M):1000.00	PEAKS DB
4	78	P38061|RL32_YEAST	A.L(+56.03)GIKVTNPKGRLA.L	Y	76.56	1421.87	13	-0.2	474.964	3	50.77	175330000	2	F2:18006	D810_Prop.raw	3	3	115	127	Propionyl	L1:Propionyl:59.10	PEAKS DB
4	78	P38061|RL32_YEAST	P.S(+56.03)GHKTFLVANVKDLETLTMHTK(+56.03)TYAA.E	Y	75.94	2987.54	26	0.8	747.894	4	73.95	28369000	2	F2:33289	D810_Prop.raw	7	7	69	94	Propionyl	S1:Propionyl:19.05	K22:Propionyl:72.22	PEAKS DB
4	78	P38061|RL32_YEAST	A.E(+56.03)IAHNISAKNRVVILA.R	Y	75.71	1803.04	16	-0.9	902.525	2	62.21	39433000	3	F3:24169	D810_Prop_Sample.raw	3	3	95	110	Propionyl	E1:Propionyl:151.55	PEAKS DB
4	78	P38061|RL32_YEAST	A.LGIKVTNPKGRLA.L	Y	75.23	1365.85	13	-0.6	683.93	2	34.92	4420800000	4	F4:8843	D810_RR_Sample.raw	17	17	115	127			PEAKS DB
4	78	P38061|RL32_YEAST	R.K(+56.03)QKGIDSVVR.R	Y	74.48	1184.69	10	0.6	395.903	3	33.84	36497000	3	F3:8238	D810_Prop_Sample.raw	6	6	34	43	Propionyl	K1:Propionyl:80.00	PEAKS DB
4	78	P38061|RL32_YEAST	A.N(+56.03)VK(+56.03)DLETLTMHTKTYAA.E	Y	74.45	2047.03	17	-1	1024.52	2	80.69	2986000	2	F2:38381	D810_Prop.raw	2	2	78	94	Propionyl	N1:Propionyl:188.69	K3:Propionyl:117.56	PEAKS DB
4	78	P38061|RL32_YEAST	P.S(+56.03)GHKTFLVANVKDLETLTMHTKTYA.A	Y	73.69	2860.48	25	0.4	716.127	4	66.76	8199900	2	F2:28447	D810_Prop.raw	4	4	69	93	Propionyl	S1:Propionyl:16.66	PEAKS DB
4	78	P38061|RL32_YEAST	A.L(+56.03)GIKVTNPKGR.L	Y	73.31	1237.75	11	-0.1	413.591	3	43.19	5505000	2	F2:13306	D810_Prop.raw	2	2	115	125	Propionyl	L1:Propionyl:29.32	PEAKS DB
4	78	P38061|RL32_YEAST	A.K(+56.03)ALGIKVTNP.K	Y	73.03	1095.67	10	0.9	548.84	2	54.35	6843400	2	F2:20254	D810_Prop.raw	3	3	113	122	Propionyl	K1:Propionyl:96.85	PEAKS DB
4	78	P38061|RL32_YEAST	A.N(+56.03)VKDLETLTMHTKTYA.A	Y	72.85	1919.97	16	-0.1	960.99	2	70.29	5544400	3	F3:29436	D810_Prop_Sample.raw	4	4	78	93	Propionyl	N1:Propionyl:42.28	PEAKS DB
4	78	P38061|RL32_YEAST	R.K(+56.03)(+56.03)QKGIDSVVR.R	Y	72.82	1240.71	10	0.5	621.365	2	48.94	14950000	2	F2:16727	D810_Prop.raw	2	2	34	43	Propionyl	K1:Propionyl:80.00	K1:Propionyl:80.00	PEAKS DB
4	78	P38061|RL32_YEAST	A.LGIKVTNPKGR.L	Y	72.73	1181.72	11	1.2	394.916	3	31.43	7963000	3	F3:6796	D810_Prop_Sample.raw	2	2	115	125			PEAKS DB
4	78	P38061|RL32_YEAST	A.LGIK(+56.03)VTNPK(+56.03)GRLA.L	Y	72.4	1477.9	13	-0.6	739.956	2	65.73	14866000	3	F3:26448	D810_Prop_Sample.raw	2	2	115	127	Propionyl	K4:Propionyl:53.53	K9:Propionyl:161.77	PEAKS DB
4	78	P38061|RL32_YEAST	R.KQKGIDSVVR.R	Y	72.28	1128.66	10	-1.3	377.227	3	30.98	928750	4	F4:7098	D810_RR_Sample.raw	2	2	34	43			PEAKS DB
4	78	P38061|RL32_YEAST	A.K(+56.03)ALGIK(+56.03)VTNPKGRLA.L	Y	72.1	1677.03	15	0.9	560.018	3	55.34	9124100	2	F2:20991	D810_Prop.raw	4	4	113	127	Propionyl	K1:Propionyl:177.93	K6:Propionyl:55.60	PEAKS DB
4	78	P38061|RL32_YEAST	A.K(+56.03)ALGIKVTNPK(+56.03)GRLA.L	Y	71.7	1677.03	15	0.1	560.017	3	60.92	16751000	3	F3:23176	D810_Prop_Sample.raw	2	2	113	127	Propionyl	K1:Propionyl:65.71	K11:Propionyl:37.89	PEAKS DB
4	78	P38061|RL32_YEAST	R.KQK(+56.03)GIDSVVR.R	Y	71.47	1184.69	10	0.3	395.903	3	37.53	5660400	3	F3:10023	D810_Prop_Sample.raw	4	4	34	43	Propionyl	K3:Propionyl:67.96	PEAKS DB
4	78	P38061|RL32_YEAST	R.YHRVAENWR.K	Y	71.36	1229.61	9	0.7	410.876	3	28.1	4844600	1	F1:5777	D810.raw	3	3	25	33			PEAKS DB
4	78	P38061|RL32_YEAST	A.E(+56.03)NWRK(+56.03)QKGIDSVVR.R	Y	71.14	1825.98	14	-0.6	609.667	3	55.22	2808000	3	F3:19709	D810_Prop_Sample.raw	2	2	30	43	Propionyl	E1:Propionyl:67.80	K5:Propionyl:40.00	PEAKS DB
4	78	P38061|RL32_YEAST	A.K(+56.03)ALGIKVTNPKGRLA.L	Y	71.07	1621	15	1.1	541.342	3	46.16	28672000	3	F3:14541	D810_Prop_Sample.raw	6	6	113	127	Propionyl	K1:Propionyl:86.16	PEAKS DB
4	78	P38061|RL32_YEAST	A.N(+56.03)VKDLETLTM(+15.99)HTKTYAA.E	Y	70.83	2007	17	-0.3	1004.51	2	66.83	8542000	3	F3:27085	D810_Prop_Sample.raw	2	2	78	94	Propionyl	Oxidation (M)	N1:Propionyl:26.31	M10:Oxidation (M):1000.00	PEAKS DB
4	78	P38061|RL32_YEAST	A.LGIKVTNPK(+56.03)GRLA.L	Y	70.27	1421.87	13	0.2	474.965	3	51.67	41526000	3	F3:17546	D810_Prop_Sample.raw	2	2	115	127	Propionyl	K9:Propionyl:115.97	PEAKS DB
4	78	P38061|RL32_YEAST	P.S(+56.03)GHKTFLVANVKDLETLTM(+15.99)HTKTYAA.E	Y	69.6	2947.51	26	0.9	983.512	3	66.55	21650000	3	F3:26888	D810_Prop_Sample.raw	4	4	69	94	Propionyl	Oxidation (M)	S1:Propionyl:14.84	M19:Oxidation (M):1000.00	PEAKS DB
4	78	P38061|RL32_YEAST	A.NVKDLETLTM(+15.99)HTKTYA.A	Y	69.42	1879.93	16	0.1	627.652	3	45.49	8963900	4	F4:14360	D810_RR_Sample.raw	2	2	78	93	Oxidation (M)	M10:Oxidation (M):1000.00	PEAKS DB
4	78	P38061|RL32_YEAST	A.K(+56.03)(+56.03)ALGIK(+56.03)VTNPKGRLA.L	Y	69.05	1733.06	15	0.5	867.536	2	74.07	1360700	2	F2:33285	D810_Prop.raw	3	3	113	127	Propionyl	K1:Propionyl:192.46	K1:Propionyl:192.46	K6:Propionyl:45.16	PEAKS DB
4	78	P38061|RL32_YEAST	A.N(+56.03)VKDLETLTMHTK(+56.03)TYA.A	Y	68.63	1975.99	16	-1	659.671	3	80.1	1911200	3	F3:36198	D810_Prop_Sample.raw	3	3	78	93	Propionyl	N1:Propionyl:22.85	K13:Propionyl:133.99	PEAKS DB
4	78	P38061|RL32_YEAST	R.K(+56.03)QK(+56.03)GIDSVVR.R	Y	68.54	1240.71	10	0.6	621.365	2	48.09	13402000	2	F2:16272	D810_Prop.raw	4	4	34	43	Propionyl	K1:Propionyl:1000.00	K3:Propionyl:1000.00	PEAKS DB
4	78	P38061|RL32_YEAST	A.EIAHNISAKNR.V	Y	68.42	1251.67	11	0	418.23	3	20.1	772810	4	F4:4472	D810_RR_Sample.raw	3	3	95	105			PEAKS DB
4	78	P38061|RL32_YEAST	A.ENWRKQKGIDSVVR.R	Y	68.07	1713.93	14	0.1	572.317	3	30.06	438110000	1	F1:6988	D810.raw	4	4	30	43			PEAKS DB
4	78	P38061|RL32_YEAST	A.K(+56.03)(+56.03)ALGIKVTNPK(+56.03)GRLA.L	Y	67.92	1733.06	15	0.1	867.535	2	77.62	1423900	3	F3:34221	D810_Prop_Sample.raw	2	2	113	127	Propionyl	K1:Propionyl:152.29	K1:Propionyl:152.29	K11:Propionyl:70.86	PEAKS DB
4	78	P38061|RL32_YEAST	A.E(+56.03)NWRKQKGIDSVVR.R	Y	66.88	1769.95	14	1.7	590.993	3	44.02	5106400	3	F3:13291	D810_Prop_Sample.raw	3	3	30	43	Propionyl	E1:Propionyl:33.81	PEAKS DB
4	78	P38061|RL32_YEAST	A.LGIKVTNPK(+56.03)GR.L	Y	66.46	1237.75	11	-0.4	413.591	3	44.4	823140	3	F3:13492	D810_Prop_Sample.raw	2	2	115	125	Propionyl	K9:Propionyl:119.54	PEAKS DB
4	78	P38061|RL32_YEAST	P.SGHKTFLVA.N	Y	66.32	958.524	9	0.4	480.269	2	33.95	38185000	2	F2:8072	D810_Prop.raw	5	5	69	77			PEAKS DB
4	78	P38061|RL32_YEAST	R.Y(+56.03)HRVAENWR.K	Y	66.01	1285.63	9	0	429.551	3	43.55	16214000	3	F3:13062	D810_Prop_Sample.raw	2	2	25	33	Propionyl	Y1:Propionyl:1000.00	PEAKS DB
4	78	P38061|RL32_YEAST	P.K(+56.03)(+56.03)IGYGSNKKTKFLSP.S	Y	66	1778.99	15	-0.4	890.503	2	57.55	97367000	3	F3:21182	D810_Prop_Sample.raw	4	4	54	68	Propionyl	K1:Propionyl:58.56	K1:Propionyl:58.56	PEAKS DB
4	78	P38061|RL32_YEAST	P.KIGYGSNKKTKFLSPSGHKTFLVANVKDLETLTMHTKTYAA.E	Y	65.74	4524.42	41	-1.6	905.89	5	51.95	2735800000	4	F4:17932	D810_RR_Sample.raw	11	11	54	94			PEAKS DB
4	78	P38061|RL32_YEAST	P.S(+56.03)GHKTFLVA.N	Y	65.41	1014.55	9	0.6	508.283	2	51.22	63353000	3	F3:17490	D810_Prop_Sample.raw	2	2	69	77	Propionyl	S1:Propionyl:40.63	PEAKS DB
4	78	P38061|RL32_YEAST	A.N(+56.03)VK(+56.03)DLETLTMHTKTYA.A	Y	65.31	1975.99	16	0.4	989.004	2	81.01	218720	2	F2:38416	D810_Prop.raw	3	3	78	93	Propionyl	N1:Propionyl:95.21	K3:Propionyl:79.67	PEAKS DB
4	78	P38061|RL32_YEAST	A.E(+56.03)IAHNISAK(+56.03)NRVVILAR.A	Y	65.01	2015.16	17	0	1008.59	2	67.96	12618000	3	F3:27893	D810_Prop_Sample.raw	2	2	95	111	Propionyl	E1:Propionyl:1000.00	K9:Propionyl:1000.00	PEAKS DB
4	78	P38061|RL32_YEAST	A.EIAHNISAKNRVVILA.R	Y	64.42	1747.01	16	-0.6	874.512	2	44.11	205030000	4	F4:13868	D810_RR_Sample.raw	8	8	95	110			PEAKS DB
4	78	P38061|RL32_YEAST	A.NVK(+56.03)DLETLTMHTKTYAA.E	Y	63.38	1991	17	-0.2	996.509	2	61.65	503770	2	F2:24903	D810_Prop.raw	2	2	78	94	Propionyl	K3:Propionyl:32.28	PEAKS DB
4	78	P38061|RL32_YEAST	A.A(+56.03)EIAHNISAKNR.V	Y	63.23	1378.73	12	1	460.585	3	43.86	699990	3	F3:13202	D810_Prop_Sample.raw	1	1	94	105	Propionyl	A1:Propionyl:85.78	PEAKS DB
4	78	P38061|RL32_YEAST	P.SGHK(+56.03)TFLVANVK(+56.03)DLETLTMHTKTYAA.E	Y	62.75	2987.54	26	-0.4	996.855	3	82.15	0	3	F3:37698	D810_Prop_Sample.raw	0	0	69	94	Propionyl	K4:Propionyl:9.42	K12:Propionyl:59.20	PEAKS DB
4	78	P38061|RL32_YEAST	A.LGIK(+56.03)VTNPKGRLA.L	Y	62.46	1421.87	13	0.8	474.965	3	45.29	52111000	2	F2:14575	D810_Prop.raw	2	2	115	127	Propionyl	K4:Propionyl:32.97	PEAKS DB
4	78	P38061|RL32_YEAST	A.AEIAHNISA.K	Y	62.43	924.466	9	0.2	463.241	2	34.37	1458300	3	F3:8455	D810_Prop_Sample.raw	2	2	94	102			PEAKS DB
4	78	P38061|RL32_YEAST	A.KALGIKVTNPK(+56.03)GRLA.L	Y	61.82	1621	15	-0.6	541.342	3	45.47	3030900	3	F3:14139	D810_Prop_Sample.raw	1	1	113	127	Propionyl	K11:Propionyl:111.23	PEAKS DB
4	78	P38061|RL32_YEAST	A.KALGIKVTNP.K	Y	61.62	1039.64	10	0.3	520.827	2	32.9	25945000	1	F1:8131	D810.raw	4	4	113	122			PEAKS DB
4	78	P38061|RL32_YEAST	A.NVKDLETLTMHTKTYAAEIAHNISAKNR.V	Y	61.4	3168.64	28	1.2	529.114	6	63.03	23202000	4	F4:24586	D810_RR_Sample.raw	5	5	78	105			PEAKS DB
4	78	P38061|RL32_YEAST	A.NVKDLETLTMHTK(+56.03)TYA.A	Y	61.28	1919.97	16	-0.3	960.99	2	65.81	0	3	F3:26387	D810_Prop_Sample.raw	0	0	78	93	Propionyl	K13:Propionyl:84.36	PEAKS DB
4	78	P38061|RL32_YEAST	A.KALGIK(+56.03)VTNPKGRLA.L	Y	60.75	1621	15	-0.2	541.342	3	39.41	824730	2	F2:11142	D810_Prop.raw	1	1	113	127	Propionyl	K6:Propionyl:66.90	PEAKS DB
4	78	P38061|RL32_YEAST	R.Y(+56.03)HRVAENWRKQK(+56.03)GIDSVVR.R	Y	60.42	2452.31	19	-0.9	614.084	4	54.2	10117000	2	F2:19985	D810_Prop.raw	2	2	25	43	Propionyl	Y1:Propionyl:43.00	K12:Propionyl:32.28	PEAKS DB
4	78	P38061|RL32_YEAST	R.YHRVAENWRKQKGIDSVVR.R	Y	60.3	2340.26	19	-0.4	469.058	5	33.01	1644100000	3	F3:7528	D810_Prop_Sample.raw	8	8	25	43			PEAKS DB
4	78	P38061|RL32_YEAST	P.S(+56.03)GHKTFLVANVKDLETLTM(+15.99)HTKTYA.A	Y	60.24	2876.47	25	2.4	720.128	4	66.71	562510	3	F3:26945	D810_Prop_Sample.raw	2	2	69	93	Propionyl	Oxidation (M)	S1:Propionyl:9.42	M19:Oxidation (M):1000.00	PEAKS DB
4	78	P38061|RL32_YEAST	P.K(+56.03)IGYGSNKKTKFLSP.S	Y	60.17	1722.97	15	0.2	575.33	3	44.13	71994000	3	F3:13403	D810_Prop_Sample.raw	4	4	54	68	Propionyl	K1:Propionyl:43.57	PEAKS DB
4	78	P38061|RL32_YEAST	R.Y(+56.03)HRVAENWRK(+56.03)QKGIDSVVR.R	Y	59.99	2452.31	19	-0.1	614.084	4	51.2	20641000	3	F3:17558	D810_Prop_Sample.raw	6	6	25	43	Propionyl	Y1:Propionyl:41.45	K10:Propionyl:14.04	PEAKS DB
4	78	P38061|RL32_YEAST	R.V(+56.03)AENWRK(+56.03)QKGIDSVVR.R	Y	59.89	1996.09	16	-0.2	666.369	3	61.42	4596600	3	F3:23619	D810_Prop_Sample.raw	2	2	28	43	Propionyl	V1:Propionyl:73.08	K7:Propionyl:48.87	PEAKS DB
4	78	P38061|RL32_YEAST	A.K(+56.03)ALGIKVTNPKGR.L	Y	59.1	1436.88	13	0.5	360.228	4	35.73	0	2	F2:8985	D810_Prop.raw	0	0	113	125	Propionyl	K1:Propionyl:23.49	PEAKS DB
4	78	P38061|RL32_YEAST	P.K(+56.03)(+56.03)IGYGSNKK(+56.03)TKFLSP.S	Y	58.8	1835.02	15	-0.6	918.516	2	74.06	760200	3	F3:31827	D810_Prop_Sample.raw	2	2	54	68	Propionyl	K1:Propionyl:67.12	K1:Propionyl:67.12	K9:Propionyl:8.69	PEAKS DB
4	78	P38061|RL32_YEAST	P.S(+56.03)GHK(+56.03)TFLVA.N	Y	58.76	1070.58	9	0.4	536.295	2	77.4	7296000	3	F3:34153	D810_Prop_Sample.raw	2	2	69	77	Propionyl	S1:Propionyl:1000.00	K4:Propionyl:1000.00	PEAKS DB
4	78	P38061|RL32_YEAST	R.VAENWRKQKGIDSVVR.R	Y	58.65	1884.03	16	0.2	629.018	3	32.83	170560000	1	F1:8087	D810.raw	4	4	28	43			PEAKS DB
4	78	P38061|RL32_YEAST	A.A(+56.03)EIAHNISAK(+56.03)NR.V	Y	57.99	1434.76	12	-1.5	718.385	2	60.7	0	3	F3:23116	D810_Prop_Sample.raw	0	0	94	105	Propionyl	A1:Propionyl:1000.00	K10:Propionyl:1000.00	PEAKS DB
4	78	P38061|RL32_YEAST	P.KIGYGSNKKTKFLSP.S	Y	57.93	1666.94	15	0.1	556.654	3	30.68	2357700000	1	F1:7302	D810.raw	6	6	54	68			PEAKS DB
4	78	P38061|RL32_YEAST	R.V(+56.03)AENWRKQKGIDSVVR.R	Y	57.84	1940.06	16	0.2	647.694	3	49.32	14079000	3	F3:16633	D810_Prop_Sample.raw	3	3	28	43	Propionyl	V1:Propionyl:36.87	PEAKS DB
4	78	P38061|RL32_YEAST	A.KALGIKVTNPKGRLA.L	Y	57.32	1564.98	15	0.3	392.252	4	29.89	760700000	1	F1:7017	D810.raw	5	5	113	127			PEAKS DB
4	78	P38061|RL32_YEAST	R.VAENWRK(+56.03)QKGIDSVVR.R	Y	56.98	1940.06	16	0.5	647.694	3	45.62	3512600	3	F3:14353	D810_Prop_Sample.raw	4	4	28	43	Propionyl	K7:Propionyl:33.18	PEAKS DB
4	78	P38061|RL32_YEAST	A.KALGIKVTNPKGR.L	Y	56.9	1380.86	13	-0.7	346.221	4	27.69	0	1	F1:5595	D810.raw	0	0	113	125			PEAKS DB
4	78	P38061|RL32_YEAST	A.L(+56.03)GIKVTNP.K	Y	56.27	896.533	8	0.5	449.274	2	70.84	4480200	2	F2:31035	D810_Prop.raw	2	2	115	122	Propionyl	L1:Propionyl:44.84	PEAKS DB
4	78	P38061|RL32_YEAST	P.KIGYGSNKKTKFLSPSGHKTFLVANVKDLETLTMHTKTYA.A	Y	56.21	4453.38	40	-0.9	891.683	5	51.83	372460000	4	F4:17910	D810_RR_Sample.raw	8	8	54	93			PEAKS DB
4	78	P38061|RL32_YEAST	A.LGIK(+56.03)VTNPKGR.L	Y	56.11	1237.75	11	0.5	413.591	3	39.17	1395200	3	F3:10670	D810_Prop_Sample.raw	2	2	115	125	Propionyl	K4:Propionyl:22.45	PEAKS DB
4	78	P38061|RL32_YEAST	P.S(+56.03)GHK(+56.03)TFLVANVKDLETLTMHTKTYA.A	Y	55.91	2916.51	25	-0.6	730.133	4	77.37	3530200	2	F2:35815	D810_Prop.raw	2	2	69	93	Propionyl	S1:Propionyl:52.83	K4:Propionyl:49.31	PEAKS DB
4	78	P38061|RL32_YEAST	P.SGHKTFLVANVKDLETLTMHTKTYAAEIAHNISA.K	Y	55.82	3710.91	34	-0.1	743.189	5	76.65	49086000	1	F1:36533	D810.raw	5	5	69	102			PEAKS DB
4	78	P38061|RL32_YEAST	P.SGHKTFLVANVKDLETLTM(+15.99)HTK(+114.04)TYA.A	Y	55.53	2934.49	25	2.3	979.173	3	54.05	0	1	F1:20836	D810.raw	0	0	69	93	Oxidation (M)	DiGly	M19:Oxidation (M):1000.00	K22:DiGly:7.40	PEAKS DB
4	78	P38061|RL32_YEAST	P.KIGYGSNKK(+56.03)TKFLSP.S	Y	55.5	1722.97	15	-1.4	575.329	3	45.95	63404000	3	F3:14487	D810_Prop_Sample.raw	4	4	54	68	Propionyl	K9:Propionyl:0.00	PEAKS DB
4	78	P38061|RL32_YEAST	P.K(+56.03)IGYGSNKK(+56.03)TKFLSP.S	Y	55.14	1778.99	15	-1.9	890.502	2	58.02	116730000	3	F3:21623	D810_Prop_Sample.raw	6	6	54	68	Propionyl	K1:Propionyl:70.87	K9:Propionyl:0.00	PEAKS DB
4	78	P38061|RL32_YEAST	P.K(+56.03)IGYGSNKKTK(+56.03)FLSP.S	Y	55.14	1778.99	15	0.9	890.505	2	56.5	122480000	3	F3:20447	D810_Prop_Sample.raw	5	5	54	68	Propionyl	K1:Propionyl:47.00	K11:Propionyl:20.41	PEAKS DB
4	78	P38061|RL32_YEAST	R.VAENWRKQK(+56.03)GIDSVVR.R	Y	55	1940.06	16	0.9	647.694	3	44.73	267300	2	F2:14123	D810_Prop.raw	1	1	28	43	Propionyl	K9:Propionyl:41.83	PEAKS DB
4	78	P38061|RL32_YEAST	R.YHRVAENWRKQK(+56.03)GIDSVVR.R	Y	54.79	2396.28	19	-0.2	600.078	4	42.91	675500	3	F3:12762	D810_Prop_Sample.raw	1	1	25	43	Propionyl	K12:Propionyl:15.73	PEAKS DB
4	78	P38061|RL32_YEAST	A.NVK(+56.03)DLETLTMHTKTYA.A	Y	54.63	1919.97	16	-0.1	960.99	2	64.05	0	3	F3:25204	D810_Prop_Sample.raw	0	0	78	93	Propionyl	K3:Propionyl:20.41	PEAKS DB
4	78	P38061|RL32_YEAST	P.S(+56.03)GHKTFLVANVKDLETLTMHTK(+56.03)TYA.A	Y	53.99	2916.51	25	1.1	584.309	5	76.65	256870	3	F3:33657	D810_Prop_Sample.raw	2	2	69	93	Propionyl	S1:Propionyl:13.38	K22:Propionyl:60.15	PEAKS DB
4	78	P38061|RL32_YEAST	P.SGHKTFLVANVK(+114.04)DLETLTMHTKTYA.A	Y	53.74	2918.5	25	0.7	730.632	4	67.49	44827000	1	F1:29520	D810.raw	6	6	69	93	DiGly	K12:DiGly:2.68	PEAKS DB
4	78	P38061|RL32_YEAST	P.KIGYGSNK(+56.03)KTKFLSP.S	Y	53.63	1722.97	15	-0.3	575.329	3	44.74	14125000	3	F3:13784	D810_Prop_Sample.raw	1	1	54	68	Propionyl	K8:Propionyl:9.58	PEAKS DB
4	78	P38061|RL32_YEAST	A.AEIAHNISAKNRVVILA.R	Y	53.57	1818.05	17	-0.3	910.031	2	43.6	2774100	1	F1:14288	D810.raw	2	2	94	110			PEAKS DB
4	78	P38061|RL32_YEAST	A.K(+56.03)(+56.03)NRVVILAR.A	Y	53.16	1179.75	9	0.3	590.88	2	58.66	4021000	2	F2:22968	D810_Prop.raw	1	1	103	111	Propionyl	K1:Propionyl:1000.00	K1:Propionyl:1000.00	PEAKS DB
4	78	P38061|RL32_YEAST	A.E(+56.03)IAHNISA.K	Y	53.09	909.456	8	0.6	455.735	2	55.99	19238000	2	F2:21320	D810_Prop.raw	2	2	95	102	Propionyl	E1:Propionyl:1000.00	PEAKS DB
4	78	P38061|RL32_YEAST	A.K(+56.03)NRVVILARA.K	Y	52.95	1194.76	10	-0.1	399.259	3	43.55	24106000	3	F3:13083	D810_Prop_Sample.raw	3	3	103	112	Propionyl	K1:Propionyl:1000.00	PEAKS DB
4	78	P38061|RL32_YEAST	A.K(+56.03)(+56.03)NRVVILARA.K	Y	52.92	1250.78	10	0	626.398	2	64.48	12206000	3	F3:25399	D810_Prop_Sample.raw	2	2	103	112	Propionyl	K1:Propionyl:1000.00	K1:Propionyl:1000.00	PEAKS DB
4	78	P38061|RL32_YEAST	A.LGIKVTNP.K	Y	52.04	840.507	8	0.6	421.261	2	41.33	705750000	1	F1:12595	D810.raw	4	4	115	122			PEAKS DB
4	78	P38061|RL32_YEAST	A.K(+56.03)(+56.03)ALGIKVTNPKGRLA.L	Y	51.82	1677.03	15	-0.5	560.017	3	58.09	14553000	2	F2:22502	D810_Prop.raw	3	3	113	127	Propionyl	K1:Propionyl:36.56	K1:Propionyl:36.56	PEAKS DB
4	78	P38061|RL32_YEAST	A.EIAHNISAK(+56.03)NRVVILA.R	Y	51.66	1803.04	16	0.1	602.019	3	60.46	2087200	3	F3:22949	D810_Prop_Sample.raw	2	2	95	110	Propionyl	K9:Propionyl:35.54	PEAKS DB
4	78	P38061|RL32_YEAST	P.KIGYGSNKKTKFLSPSGHKTFLVANVKDLETLTM(+15.99)HTKTYAA.E	Y	51.54	4540.41	41	-1.8	909.089	5	50.77	87456000	4	F4:17443	D810_RR_Sample.raw	4	4	54	94	Oxidation (M)	M34:Oxidation (M):1000.00	PEAKS DB
4	78	P38061|RL32_YEAST	R.K(+56.03)(+56.03)QK(+56.03)GIDSVVR.R	Y	51.12	1296.74	10	0.7	649.378	2	70.63	5249800	2	F2:31066	D810_Prop.raw	2	2	34	43	Propionyl	K1:Propionyl:1000.00	K1:Propionyl:1000.00	K3:Propionyl:1000.00	PEAKS DB
4	78	P38061|RL32_YEAST	A.ENWRKQK(+56.03)GIDSVVR.R	Y	50.88	1769.95	14	-0.3	590.992	3	44.55	166200	3	F3:13602	D810_Prop_Sample.raw	1	1	30	43	Propionyl	K7:Propionyl:46.20	PEAKS DB
4	78	P38061|RL32_YEAST	A.KNRVVILARAKA.L	Y	50.86	1337.86	12	-0.1	446.961	3	31.01	6922700	4	F4:7111	D810_RR_Sample.raw	2	2	103	114			PEAKS DB
4	78	P38061|RL32_YEAST	A.E(+56.03)NWRKQK(+56.03)GIDSVVR.R	Y	49.52	1825.98	14	0.6	609.668	3	53.93	2254300	2	F2:19939	D810_Prop.raw	2	2	30	43	Propionyl	E1:Propionyl:11.12	K7:Propionyl:22.85	PEAKS DB
4	78	P38061|RL32_YEAST	A.EIAHNISAK(+56.03)NRVVILAR.A	Y	49.49	1959.14	17	2.5	654.055	3	49.68	719940	2	F2:17290	D810_Prop.raw	1	1	95	111	Propionyl	K9:Propionyl:23.43	PEAKS DB
4	78	P38061|RL32_YEAST	P.SGHKTFLVANVKDLETLTMHTK(+114.04)TYA.A	Y	49.44	2918.5	25	-0.4	730.631	4	68.21	5527200	1	F1:29829	D810.raw	2	2	69	93	DiGly	K22:DiGly:17.73	PEAKS DB
4	78	P38061|RL32_YEAST	A.K(+56.03)NRVVILAR.A	Y	49.36	1123.72	9	-1.1	375.58	3	37.19	23818000	2	F2:9795	D810_Prop.raw	4	4	103	111	Propionyl	K1:Propionyl:1000.00	PEAKS DB
4	78	P38061|RL32_YEAST	R.V(+56.03)AENWRKQK(+56.03)GIDSVVR.R	Y	48.87	1996.09	16	-0.4	666.369	3	62.6	3537400	3	F3:24190	D810_Prop_Sample.raw	2	2	28	43	Propionyl	V1:Propionyl:54.67	K9:Propionyl:40.21	PEAKS DB
4	78	P38061|RL32_YEAST	R.Y(+56.03)HRVAENWRKQKGIDSVVR.R	Y	48.52	2396.28	19	0.6	480.264	5	45.56	57738000	2	F2:14652	D810_Prop.raw	6	6	25	43	Propionyl	Y1:Propionyl:25.68	PEAKS DB
4	78	P38061|RL32_YEAST	P.K(+56.03)IGYGSNK(+56.03)KTKFLSP.S	Y	48.29	1778.99	15	0.7	594.005	3	52.83	95093000	2	F2:20074	D810_Prop.raw	3	3	54	68	Propionyl	K1:Propionyl:32.22	K8:Propionyl:9.58	PEAKS DB
4	78	P38061|RL32_YEAST	A.KNRVVILAR.A	Y	48.15	1067.69	9	0.1	356.905	3	31.25	6500900	3	F3:6673	D810_Prop_Sample.raw	4	4	103	111			PEAKS DB
4	78	P38061|RL32_YEAST	A.NVK(+56.03)DLETLTMHTK(+56.03)TYAA.E	Y	47.42	2047.03	17	0.6	1024.52	2	77.5	59572	2	F2:35798	D810_Prop.raw	1	1	78	94	Propionyl	K3:Propionyl:32.28	K13:Propionyl:80.99	PEAKS DB
4	78	P38061|RL32_YEAST	A.N(+56.03)VKDLETLTM(+15.99)HTKTYA.A	Y	45.88	1935.96	16	-0.8	646.327	3	63.7	159360	2	F2:26333	D810_Prop.raw	1	1	78	93	Propionyl	Oxidation (M)	N1:Propionyl:22.85	M10:Oxidation (M):1000.00	PEAKS DB
4	78	P38061|RL32_YEAST	A.EIAHNISAK(+56.03)NR.V	Y	44.79	1307.69	11	-0.7	436.905	3	32.78	2225000	3	F3:7626	D810_Prop_Sample.raw	2	2	95	105	Propionyl	K9:Propionyl:63.64	PEAKS DB
4	78	P38061|RL32_YEAST	R.K(+56.03)(+56.03)QKGIDSVVRR.R	Y	43.93	1396.81	11	0.8	466.613	3	45.14	404910	3	F3:14068	D810_Prop_Sample.raw	1	1	34	44	Propionyl	K1:Propionyl:0.00	K1:Propionyl:0.00	PEAKS DB
4	78	P38061|RL32_YEAST	A.KNRVVILARA.K	Y	43.9	1138.73	10	-1.2	380.583	3	31.59	58905000	3	F3:6947	D810_Prop_Sample.raw	3	3	103	112			PEAKS DB
4	78	P38061|RL32_YEAST	P.SGHKTFLVANVKDLETLTMHTK(+56.03)TYAA.E	Y	43.45	2931.52	26	2.1	733.888	4	70.92	205560	3	F3:29803	D810_Prop_Sample.raw	1	1	69	94	Propionyl	K22:Propionyl:40.10	PEAKS DB
4	78	P38061|RL32_YEAST	A.K(+56.03)(+56.03)NRVVILA.R	Y	43.26	1023.64	8	-0.1	512.829	2	78.07	3633600	3	F3:34491	D810_Prop_Sample.raw	2	2	103	110	Propionyl	K1:Propionyl:1000.00	K1:Propionyl:1000.00	PEAKS DB
4	78	P38061|RL32_YEAST	P.SGHKTFLVANVKDLETLTM(+15.99)HTK(+56.03)TYA.A	Y	42.97	2876.47	25	1.2	959.833	3	63.98	3344400	1	F1:26797	D810.raw	2	2	69	93	Oxidation (M)	Propionyl	M19:Oxidation (M):1000.00	K22:Propionyl:0.00	PEAKS DB
4	78	P38061|RL32_YEAST	R.F(+56.03)RGNISQP.K	Y	42.62	973.498	8	-0.1	487.756	2	60.92	80152000	3	F3:23148	D810_Prop_Sample.raw	2	2	46	53	Propionyl	F1:Propionyl:1000.00	PEAKS DB
4	78	P38061|RL32_YEAST	A.K(+56.03)NRVVILARAKA.L	Y	42.45	1393.89	12	-0.7	465.636	3	34.36	403280	2	F2:8248	D810_Prop.raw	1	1	103	114	Propionyl	K1:Propionyl:97.06	PEAKS DB
4	78	P38061|RL32_YEAST	P.SGHKTFLVANVKDLETLTMHTKTYAAEIA.H	Y	41.52	3188.65	29	-2.1	798.169	4	67.52	0	4	F4:27325	D810_RR_Sample.raw	0	0	69	97			PEAKS DB
4	78	P38061|RL32_YEAST	A.K(+56.03)ALGIK(+56.03)VTNP.K	Y	41.51	1151.69	10	-0.1	576.853	2	74.01	133390	2	F2:33302	D810_Prop.raw	1	1	113	122	Propionyl	K1:Propionyl:1000.00	K6:Propionyl:1000.00	PEAKS DB
4	78	P38061|RL32_YEAST	A.K(+56.03)NRVVILA.R	Y	41.34	967.618	8	0.8	484.817	2	52.7	15153000	3	F3:18197	D810_Prop_Sample.raw	2	2	103	110	Propionyl	K1:Propionyl:1000.00	PEAKS DB
4	78	P38061|RL32_YEAST	A.K(+56.03)(+56.03)ALGIKVTNP.K	Y	40.65	1151.69	10	0.1	576.853	2	78.6	343890	2	F2:36903	D810_Prop.raw	1	1	113	122	Propionyl	K1:Propionyl:78.33	K1:Propionyl:78.33	PEAKS DB
4	78	P38061|RL32_YEAST	A.E(+56.03)IAHNISAKNRVVILAR.A	Y	39.87	1959.14	17	0	490.792	4	50.83	49396000	2	F2:18107	D810_Prop.raw	2	2	95	111	Propionyl	E1:Propionyl:22.54	PEAKS DB
4	78	P38061|RL32_YEAST	R.FRGNISQP.K	Y	39.19	917.472	8	0.8	459.744	2	30.93	274140000	2	F2:6335	D810_Prop.raw	3	3	46	53			PEAKS DB
4	78	P38061|RL32_YEAST	P.K(+56.03)(+56.03)IGYGSNK(+56.03)KTKFLSP.S	Y	38.98	1835.02	15	-0.5	918.516	2	70.1	1734000	2	F2:30737	D810_Prop.raw	1	1	54	68	Propionyl	K1:Propionyl:21.76	K1:Propionyl:21.76	K8:Propionyl:8.14	PEAKS DB
4	78	P38061|RL32_YEAST	P.HPKIVKKHTKKFKRHHSDR.Y	Y	38.68	2406.4	19	0.2	482.287	5	26.54	29268000	1	F1:4979	D810.raw	1	1	6	24			PEAKS DB
4	78	P38061|RL32_YEAST	P.S(+56.03)GHKTFLVANVK(+56.03)DLETLTMHTKTYA.A	Y	38.1	2916.51	25	0.7	730.134	4	75.71	417250	2	F2:34511	D810_Prop.raw	1	1	69	93	Propionyl	S1:Propionyl:0.00	K12:Propionyl:19.61	PEAKS DB
4	78	P38061|RL32_YEAST	P.SGHK(+56.03)TFLVANVKDLETLTM(+15.99)HTKTYAA.E	Y	38.09	2947.51	26	-1.3	737.884	4	69.82	0	3	F3:29092	D810_Prop_Sample.raw	0	0	69	94	Propionyl	Oxidation (M)	K4:Propionyl:0.00	M19:Oxidation (M):1000.00	PEAKS DB
4	78	P38061|RL32_YEAST	P.KIGYGSNKKTKFLSPSGHKTFLVANVKDLETLTM(+15.99)HTKTYA.A	Y	38.07	4469.38	40	-0.6	745.903	6	50.64	2914000	4	F4:17165	D810_RR_Sample.raw	1	1	54	93	Oxidation (M)	M34:Oxidation (M):1000.00	PEAKS DB
4	78	P38061|RL32_YEAST	P.KIGYGSNKKTK(+56.03)FLSP.S	Y	37.57	1722.97	15	0.3	575.33	3	44.82	12224000	2	F2:14057	D810_Prop.raw	2	2	54	68	Propionyl	K11:Propionyl:0.00	PEAKS DB
4	78	P38061|RL32_YEAST	P.SGHK(+56.03)TFLVA.N	Y	36.62	1014.55	9	0.5	508.282	2	54.46	769950	2	F2:20271	D810_Prop.raw	1	1	69	77	Propionyl	K4:Propionyl:5.08	PEAKS DB
4	78	P38061|RL32_YEAST	R.YHRVAENWRK(+56.03)QKGIDSVVR.R	Y	36.4	2396.28	19	0.9	600.078	4	42.07	2505800	3	F3:12131	D810_Prop_Sample.raw	2	2	25	43	Propionyl	K10:Propionyl:4.64	PEAKS DB
4	78	P38061|RL32_YEAST	A.LGIK(+56.03)VTNP.K	Y	35.14	896.533	8	1.5	449.274	2	60.69	2480200	2	F2:24353	D810_Prop.raw	2	2	115	122	Propionyl	K4:Propionyl:12.16	PEAKS DB
4	78	P38061|RL32_YEAST	A.K(+56.03)(+56.03)NRVVILARAKA.L	Y	34.99	1449.91	12	0.1	484.312	3	55.03	0	3	F3:19715	D810_Prop_Sample.raw	0	0	103	114	Propionyl	K1:Propionyl:104.83	K1:Propionyl:104.83	PEAKS DB
4	78	P38061|RL32_YEAST	A.LGIKVTNPKGRLALEA	Y	34.51	1679.01	16	0.4	420.76	4	45.47	1115000	1	F1:15465	D810.raw	1	1	115	130			PEAKS DB
4	78	P38061|RL32_YEAST	P.SGHKTFLVANVK(+56.03)DLETLTM(+15.99)HTKTYA.A	Y	34.07	2876.47	25	2.9	720.128	4	64.47	2022700	4	F4:25353	D810_RR_Sample.raw	1	1	69	93	Propionyl	Oxidation (M)	K12:Propionyl:10.33	M19:Oxidation (M):1000.00	PEAKS DB
4	78	P38061|RL32_YEAST	R.K(+56.03)QK(+56.03)GIDSVVRR.R	Y	34.03	1396.81	11	0.4	466.612	3	43.95	278540	3	F3:13357	D810_Prop_Sample.raw	1	1	34	44	Propionyl	K1:Propionyl:1000.00	K3:Propionyl:1000.00	PEAKS DB
4	78	P38061|RL32_YEAST	R.YHRVAENWRKQKGIDSVVRR.R	Y	32.74	2496.36	20	-0.5	625.096	4	29.63	6712400	1	F1:6852	D810.raw	1	1	25	44			PEAKS DB
4	78	P38061|RL32_YEAST	P.KIGYGSNK(+56.03)K(+56.03)TKFLSP.S	Y	32.7	1778.99	15	0.9	594.005	3	57.74	457850	2	F2:22347	D810_Prop.raw	1	1	54	68	Propionyl	K8:Propionyl:32.66	K9:Propionyl:15.73	PEAKS DB
4	78	P38061|RL32_YEAST	R.R(+56.03)RFRGNISQP.K	Y	32.18	1285.7	10	0.5	643.858	2	33.27	4800400	2	F2:7584	D810_Prop.raw	1	1	44	53	Propionyl	R1:Propionyl:1000.00	PEAKS DB
4	78	P38061|RL32_YEAST	A.KNRVVILA.R	Y	31.87	911.592	8	0.7	304.871	3	34.83	4953400	3	F3:8754	D810_Prop_Sample.raw	2	2	103	110			PEAKS DB
4	78	P38061|RL32_YEAST	A.NVKDLETLTMHTKTYAAEIAHNISA.K	Y	30.97	2770.4	25	0.3	924.473	3	70.07	39422	1	F1:31558	D810.raw	1	1	78	102			PEAKS DB
4	78	P38061|RL32_YEAST	P.K(+56.03)(+56.03)IGYGSNKKTK(+56.03)FLSP.S	Y	29.73	1835.02	15	-0.2	918.517	2	68.82	463000	2	F2:29752	D810_Prop.raw	1	1	54	68	Propionyl	K1:Propionyl:0.00	K1:Propionyl:0.00	K11:Propionyl:32.28	PEAKS DB
4	78	P38061|RL32_YEAST	A.LGIK(+56.03)VTNPK(+56.03)GR.L	Y	29.06	1293.78	11	0.6	647.896	2	57	107570	3	F3:20836	D810_Prop_Sample.raw	1	1	115	125	Propionyl	K4:Propionyl:20.70	K9:Propionyl:58.11	PEAKS DB
4	78	P38061|RL32_YEAST	R.RRFRGNISQP.K	Y	28.96	1229.67	10	-0.3	615.844	2	27.82	85134	2	F2:4664	D810_Prop.raw	1	1	44	53			PEAKS DB
23	5	P0C2J0|YP13B_YEAST	A.RAHNVSTSNNSPSTDNDSISKSTTEP.I	N	115.63	2745.24	26	-0.7	916.088	3	31.38	3276900	4	F4:7418	D810_RR_Sample.raw	2	2	399	424			PEAKS DB
23	5	P0C2J0|YP13B_YEAST	A.ELFLDIHAIYEEQQGSRNSKP.N	N	98.45	2473.22	21	-0.3	825.415	3	67	42156000	4	F4:27000	D810_RR_Sample.raw	4	4	338	358			PEAKS DB
23	5	P0C2J0|YP13B_YEAST	A.C(+58.01)(+56.03)ASVTSKEVHTNQDP.L	N	95.76	1728.76	15	-0.1	865.388	2	44.62	507180	3	F3:13660	D810_Prop_Sample.raw	2	2	18	32	Carboxymethyl	Propionyl	C1:Carboxymethyl:1000.00	C1:Propionyl:143.14	PEAKS DB
23	5	P0C2J0|YP13B_YEAST	A.C(+58.01)ASVTSKEVHTNQDP.L	N	93.06	1672.74	15	0	837.375	2	29.22	4269800	1	F1:6486	D810.raw	2	2	18	32	Carboxymethyl	C1:Carboxymethyl:1000.00	PEAKS DB
23	5	P0C2J0|YP13B_YEAST	A.S(+56.03)VTSKEVHTNQDP.L	N	92.64	1496.71	13	-0.5	749.362	2	35.29	92486000	3	F3:8864	D810_Prop_Sample.raw	2	2	20	32	Propionyl	S1:Propionyl:80.90	PEAKS DB
23	5	P0C2J0|YP13B_YEAST	A.SVTSK(+56.03)EVHTNQDP.L	N	88.71	1496.71	13	-0.8	749.362	2	36.26	12809000	3	F3:9517	D810_Prop_Sample.raw	2	2	20	32	Propionyl	K5:Propionyl:52.86	PEAKS DB
23	5	P0C2J0|YP13B_YEAST	P.YPQQC(+58.01)MMTQNQANPSGWSFYGHP.S	N	88.29	2729.11	23	0.7	1365.56	2	73.62	49563000	1	F1:34318	D810.raw	4	4	85	107	Carboxymethyl	C5:Carboxymethyl:1000.00	PEAKS DB
23	5	P0C2J0|YP13B_YEAST	P.T(+56.03)INNVHTSESTR.K	N	87.91	1413.68	12	0.1	707.85	2	33.46	386180	2	F2:7755	D810_Prop.raw	1	1	580	591	Propionyl	T1:Propionyl:1000.00	PEAKS DB
23	5	P0C2J0|YP13B_YEAST	A.SVTSKEVHTNQDP.L	N	85.76	1440.68	13	-0.2	721.349	2	27.54	845670	1	F1:5498	D810.raw	1	1	20	32			PEAKS DB
23	5	P0C2J0|YP13B_YEAST	A.S(+56.03)VTSK(+56.03)EVHTNQDP.L	N	83.82	1552.74	13	-0.3	777.375	2	53.41	14236000	2	F2:19707	D810_Prop.raw	7	7	20	32	Propionyl	S1:Propionyl:1000.00	K5:Propionyl:1000.00	PEAKS DB
23	5	P0C2J0|YP13B_YEAST	R.AHNVSTSNNSPSTDNDSISKSTTEP.I	N	82.57	2589.14	25	-0.8	864.054	3	32.23	66734	3	F3:7374	D810_Prop_Sample.raw	1	1	400	424			PEAKS DB
23	5	P0C2J0|YP13B_YEAST	P.LDVSASKIQEYDKA.S	N	82.54	1565.79	14	-1	783.903	2	46.22	1790500	4	F4:14779	D810_RR_Sample.raw	1	1	33	46			PEAKS DB
23	5	P0C2J0|YP13B_YEAST	P.INAIGDLQFHFQDNTKTSIKVLHTP.N	N	82.11	2836.49	25	-0.7	946.502	3	64.61	21329000	4	F4:25413	D810_RR_Sample.raw	5	5	496	520			PEAKS DB
23	5	P0C2J0|YP13B_YEAST	P.LDVSASKIQEYDKASTKANSQQTTTP.A	N	80.06	2810.39	26	-0.3	1406.2	2	43.15	37666000	1	F1:13936	D810.raw	3	3	33	58			PEAKS DB
23	5	P0C2J0|YP13B_YEAST	P.ESGNTFTDSSSADSDMTSTKKYVRPPP.M	N	78.93	2904.31	27	0.6	969.111	3	45.03	51483000	1	F1:15253	D810.raw	6	6	147	173			PEAKS DB
23	5	P0C2J0|YP13B_YEAST	A.E(+56.03)LFLDIHAIYEEQQGSRNSKP.N	N	77.58	2529.25	21	1.1	844.092	3	91.15	114970	3	F3:44241	D810_Prop_Sample.raw	2	2	338	358	Propionyl	E1:Propionyl:77.79	PEAKS DB
23	5	P0C2J0|YP13B_YEAST	P.STDNDSISKSTTEP.I	N	76.12	1480.65	14	0	741.334	2	32.41	309610	3	F3:7468	D810_Prop_Sample.raw	1	1	411	424			PEAKS DB
23	5	P0C2J0|YP13B_YEAST	P.YPQQC(+58.01)MMTQNQANP.S	N	75.96	1710.68	14	-0.6	856.347	2	51.14	111310000	2	F2:18283	D810_Prop.raw	4	4	85	98	Carboxymethyl	C5:Carboxymethyl:1000.00	PEAKS DB
23	5	P0C2J0|YP13B_YEAST	P.S(+56.03)DEKNDSRSYTNTTKP.K	N	75.74	1897.87	16	-1	633.628	3	31.47	265780	3	F3:6846	D810_Prop_Sample.raw	1	1	365	380	Propionyl	S1:Propionyl:10.22	PEAKS DB
23	5	P0C2J0|YP13B_YEAST	A.C(+58.01)(+56.03)FTKNVLERSDGTVLAP.I	N	75.09	1962.97	17	-0.3	982.493	2	79.29	3537300	2	F2:37349	D810_Prop.raw	2	2	540	556	Carboxymethyl	Propionyl	C1:Carboxymethyl:1000.00	C1:Propionyl:65.81	PEAKS DB
23	5	P0C2J0|YP13B_YEAST	P.QQC(+58.01)MMTQNQANPSGWSFYGHP.S	N	74.89	2468.99	21	-0.6	1235.5	2	70.67	41385000	4	F4:29509	D810_RR_Sample.raw	4	4	87	107	Carboxymethyl	C3:Carboxymethyl:1000.00	PEAKS DB
23	5	P0C2J0|YP13B_YEAST	R.L(+56.03)NNNGIHINNKVA.C	N	70.75	1475.78	13	-0.3	738.899	2	53.17	24107	2	F2:19544	D810_Prop.raw	1	1	297	309	Propionyl	L1:Propionyl:116.87	PEAKS DB
23	5	P0C2J0|YP13B_YEAST	A.AVDITAC(+58.01)FTKNVLERSDGTVLAP.I	N	70.48	2477.25	23	-0.7	1239.63	2	82.6	16473000	4	F4:38554	D810_RR_Sample.raw	3	3	534	556	Carboxymethyl	C7:Carboxymethyl:1000.00	PEAKS DB
23	5	P0C2J0|YP13B_YEAST	P.GPQSQFPQYPSSVGTP.L	N	70.15	1675.78	16	0.5	838.9	2	63.86	15308000	1	F1:26768	D810.raw	2	2	125	140			PEAKS DB
23	5	P0C2J0|YP13B_YEAST	R.HRHLNMTVAELFLDIHAIYEEQQGSRNSKP.N	N	69.91	3532.76	30	-1.2	884.197	4	74.69	67651000	4	F4:32598	D810_RR_Sample.raw	6	6	329	358			PEAKS DB
23	5	P0C2J0|YP13B_YEAST	P.FQYLHTDIFGPVHNLP.K	N	69.26	1896.95	16	0.2	633.325	3	73.64	3851300	1	F1:34349	D810.raw	2	2	665	680			PEAKS DB
23	5	P0C2J0|YP13B_YEAST	P.YPQQC(+58.01)MM(+15.99)TQNQANP.S	N	66.73	1726.67	14	-0.4	864.344	2	43.99	1322900	3	F3:13263	D810_Prop_Sample.raw	2	2	85	98	Carboxymethyl	Oxidation (M)	C5:Carboxymethyl:1000.00	M7:Oxidation (M):11.06	PEAKS DB
23	5	P0C2J0|YP13B_YEAST	P.D(+56.03)INVVDAQKRNIP.I	N	65.59	1536.83	13	-0.7	769.42	2	60.66	2034700	2	F2:24199	D810_Prop.raw	1	1	483	495	Propionyl	D1:Propionyl:135.04	PEAKS DB
23	5	P0C2J0|YP13B_YEAST	P.GPQSQFPQYP.S	N	64.84	1147.53	10	-0.2	574.772	2	58.52	31735000	4	F4:22108	D810_RR_Sample.raw	1	1	125	134			PEAKS DB
23	5	P0C2J0|YP13B_YEAST	R.GLSGEYKFLR.Y	N	63.88	1168.62	10	-0.9	390.548	3	45.68	759360	1	F1:15580	D810.raw	1	1	316	325			PEAKS DB
23	5	P0C2J0|YP13B_YEAST	A.NPSGWSFYGHP.S	N	62.07	1247.54	11	-0.7	624.775	2	59.37	60154000	4	F4:22299	D810_RR_Sample.raw	5	5	97	107			PEAKS DB
23	5	P0C2J0|YP13B_YEAST	A.IGDLQFHFQDNTKTSIKVLHTP.N	N	62	2538.32	22	1	847.116	3	56.76	5884500	4	F4:21220	D810_RR_Sample.raw	3	3	499	520			PEAKS DB
23	5	P0C2J0|YP13B_YEAST	P.IVKYGDFYWVSKKYLLP.S	N	61.66	2118.16	17	0	1060.09	2	72.63	171490000	4	F4:31066	D810_RR_Sample.raw	6	6	557	573			PEAKS DB
23	5	P0C2J0|YP13B_YEAST	R.LNNNGIHINNKVA.C	N	59.97	1419.76	13	-0.2	474.26	3	32.91	1717000	1	F1:8204	D810.raw	1	1	297	309			PEAKS DB
23	5	P0C2J0|YP13B_YEAST	A.C(+58.01)FTKNVLERSDGTVLAP.I	N	59.95	1906.95	17	-1.2	954.479	2	62.46	66374000	4	F4:24025	D810_RR_Sample.raw	4	4	540	556	Carboxymethyl	C1:Carboxymethyl:1000.00	PEAKS DB
23	5	P0C2J0|YP13B_YEAST	P.GHLLLDSGASRTLIRSAHHIHSA.S	N	59.63	2448.31	23	-1.4	817.109	3	41.13	204030000	4	F4:11985	D810_RR_Sample.raw	6	6	456	478			PEAKS DB
23	5	P0C2J0|YP13B_YEAST	P.NWVKTYIKFLQNSNLGGIIP.T	N	58.49	2304.26	20	-0.6	769.095	3	93.6	8908600	4	F4:46834	D810_RR_Sample.raw	2	2	183	202			PEAKS DB
23	5	P0C2J0|YP13B_YEAST	P.DINVVDAQKRNIP.I	N	58.24	1480.8	13	-0.4	741.407	2	46.09	75158000	1	F1:15979	D810.raw	4	4	483	495			PEAKS DB
23	5	P0C2J0|YP13B_YEAST	P.G(+56.03)PQSQFPQYP.S	N	58.17	1203.56	10	0	602.785	2	83.47	8626800	3	F3:38669	D810_Prop_Sample.raw	2	2	125	134	Propionyl	G1:Propionyl:1000.00	PEAKS DB
23	5	P0C2J0|YP13B_YEAST	P.YPQQC(+58.01)M(+15.99)MTQNQANP.S	N	58.08	1726.67	14	-0.9	864.344	2	44.54	269930	1	F1:14838	D810.raw	2	2	85	98	Carboxymethyl	Oxidation (M)	C5:Carboxymethyl:1000.00	M6:Oxidation (M):12.28	PEAKS DB
23	5	P0C2J0|YP13B_YEAST	A.VPENPHHASP.Q	N	55.39	1083.51	10	0.7	542.763	2	19.7	10666	1	F1:3640	D810.raw	1	1	63	72			PEAKS DB
23	5	P0C2J0|YP13B_YEAST	P.GHLLLDSGASRTLIR.S	N	55	1607.91	15	-0.4	536.977	3	46.42	0	4	F4:14863	D810_RR_Sample.raw	0	0	456	470			PEAKS DB
23	5	P0C2J0|YP13B_YEAST	P.HISHGSAC(+58.01)A.S	N	53.62	939.387	9	-0.4	470.7	2	17.76	245650	1	F1:3047	D810.raw	2	2	11	19	Carboxymethyl	C8:Carboxymethyl:1000.00	PEAKS DB
23	5	P0C2J0|YP13B_YEAST	P.S(+56.03)TDNDSISKSTTEP.I	N	53.57	1536.68	14	0	769.347	2	43.46	342800	2	F2:13442	D810_Prop.raw	1	1	411	424	Propionyl	S1:Propionyl:100.65	PEAKS DB
23	5	P0C2J0|YP13B_YEAST	P.G(+56.03)HLLLDSGASRTLIR.S	N	53.56	1663.94	15	1	555.653	3	62.2	770240	2	F2:25251	D810_Prop.raw	2	2	456	470	Propionyl	G1:Propionyl:1000.00	PEAKS DB
23	5	P0C2J0|YP13B_YEAST	P.L(+56.03)DVSASKIQEYDKA.S	N	53.47	1621.82	14	-1.8	811.916	2	67.31	0	3	F3:27399	D810_Prop_Sample.raw	0	0	33	46	Propionyl	L1:Propionyl:113.99	PEAKS DB
23	5	P0C2J0|YP13B_YEAST	R.S(+56.03)YTNTTKP.K	N	53.19	966.466	8	0.1	484.24	2	39.79	3531600	3	F3:11169	D810_Prop_Sample.raw	2	2	373	380	Propionyl	S1:Propionyl:77.93	PEAKS DB
23	5	P0C2J0|YP13B_YEAST	R.H(+56.03)RHLNMTVA.E	N	52.13	1133.58	9	1.7	567.796	2	33.93	0	3	F3:8303	D810_Prop_Sample.raw	0	0	329	337	Propionyl	H1:Propionyl:1000.00	PEAKS DB
23	5	P0C2J0|YP13B_YEAST	P.SDEK(+56.03)NDSRSYTNTTKP.K	N	51.8	1897.87	16	-0.2	633.629	3	28.26	186190	2	F2:4887	D810_Prop.raw	1	1	365	380	Propionyl	K4:Propionyl:0.00	PEAKS DB
23	5	P0C2J0|YP13B_YEAST	P.NIAYDLLSLNELA.A	N	51.42	1447.76	13	-0.4	724.885	2	102.69	1060500	1	F1:57661	D810.raw	1	1	521	533			PEAKS DB
23	5	P0C2J0|YP13B_YEAST	P.S(+56.03)GWSFYGHP.S	N	51.18	1092.47	9	0	547.24	2	81.95	19772000	2	F2:39153	D810_Prop.raw	2	2	99	107	Propionyl	S1:Propionyl:1000.00	PEAKS DB
23	5	P0C2J0|YP13B_YEAST	P.QQC(+58.01)MMTQNQANP.S	N	50.65	1450.56	12	0.3	726.289	2	42.81	39573000	1	F1:13859	D810.raw	2	2	87	98	Carboxymethyl	C3:Carboxymethyl:1000.00	PEAKS DB
23	5	P0C2J0|YP13B_YEAST	A.STKANSQQTTTP.A	N	50.28	1262.61	12	-0.4	632.312	2	18.97	142920	1	F1:3416	D810.raw	2	2	47	58			PEAKS DB
23	5	P0C2J0|YP13B_YEAST	A.N(+56.03)PSGWSFYGHP.S	N	49.92	1303.56	11	0.7	652.789	2	82.15	1883100	2	F2:39406	D810_Prop.raw	2	2	97	107	Propionyl	N1:Propionyl:1000.00	PEAKS DB
23	5	P0C2J0|YP13B_YEAST	P.L(+56.03)DVSASKIQEYDKASTKANSQQTTTP.A	N	48.35	2866.42	26	-0.7	956.48	3	57.57	0	2	F2:22340	D810_Prop.raw	0	0	33	58	Propionyl	L1:Propionyl:36.87	PEAKS DB
23	5	P0C2J0|YP13B_YEAST	P.G(+56.03)HLLLDSGASRTLIRSAHHIHSA.S	N	47.6	2504.34	23	0.3	501.875	5	57.29	9245500	2	F2:22153	D810_Prop.raw	2	2	456	478	Propionyl	G1:Propionyl:1000.00	PEAKS DB
23	5	P0C2J0|YP13B_YEAST	R.HRHLNM(+15.99)TVAELFLDIHAIYEEQQGSRNSKP.N	N	47.26	3548.76	30	-0.2	710.759	5	70.5	2313700	4	F4:29580	D810_RR_Sample.raw	2	2	329	358	Oxidation (M)	M6:Oxidation (M):1000.00	PEAKS DB
23	5	P0C2J0|YP13B_YEAST	A.R(+56.03)AHNVSTSNNSPSTDNDSISKSTTEP.I	N	46.1	2801.27	26	0.1	934.764	3	32.05	14112	2	F2:7024	D810_Prop.raw	1	1	399	424	Propionyl	R1:Propionyl:57.57	PEAKS DB
23	5	P0C2J0|YP13B_YEAST	P.D(+56.03)INVVDAQK(+56.03)RNIP.I	N	45.24	1592.85	13	-0.6	797.433	2	83.15	577080	3	F3:38311	D810_Prop_Sample.raw	2	2	483	495	Propionyl	D1:Propionyl:1000.00	K9:Propionyl:1000.00	PEAKS DB
23	5	P0C2J0|YP13B_YEAST	P.T(+56.03)INNVHTSESTRKYP.Y	N	44.91	1801.9	15	0.4	601.639	3	38.99	0	3	F3:10650	D810_Prop_Sample.raw	0	0	580	594	Propionyl	T1:Propionyl:62.69	PEAKS DB
23	5	P0C2J0|YP13B_YEAST	P.IQLNNKHDLHLGQKLTESTVNHTNHSDDELP.G	N	44.41	3546.75	31	-0.9	887.693	4	44.73	150950	1	F1:14963	D810.raw	1	1	425	455			PEAKS DB
23	5	P0C2J0|YP13B_YEAST	P.ENPHHASP.Q	N	43.52	887.389	8	1	444.702	2	15.4	286760	1	F1:2430	D810.raw	1	1	65	72			PEAKS DB
23	5	P0C2J0|YP13B_YEAST	P.QQC(+58.01)M(+15.99)MTQNQANPSGWSFYGHP.S	N	43.38	2484.99	21	-1.5	1243.5	2	66.35	0	1	F1:28524	D810.raw	0	0	87	107	Carboxymethyl	Oxidation (M)	C3:Carboxymethyl:1000.00	M4:Oxidation (M):9.34	PEAKS DB
23	5	P0C2J0|YP13B_YEAST	P.GPQSQFPQYPSSVGTPLSTP.S	N	41.63	2074	20	1.5	1038.01	2	74.04	0	1	F1:34516	D810.raw	0	0	125	144			PEAKS DB
23	5	P0C2J0|YP13B_YEAST	A.DAFETKVTNIIDRLNNNGIHINNKVA.C	N	40.81	2922.53	26	0.1	731.64	4	73.28	0	4	F4:31527	D810_RR_Sample.raw	0	0	284	309			PEAKS DB
23	5	P0C2J0|YP13B_YEAST	A.C(+56.03)FTK(+114.04)NVLERSDGTVLAP.I	N	40.07	2019.01	17	-1.6	1010.51	2	100.32	0	3	F3:51156	D810_Prop_Sample.raw	0	0	540	556	Propionyl	DiGly	C1:Propionyl:1000.00	K4:DiGly:1000.00	PEAKS DB
23	5	P0C2J0|YP13B_YEAST	A.YDLLSLNELA.A	N	39.83	1149.59	10	-0.4	575.803	2	93.11	0	4	F4:46493	D810_RR_Sample.raw	0	0	524	533			PEAKS DB
23	5	P0C2J0|YP13B_YEAST	A.V(+56.03)PENPHHASP.Q	N	38.92	1139.54	10	0.4	570.775	2	36.31	2816000	3	F3:9386	D810_Prop_Sample.raw	2	2	63	72	Propionyl	V1:Propionyl:1000.00	PEAKS DB
23	5	P0C2J0|YP13B_YEAST	P.QQC(+58.01)MM(+15.99)TQNQANPSGWSFYGHP.S	N	38.73	2484.99	21	-1.7	1243.5	2	65.64	15876	1	F1:28015	D810.raw	1	1	87	107	Carboxymethyl	Oxidation (M)	C3:Carboxymethyl:1000.00	M5:Oxidation (M):0.00	PEAKS DB
23	5	P0C2J0|YP13B_YEAST	P.Q(+56.03)QC(+58.01)MMTQNQANPSGWSFYGHP.S	N	37.34	2525.02	21	1.4	1263.52	2	85.82	34811	2	F2:41999	D810_Prop.raw	1	1	87	107	Propionyl	Carboxymethyl	Q1:Propionyl:1000.00	C3:Carboxymethyl:1000.00	PEAKS DB
23	5	P0C2J0|YP13B_YEAST	P.SGWSFYGHP.S	N	37.27	1036.44	9	-0.1	519.227	2	59.54	63495000	2	F2:23649	D810_Prop.raw	2	2	99	107			PEAKS DB
23	5	P0C2J0|YP13B_YEAST	P.SPESGNTFTDSSSADSDMTSTK(+56.03)K(+56.03)YVRPP.P	N	35.99	3103.39	28	-2.8	776.853	4	40.18	0	1	F1:11963	D810.raw	0	0	145	172	Propionyl	K22:Propionyl:25.90	K23:Propionyl:25.11	PEAKS DB
23	5	P0C2J0|YP13B_YEAST	P.GPQSQFP.Q	N	35.83	759.355	7	1	380.685	2	45.58	11511000	4	F4:14535	D810_RR_Sample.raw	1	1	125	131			PEAKS DB
23	5	P0C2J0|YP13B_YEAST	P.TINNVHTSESTRKYP.Y	N	35.58	1745.87	15	-1.5	582.963	3	28.18	1438000	1	F1:5795	D810.raw	2	2	580	594			PEAKS DB
23	5	P0C2J0|YP13B_YEAST	P.HISHGSAC(+58.01)ASVTSKEVHTNQDP.L	N	34.22	2362.06	22	0.3	591.523	4	28.6	365210	1	F1:6106	D810.raw	1	1	11	32	Carboxymethyl	C8:Carboxymethyl:1000.00	PEAKS DB
23	5	P0C2J0|YP13B_YEAST	P.G(+56.03)PQSQFPQYPSSVGTP.L	N	33.26	1731.81	16	-0.8	866.912	2	84.53	11919	2	F2:41066	D810_Prop.raw	1	1	125	140	Propionyl	G1:Propionyl:1000.00	PEAKS DB
23	5	P0C2J0|YP13B_YEAST	R.REDSILDVFTTILA.F	N	32.64	1591.85	14	1.9	796.932	2	87.1	0	3	F3:41366	D810_Prop_Sample.raw	0	0	707	720			PEAKS DB
23	5	P0C2J0|YP13B_YEAST	A.ELFLDIHAIYEEQQGSR.N	N	32.61	2047	17	-0.2	683.341	3	75.34	602050	1	F1:35630	D810.raw	1	1	338	354			PEAKS DB
23	5	P0C2J0|YP13B_YEAST	P.YPQQC(+58.01)MM(+15.99)TQNQANPSGWSFYGHP.S	N	32.4	2745.1	23	-0.3	916.042	3	68.87	218830	1	F1:30457	D810.raw	1	1	85	107	Carboxymethyl	Oxidation (M)	C5:Carboxymethyl:1000.00	M7:Oxidation (M):14.02	PEAKS DB
23	5	P0C2J0|YP13B_YEAST	P.YPQQC(+58.01)M(+15.99)MTQNQANPSGWSFYGHP.S	N	31.89	2745.1	23	2.5	1373.56	2	68.78	0	1	F1:30478	D810.raw	0	0	85	107	Carboxymethyl	Oxidation (M)	C5:Carboxymethyl:1000.00	M6:Oxidation (M):0.00	PEAKS DB
23	5	P0C2J0|YP13B_YEAST	P.YPQQC(+58.01)MMTQNQA.N	N	31.51	1499.58	12	0	750.799	2	49.79	258380	4	F4:16617	D810_RR_Sample.raw	1	1	85	96	Carboxymethyl	C5:Carboxymethyl:1000.00	PEAKS DB
23	5	P0C2J0|YP13B_YEAST	P.N(+56.03)IAYDLLSLNELA.A	N	30.96	1503.78	13	0.8	752.899	2	106	176260	2	F2:58261	D810_Prop.raw	1	1	521	533	Propionyl	N1:Propionyl:1000.00	PEAKS DB
23	5	P0C2J0|YP13B_YEAST	R.GLSGEYKFLRYTR.H	N	30.4	1588.84	13	0.1	530.619	3	46.91	9583900	4	F4:15021	D810_RR_Sample.raw	1	1	316	328			PEAKS DB
23	5	P0C2J0|YP13B_YEAST	P.Q(+56.03)QC(+58.01)MMTQNQANP.S	N	29.93	1506.59	12	1	754.303	2	64.61	793060	3	F3:25485	D810_Prop_Sample.raw	1	1	87	98	Propionyl	Carboxymethyl	Q1:Propionyl:1000.00	C3:Carboxymethyl:1000.00	PEAKS DB
23	5	P0C2J0|YP13B_YEAST	P.T(+56.03)TVSEQNTEESIIADLPLP.D	N	29.14	2112.05	19	0.4	705.023	3	82.74	831030	1	F1:41268	D810.raw	1	1	1117	1135	Propionyl	T1:Propionyl:1000.00	PEAKS DB
23	5	P0C2J0|YP13B_YEAST	P.YTPYQMSP.M	N	28.94	985.422	8	0.9	493.719	2	54.23	139030	1	F1:20920	D810.raw	1	1	112	119			PEAKS DB
23	6	P0C2I2|YD14B_YEAST	A.RAHNVSTSNNSPSTDNDSISKSTTEP.I	N	115.63	2745.24	26	-0.7	916.088	3	31.38	3276900	4	F4:7418	D810_RR_Sample.raw	2	2	399	424			PEAKS DB
23	6	P0C2I2|YD14B_YEAST	A.ELFLDIHAIYEEQQGSRNSKP.N	N	98.45	2473.22	21	-0.3	825.415	3	67	42156000	4	F4:27000	D810_RR_Sample.raw	4	4	338	358			PEAKS DB
23	6	P0C2I2|YD14B_YEAST	A.C(+58.01)(+56.03)ASVTSKEVHTNQDP.L	N	95.76	1728.76	15	-0.1	865.388	2	44.62	507180	3	F3:13660	D810_Prop_Sample.raw	2	2	18	32	Carboxymethyl	Propionyl	C1:Carboxymethyl:1000.00	C1:Propionyl:143.14	PEAKS DB
23	6	P0C2I2|YD14B_YEAST	A.C(+58.01)ASVTSKEVHTNQDP.L	N	93.06	1672.74	15	0	837.375	2	29.22	4269800	1	F1:6486	D810.raw	2	2	18	32	Carboxymethyl	C1:Carboxymethyl:1000.00	PEAKS DB
23	6	P0C2I2|YD14B_YEAST	A.S(+56.03)VTSKEVHTNQDP.L	N	92.64	1496.71	13	-0.5	749.362	2	35.29	92486000	3	F3:8864	D810_Prop_Sample.raw	2	2	20	32	Propionyl	S1:Propionyl:80.90	PEAKS DB
23	6	P0C2I2|YD14B_YEAST	A.SVTSK(+56.03)EVHTNQDP.L	N	88.71	1496.71	13	-0.8	749.362	2	36.26	12809000	3	F3:9517	D810_Prop_Sample.raw	2	2	20	32	Propionyl	K5:Propionyl:52.86	PEAKS DB
23	6	P0C2I2|YD14B_YEAST	P.YPQQC(+58.01)MMTQNQANPSGWSFYGHP.S	N	88.29	2729.11	23	0.7	1365.56	2	73.62	49563000	1	F1:34318	D810.raw	4	4	85	107	Carboxymethyl	C5:Carboxymethyl:1000.00	PEAKS DB
23	6	P0C2I2|YD14B_YEAST	P.T(+56.03)INNVHTSESTR.K	N	87.91	1413.68	12	0.1	707.85	2	33.46	386180	2	F2:7755	D810_Prop.raw	1	1	580	591	Propionyl	T1:Propionyl:1000.00	PEAKS DB
23	6	P0C2I2|YD14B_YEAST	A.SVTSKEVHTNQDP.L	N	85.76	1440.68	13	-0.2	721.349	2	27.54	845670	1	F1:5498	D810.raw	1	1	20	32			PEAKS DB
23	6	P0C2I2|YD14B_YEAST	A.S(+56.03)VTSK(+56.03)EVHTNQDP.L	N	83.82	1552.74	13	-0.3	777.375	2	53.41	14236000	2	F2:19707	D810_Prop.raw	7	7	20	32	Propionyl	S1:Propionyl:1000.00	K5:Propionyl:1000.00	PEAKS DB
23	6	P0C2I2|YD14B_YEAST	R.AHNVSTSNNSPSTDNDSISKSTTEP.I	N	82.57	2589.14	25	-0.8	864.054	3	32.23	66734	3	F3:7374	D810_Prop_Sample.raw	1	1	400	424			PEAKS DB
23	6	P0C2I2|YD14B_YEAST	P.LDVSASKIQEYDKA.S	N	82.54	1565.79	14	-1	783.903	2	46.22	1790500	4	F4:14779	D810_RR_Sample.raw	1	1	33	46			PEAKS DB
23	6	P0C2I2|YD14B_YEAST	P.INAIGDLQFHFQDNTKTSIKVLHTP.N	N	82.11	2836.49	25	-0.7	946.502	3	64.61	21329000	4	F4:25413	D810_RR_Sample.raw	5	5	496	520			PEAKS DB
23	6	P0C2I2|YD14B_YEAST	P.LDVSASKIQEYDKASTKANSQQTTTP.A	N	80.06	2810.39	26	-0.3	1406.2	2	43.15	37666000	1	F1:13936	D810.raw	3	3	33	58			PEAKS DB
23	6	P0C2I2|YD14B_YEAST	P.ESGNTFTDSSSADSDMTSTKKYVRPPP.M	N	78.93	2904.31	27	0.6	969.111	3	45.03	51483000	1	F1:15253	D810.raw	6	6	147	173			PEAKS DB
23	6	P0C2I2|YD14B_YEAST	A.E(+56.03)LFLDIHAIYEEQQGSRNSKP.N	N	77.58	2529.25	21	1.1	844.092	3	91.15	114970	3	F3:44241	D810_Prop_Sample.raw	2	2	338	358	Propionyl	E1:Propionyl:77.79	PEAKS DB
23	6	P0C2I2|YD14B_YEAST	P.STDNDSISKSTTEP.I	N	76.12	1480.65	14	0	741.334	2	32.41	309610	3	F3:7468	D810_Prop_Sample.raw	1	1	411	424			PEAKS DB
23	6	P0C2I2|YD14B_YEAST	P.YPQQC(+58.01)MMTQNQANP.S	N	75.96	1710.68	14	-0.6	856.347	2	51.14	111310000	2	F2:18283	D810_Prop.raw	4	4	85	98	Carboxymethyl	C5:Carboxymethyl:1000.00	PEAKS DB
23	6	P0C2I2|YD14B_YEAST	P.S(+56.03)DEKNDSRSYTNTTKP.K	N	75.74	1897.87	16	-1	633.628	3	31.47	265780	3	F3:6846	D810_Prop_Sample.raw	1	1	365	380	Propionyl	S1:Propionyl:10.22	PEAKS DB
23	6	P0C2I2|YD14B_YEAST	A.C(+58.01)(+56.03)FTKNVLERSDGTVLAP.I	N	75.09	1962.97	17	-0.3	982.493	2	79.29	3537300	2	F2:37349	D810_Prop.raw	2	2	540	556	Carboxymethyl	Propionyl	C1:Carboxymethyl:1000.00	C1:Propionyl:65.81	PEAKS DB
23	6	P0C2I2|YD14B_YEAST	P.QQC(+58.01)MMTQNQANPSGWSFYGHP.S	N	74.89	2468.99	21	-0.6	1235.5	2	70.67	41385000	4	F4:29509	D810_RR_Sample.raw	4	4	87	107	Carboxymethyl	C3:Carboxymethyl:1000.00	PEAKS DB
23	6	P0C2I2|YD14B_YEAST	R.L(+56.03)NNNGIHINNKVA.C	N	70.75	1475.78	13	-0.3	738.899	2	53.17	24107	2	F2:19544	D810_Prop.raw	1	1	297	309	Propionyl	L1:Propionyl:116.87	PEAKS DB
23	6	P0C2I2|YD14B_YEAST	A.AVDITAC(+58.01)FTKNVLERSDGTVLAP.I	N	70.48	2477.25	23	-0.7	1239.63	2	82.6	16473000	4	F4:38554	D810_RR_Sample.raw	3	3	534	556	Carboxymethyl	C7:Carboxymethyl:1000.00	PEAKS DB
23	6	P0C2I2|YD14B_YEAST	P.GPQSQFPQYPSSVGTP.L	N	70.15	1675.78	16	0.5	838.9	2	63.86	15308000	1	F1:26768	D810.raw	2	2	125	140			PEAKS DB
23	6	P0C2I2|YD14B_YEAST	R.HRHLNMTVAELFLDIHAIYEEQQGSRNSKP.N	N	69.91	3532.76	30	-1.2	884.197	4	74.69	67651000	4	F4:32598	D810_RR_Sample.raw	6	6	329	358			PEAKS DB
23	6	P0C2I2|YD14B_YEAST	P.FQYLHTDIFGPVHNLP.N	N	69.26	1896.95	16	0.2	633.325	3	73.64	3851300	1	F1:34349	D810.raw	2	2	665	680			PEAKS DB
23	6	P0C2I2|YD14B_YEAST	P.YPQQC(+58.01)MM(+15.99)TQNQANP.S	N	66.73	1726.67	14	-0.4	864.344	2	43.99	1322900	3	F3:13263	D810_Prop_Sample.raw	2	2	85	98	Carboxymethyl	Oxidation (M)	C5:Carboxymethyl:1000.00	M7:Oxidation (M):11.06	PEAKS DB
23	6	P0C2I2|YD14B_YEAST	P.D(+56.03)INVVDAQKRNIP.I	N	65.59	1536.83	13	-0.7	769.42	2	60.66	2034700	2	F2:24199	D810_Prop.raw	1	1	483	495	Propionyl	D1:Propionyl:135.04	PEAKS DB
23	6	P0C2I2|YD14B_YEAST	P.GPQSQFPQYP.S	N	64.84	1147.53	10	-0.2	574.772	2	58.52	31735000	4	F4:22108	D810_RR_Sample.raw	1	1	125	134			PEAKS DB
23	6	P0C2I2|YD14B_YEAST	R.GLSGEYKFLR.Y	N	63.88	1168.62	10	-0.9	390.548	3	45.68	759360	1	F1:15580	D810.raw	1	1	316	325			PEAKS DB
23	6	P0C2I2|YD14B_YEAST	A.NPSGWSFYGHP.S	N	62.07	1247.54	11	-0.7	624.775	2	59.37	60154000	4	F4:22299	D810_RR_Sample.raw	5	5	97	107			PEAKS DB
23	6	P0C2I2|YD14B_YEAST	A.IGDLQFHFQDNTKTSIKVLHTP.N	N	62	2538.32	22	1	847.116	3	56.76	5884500	4	F4:21220	D810_RR_Sample.raw	3	3	499	520			PEAKS DB
23	6	P0C2I2|YD14B_YEAST	P.IVKYGDFYWVSKKYLLP.S	N	61.66	2118.16	17	0	1060.09	2	72.63	171490000	4	F4:31066	D810_RR_Sample.raw	6	6	557	573			PEAKS DB
23	6	P0C2I2|YD14B_YEAST	R.LNNNGIHINNKVA.C	N	59.97	1419.76	13	-0.2	474.26	3	32.91	1717000	1	F1:8204	D810.raw	1	1	297	309			PEAKS DB
23	6	P0C2I2|YD14B_YEAST	A.C(+58.01)FTKNVLERSDGTVLAP.I	N	59.95	1906.95	17	-1.2	954.479	2	62.46	66374000	4	F4:24025	D810_RR_Sample.raw	4	4	540	556	Carboxymethyl	C1:Carboxymethyl:1000.00	PEAKS DB
23	6	P0C2I2|YD14B_YEAST	P.GHLLLDSGASRTLIRSAHHIHSA.S	N	59.63	2448.31	23	-1.4	817.109	3	41.13	204030000	4	F4:11985	D810_RR_Sample.raw	6	6	456	478			PEAKS DB
23	6	P0C2I2|YD14B_YEAST	P.NWVKTYIKFLQNSNLGGIIP.T	N	58.49	2304.26	20	-0.6	769.095	3	93.6	8908600	4	F4:46834	D810_RR_Sample.raw	2	2	183	202			PEAKS DB
23	6	P0C2I2|YD14B_YEAST	P.DINVVDAQKRNIP.I	N	58.24	1480.8	13	-0.4	741.407	2	46.09	75158000	1	F1:15979	D810.raw	4	4	483	495			PEAKS DB
23	6	P0C2I2|YD14B_YEAST	P.G(+56.03)PQSQFPQYP.S	N	58.17	1203.56	10	0	602.785	2	83.47	8626800	3	F3:38669	D810_Prop_Sample.raw	2	2	125	134	Propionyl	G1:Propionyl:1000.00	PEAKS DB
23	6	P0C2I2|YD14B_YEAST	P.YPQQC(+58.01)M(+15.99)MTQNQANP.S	N	58.08	1726.67	14	-0.9	864.344	2	44.54	269930	1	F1:14838	D810.raw	2	2	85	98	Carboxymethyl	Oxidation (M)	C5:Carboxymethyl:1000.00	M6:Oxidation (M):12.28	PEAKS DB
23	6	P0C2I2|YD14B_YEAST	A.VPENPHHASP.Q	N	55.39	1083.51	10	0.7	542.763	2	19.7	10666	1	F1:3640	D810.raw	1	1	63	72			PEAKS DB
23	6	P0C2I2|YD14B_YEAST	P.GHLLLDSGASRTLIR.S	N	55	1607.91	15	-0.4	536.977	3	46.42	0	4	F4:14863	D810_RR_Sample.raw	0	0	456	470			PEAKS DB
23	6	P0C2I2|YD14B_YEAST	P.HISHGSAC(+58.01)A.S	N	53.62	939.387	9	-0.4	470.7	2	17.76	245650	1	F1:3047	D810.raw	2	2	11	19	Carboxymethyl	C8:Carboxymethyl:1000.00	PEAKS DB
23	6	P0C2I2|YD14B_YEAST	P.S(+56.03)TDNDSISKSTTEP.I	N	53.57	1536.68	14	0	769.347	2	43.46	342800	2	F2:13442	D810_Prop.raw	1	1	411	424	Propionyl	S1:Propionyl:100.65	PEAKS DB
23	6	P0C2I2|YD14B_YEAST	P.G(+56.03)HLLLDSGASRTLIR.S	N	53.56	1663.94	15	1	555.653	3	62.2	770240	2	F2:25251	D810_Prop.raw	2	2	456	470	Propionyl	G1:Propionyl:1000.00	PEAKS DB
23	6	P0C2I2|YD14B_YEAST	P.L(+56.03)DVSASKIQEYDKA.S	N	53.47	1621.82	14	-1.8	811.916	2	67.31	0	3	F3:27399	D810_Prop_Sample.raw	0	0	33	46	Propionyl	L1:Propionyl:113.99	PEAKS DB
23	6	P0C2I2|YD14B_YEAST	R.S(+56.03)YTNTTKP.K	N	53.19	966.466	8	0.1	484.24	2	39.79	3531600	3	F3:11169	D810_Prop_Sample.raw	2	2	373	380	Propionyl	S1:Propionyl:77.93	PEAKS DB
23	6	P0C2I2|YD14B_YEAST	R.H(+56.03)RHLNMTVA.E	N	52.13	1133.58	9	1.7	567.796	2	33.93	0	3	F3:8303	D810_Prop_Sample.raw	0	0	329	337	Propionyl	H1:Propionyl:1000.00	PEAKS DB
23	6	P0C2I2|YD14B_YEAST	P.SDEK(+56.03)NDSRSYTNTTKP.K	N	51.8	1897.87	16	-0.2	633.629	3	28.26	186190	2	F2:4887	D810_Prop.raw	1	1	365	380	Propionyl	K4:Propionyl:0.00	PEAKS DB
23	6	P0C2I2|YD14B_YEAST	P.NIAYDLLSLNELA.A	N	51.42	1447.76	13	-0.4	724.885	2	102.69	1060500	1	F1:57661	D810.raw	1	1	521	533			PEAKS DB
23	6	P0C2I2|YD14B_YEAST	P.S(+56.03)GWSFYGHP.S	N	51.18	1092.47	9	0	547.24	2	81.95	19772000	2	F2:39153	D810_Prop.raw	2	2	99	107	Propionyl	S1:Propionyl:1000.00	PEAKS DB
23	6	P0C2I2|YD14B_YEAST	P.QQC(+58.01)MMTQNQANP.S	N	50.65	1450.56	12	0.3	726.289	2	42.81	39573000	1	F1:13859	D810.raw	2	2	87	98	Carboxymethyl	C3:Carboxymethyl:1000.00	PEAKS DB
23	6	P0C2I2|YD14B_YEAST	A.STKANSQQTTTP.A	N	50.28	1262.61	12	-0.4	632.312	2	18.97	142920	1	F1:3416	D810.raw	2	2	47	58			PEAKS DB
23	6	P0C2I2|YD14B_YEAST	A.N(+56.03)PSGWSFYGHP.S	N	49.92	1303.56	11	0.7	652.789	2	82.15	1883100	2	F2:39406	D810_Prop.raw	2	2	97	107	Propionyl	N1:Propionyl:1000.00	PEAKS DB
23	6	P0C2I2|YD14B_YEAST	P.L(+56.03)DVSASKIQEYDKASTKANSQQTTTP.A	N	48.35	2866.42	26	-0.7	956.48	3	57.57	0	2	F2:22340	D810_Prop.raw	0	0	33	58	Propionyl	L1:Propionyl:36.87	PEAKS DB
23	6	P0C2I2|YD14B_YEAST	P.G(+56.03)HLLLDSGASRTLIRSAHHIHSA.S	N	47.6	2504.34	23	0.3	501.875	5	57.29	9245500	2	F2:22153	D810_Prop.raw	2	2	456	478	Propionyl	G1:Propionyl:1000.00	PEAKS DB
23	6	P0C2I2|YD14B_YEAST	R.HRHLNM(+15.99)TVAELFLDIHAIYEEQQGSRNSKP.N	N	47.26	3548.76	30	-0.2	710.759	5	70.5	2313700	4	F4:29580	D810_RR_Sample.raw	2	2	329	358	Oxidation (M)	M6:Oxidation (M):1000.00	PEAKS DB
23	6	P0C2I2|YD14B_YEAST	A.R(+56.03)AHNVSTSNNSPSTDNDSISKSTTEP.I	N	46.1	2801.27	26	0.1	934.764	3	32.05	14112	2	F2:7024	D810_Prop.raw	1	1	399	424	Propionyl	R1:Propionyl:57.57	PEAKS DB
23	6	P0C2I2|YD14B_YEAST	P.D(+56.03)INVVDAQK(+56.03)RNIP.I	N	45.24	1592.85	13	-0.6	797.433	2	83.15	577080	3	F3:38311	D810_Prop_Sample.raw	2	2	483	495	Propionyl	D1:Propionyl:1000.00	K9:Propionyl:1000.00	PEAKS DB
23	6	P0C2I2|YD14B_YEAST	P.T(+56.03)INNVHTSESTRKYP.Y	N	44.91	1801.9	15	0.4	601.639	3	38.99	0	3	F3:10650	D810_Prop_Sample.raw	0	0	580	594	Propionyl	T1:Propionyl:62.69	PEAKS DB
23	6	P0C2I2|YD14B_YEAST	P.IQLNNKHDLHLGQKLTESTVNHTNHSDDELP.G	N	44.41	3546.75	31	-0.9	887.693	4	44.73	150950	1	F1:14963	D810.raw	1	1	425	455			PEAKS DB
23	6	P0C2I2|YD14B_YEAST	P.ENPHHASP.Q	N	43.52	887.389	8	1	444.702	2	15.4	286760	1	F1:2430	D810.raw	1	1	65	72			PEAKS DB
23	6	P0C2I2|YD14B_YEAST	P.QQC(+58.01)M(+15.99)MTQNQANPSGWSFYGHP.S	N	43.38	2484.99	21	-1.5	1243.5	2	66.35	0	1	F1:28524	D810.raw	0	0	87	107	Carboxymethyl	Oxidation (M)	C3:Carboxymethyl:1000.00	M4:Oxidation (M):9.34	PEAKS DB
23	6	P0C2I2|YD14B_YEAST	P.GPQSQFPQYPSSVGTPLSTP.S	N	41.63	2074	20	1.5	1038.01	2	74.04	0	1	F1:34516	D810.raw	0	0	125	144			PEAKS DB
23	6	P0C2I2|YD14B_YEAST	A.DAFETKVTNIIDRLNNNGIHINNKVA.C	N	40.81	2922.53	26	0.1	731.64	4	73.28	0	4	F4:31527	D810_RR_Sample.raw	0	0	284	309			PEAKS DB
23	6	P0C2I2|YD14B_YEAST	A.C(+56.03)FTK(+114.04)NVLERSDGTVLAP.I	N	40.07	2019.01	17	-1.6	1010.51	2	100.32	0	3	F3:51156	D810_Prop_Sample.raw	0	0	540	556	Propionyl	DiGly	C1:Propionyl:1000.00	K4:DiGly:1000.00	PEAKS DB
23	6	P0C2I2|YD14B_YEAST	A.YDLLSLNELA.A	N	39.83	1149.59	10	-0.4	575.803	2	93.11	0	4	F4:46493	D810_RR_Sample.raw	0	0	524	533			PEAKS DB
23	6	P0C2I2|YD14B_YEAST	A.V(+56.03)PENPHHASP.Q	N	38.92	1139.54	10	0.4	570.775	2	36.31	2816000	3	F3:9386	D810_Prop_Sample.raw	2	2	63	72	Propionyl	V1:Propionyl:1000.00	PEAKS DB
23	6	P0C2I2|YD14B_YEAST	P.QQC(+58.01)MM(+15.99)TQNQANPSGWSFYGHP.S	N	38.73	2484.99	21	-1.7	1243.5	2	65.64	15876	1	F1:28015	D810.raw	1	1	87	107	Carboxymethyl	Oxidation (M)	C3:Carboxymethyl:1000.00	M5:Oxidation (M):0.00	PEAKS DB
23	6	P0C2I2|YD14B_YEAST	P.Q(+56.03)QC(+58.01)MMTQNQANPSGWSFYGHP.S	N	37.34	2525.02	21	1.4	1263.52	2	85.82	34811	2	F2:41999	D810_Prop.raw	1	1	87	107	Propionyl	Carboxymethyl	Q1:Propionyl:1000.00	C3:Carboxymethyl:1000.00	PEAKS DB
23	6	P0C2I2|YD14B_YEAST	P.SGWSFYGHP.S	N	37.27	1036.44	9	-0.1	519.227	2	59.54	63495000	2	F2:23649	D810_Prop.raw	2	2	99	107			PEAKS DB
23	6	P0C2I2|YD14B_YEAST	P.SPESGNTFTDSSSADSDMTSTK(+56.03)K(+56.03)YVRPP.P	N	35.99	3103.39	28	-2.8	776.853	4	40.18	0	1	F1:11963	D810.raw	0	0	145	172	Propionyl	K22:Propionyl:25.90	K23:Propionyl:25.11	PEAKS DB
23	6	P0C2I2|YD14B_YEAST	P.GPQSQFP.Q	N	35.83	759.355	7	1	380.685	2	45.58	11511000	4	F4:14535	D810_RR_Sample.raw	1	1	125	131			PEAKS DB
23	6	P0C2I2|YD14B_YEAST	P.TINNVHTSESTRKYP.Y	N	35.58	1745.87	15	-1.5	582.963	3	28.18	1438000	1	F1:5795	D810.raw	2	2	580	594			PEAKS DB
23	6	P0C2I2|YD14B_YEAST	P.HISHGSAC(+58.01)ASVTSKEVHTNQDP.L	N	34.22	2362.06	22	0.3	591.523	4	28.6	365210	1	F1:6106	D810.raw	1	1	11	32	Carboxymethyl	C8:Carboxymethyl:1000.00	PEAKS DB
23	6	P0C2I2|YD14B_YEAST	P.G(+56.03)PQSQFPQYPSSVGTP.L	N	33.26	1731.81	16	-0.8	866.912	2	84.53	11919	2	F2:41066	D810_Prop.raw	1	1	125	140	Propionyl	G1:Propionyl:1000.00	PEAKS DB
23	6	P0C2I2|YD14B_YEAST	R.REDSILDVFTTILA.F	N	32.64	1591.85	14	1.9	796.932	2	87.1	0	3	F3:41366	D810_Prop_Sample.raw	0	0	707	720			PEAKS DB
23	6	P0C2I2|YD14B_YEAST	A.ELFLDIHAIYEEQQGSR.N	N	32.61	2047	17	-0.2	683.341	3	75.34	602050	1	F1:35630	D810.raw	1	1	338	354			PEAKS DB
23	6	P0C2I2|YD14B_YEAST	P.YPQQC(+58.01)MM(+15.99)TQNQANPSGWSFYGHP.S	N	32.4	2745.1	23	-0.3	916.042	3	68.87	218830	1	F1:30457	D810.raw	1	1	85	107	Carboxymethyl	Oxidation (M)	C5:Carboxymethyl:1000.00	M7:Oxidation (M):14.02	PEAKS DB
23	6	P0C2I2|YD14B_YEAST	P.YPQQC(+58.01)M(+15.99)MTQNQANPSGWSFYGHP.S	N	31.89	2745.1	23	2.5	1373.56	2	68.78	0	1	F1:30478	D810.raw	0	0	85	107	Carboxymethyl	Oxidation (M)	C5:Carboxymethyl:1000.00	M6:Oxidation (M):0.00	PEAKS DB
23	6	P0C2I2|YD14B_YEAST	P.YPQQC(+58.01)MMTQNQA.N	N	31.51	1499.58	12	0	750.799	2	49.79	258380	4	F4:16617	D810_RR_Sample.raw	1	1	85	96	Carboxymethyl	C5:Carboxymethyl:1000.00	PEAKS DB
23	6	P0C2I2|YD14B_YEAST	P.N(+56.03)IAYDLLSLNELA.A	N	30.96	1503.78	13	0.8	752.899	2	106	176260	2	F2:58261	D810_Prop.raw	1	1	521	533	Propionyl	N1:Propionyl:1000.00	PEAKS DB
23	6	P0C2I2|YD14B_YEAST	R.GLSGEYKFLRYTR.H	N	30.4	1588.84	13	0.1	530.619	3	46.91	9583900	4	F4:15021	D810_RR_Sample.raw	1	1	316	328			PEAKS DB
23	6	P0C2I2|YD14B_YEAST	P.Q(+56.03)QC(+58.01)MMTQNQANP.S	N	29.93	1506.59	12	1	754.303	2	64.61	793060	3	F3:25485	D810_Prop_Sample.raw	1	1	87	98	Propionyl	Carboxymethyl	Q1:Propionyl:1000.00	C3:Carboxymethyl:1000.00	PEAKS DB
23	6	P0C2I2|YD14B_YEAST	P.T(+56.03)TVSEQNTEESIIADLPLP.D	N	29.14	2112.05	19	0.4	705.023	3	82.74	831030	1	F1:41268	D810.raw	1	1	1116	1134	Propionyl	T1:Propionyl:1000.00	PEAKS DB
23	6	P0C2I2|YD14B_YEAST	P.YTPYQMSP.M	N	28.94	985.422	8	0.9	493.719	2	54.23	139030	1	F1:20920	D810.raw	1	1	112	119			PEAKS DB
23	7	Q12088|YL11B_YEAST	A.RAHNVSTSNNSPSTDNDSISKSTTEP.I	N	115.63	2745.24	26	-0.7	916.088	3	31.38	3276900	4	F4:7418	D810_RR_Sample.raw	2	2	399	424			PEAKS DB
23	7	Q12088|YL11B_YEAST	A.ELFLDIHAIYEEQQGSRNSKP.N	N	98.45	2473.22	21	-0.3	825.415	3	67	42156000	4	F4:27000	D810_RR_Sample.raw	4	4	338	358			PEAKS DB
23	7	Q12088|YL11B_YEAST	A.C(+58.01)(+56.03)ASVTSKEVHTNQDP.L	N	95.76	1728.76	15	-0.1	865.388	2	44.62	507180	3	F3:13660	D810_Prop_Sample.raw	2	2	18	32	Carboxymethyl	Propionyl	C1:Carboxymethyl:1000.00	C1:Propionyl:143.14	PEAKS DB
23	7	Q12088|YL11B_YEAST	A.C(+58.01)ASVTSKEVHTNQDP.L	N	93.06	1672.74	15	0	837.375	2	29.22	4269800	1	F1:6486	D810.raw	2	2	18	32	Carboxymethyl	C1:Carboxymethyl:1000.00	PEAKS DB
23	7	Q12088|YL11B_YEAST	A.S(+56.03)VTSKEVHTNQDP.L	N	92.64	1496.71	13	-0.5	749.362	2	35.29	92486000	3	F3:8864	D810_Prop_Sample.raw	2	2	20	32	Propionyl	S1:Propionyl:80.90	PEAKS DB
23	7	Q12088|YL11B_YEAST	A.SVTSK(+56.03)EVHTNQDP.L	N	88.71	1496.71	13	-0.8	749.362	2	36.26	12809000	3	F3:9517	D810_Prop_Sample.raw	2	2	20	32	Propionyl	K5:Propionyl:52.86	PEAKS DB
23	7	Q12088|YL11B_YEAST	P.YPQQC(+58.01)MMTQNQANPSGWSFYGHP.S	N	88.29	2729.11	23	0.7	1365.56	2	73.62	49563000	1	F1:34318	D810.raw	4	4	85	107	Carboxymethyl	C5:Carboxymethyl:1000.00	PEAKS DB
23	7	Q12088|YL11B_YEAST	P.T(+56.03)INNVHTSESTR.K	N	87.91	1413.68	12	0.1	707.85	2	33.46	386180	2	F2:7755	D810_Prop.raw	1	1	580	591	Propionyl	T1:Propionyl:1000.00	PEAKS DB
23	7	Q12088|YL11B_YEAST	A.SVTSKEVHTNQDP.L	N	85.76	1440.68	13	-0.2	721.349	2	27.54	845670	1	F1:5498	D810.raw	1	1	20	32			PEAKS DB
23	7	Q12088|YL11B_YEAST	A.S(+56.03)VTSK(+56.03)EVHTNQDP.L	N	83.82	1552.74	13	-0.3	777.375	2	53.41	14236000	2	F2:19707	D810_Prop.raw	7	7	20	32	Propionyl	S1:Propionyl:1000.00	K5:Propionyl:1000.00	PEAKS DB
23	7	Q12088|YL11B_YEAST	R.AHNVSTSNNSPSTDNDSISKSTTEP.I	N	82.57	2589.14	25	-0.8	864.054	3	32.23	66734	3	F3:7374	D810_Prop_Sample.raw	1	1	400	424			PEAKS DB
23	7	Q12088|YL11B_YEAST	P.LDVSASKIQEYDKA.S	N	82.54	1565.79	14	-1	783.903	2	46.22	1790500	4	F4:14779	D810_RR_Sample.raw	1	1	33	46			PEAKS DB
23	7	Q12088|YL11B_YEAST	P.INAIGDLQFHFQDNTKTSIKVLHTP.N	N	82.11	2836.49	25	-0.7	946.502	3	64.61	21329000	4	F4:25413	D810_RR_Sample.raw	5	5	496	520			PEAKS DB
23	7	Q12088|YL11B_YEAST	P.LDVSASKIQEYDKASTKANSQQTTTP.A	N	80.06	2810.39	26	-0.3	1406.2	2	43.15	37666000	1	F1:13936	D810.raw	3	3	33	58			PEAKS DB
23	7	Q12088|YL11B_YEAST	P.ESGNTFTDSSSADSDMTSTKKYVRPPP.M	N	78.93	2904.31	27	0.6	969.111	3	45.03	51483000	1	F1:15253	D810.raw	6	6	147	173			PEAKS DB
23	7	Q12088|YL11B_YEAST	A.E(+56.03)LFLDIHAIYEEQQGSRNSKP.N	N	77.58	2529.25	21	1.1	844.092	3	91.15	114970	3	F3:44241	D810_Prop_Sample.raw	2	2	338	358	Propionyl	E1:Propionyl:77.79	PEAKS DB
23	7	Q12088|YL11B_YEAST	P.STDNDSISKSTTEP.I	N	76.12	1480.65	14	0	741.334	2	32.41	309610	3	F3:7468	D810_Prop_Sample.raw	1	1	411	424			PEAKS DB
23	7	Q12088|YL11B_YEAST	P.YPQQC(+58.01)MMTQNQANP.S	N	75.96	1710.68	14	-0.6	856.347	2	51.14	111310000	2	F2:18283	D810_Prop.raw	4	4	85	98	Carboxymethyl	C5:Carboxymethyl:1000.00	PEAKS DB
23	7	Q12088|YL11B_YEAST	P.S(+56.03)DEKNDSRSYTNTTKP.K	N	75.74	1897.87	16	-1	633.628	3	31.47	265780	3	F3:6846	D810_Prop_Sample.raw	1	1	365	380	Propionyl	S1:Propionyl:10.22	PEAKS DB
23	7	Q12088|YL11B_YEAST	A.C(+58.01)(+56.03)FTKNVLERSDGTVLAP.I	N	75.09	1962.97	17	-0.3	982.493	2	79.29	3537300	2	F2:37349	D810_Prop.raw	2	2	540	556	Carboxymethyl	Propionyl	C1:Carboxymethyl:1000.00	C1:Propionyl:65.81	PEAKS DB
23	7	Q12088|YL11B_YEAST	P.QQC(+58.01)MMTQNQANPSGWSFYGHP.S	N	74.89	2468.99	21	-0.6	1235.5	2	70.67	41385000	4	F4:29509	D810_RR_Sample.raw	4	4	87	107	Carboxymethyl	C3:Carboxymethyl:1000.00	PEAKS DB
23	7	Q12088|YL11B_YEAST	R.L(+56.03)NNNGIHINNKVA.C	N	70.75	1475.78	13	-0.3	738.899	2	53.17	24107	2	F2:19544	D810_Prop.raw	1	1	297	309	Propionyl	L1:Propionyl:116.87	PEAKS DB
23	7	Q12088|YL11B_YEAST	A.AVDITAC(+58.01)FTKNVLERSDGTVLAP.I	N	70.48	2477.25	23	-0.7	1239.63	2	82.6	16473000	4	F4:38554	D810_RR_Sample.raw	3	3	534	556	Carboxymethyl	C7:Carboxymethyl:1000.00	PEAKS DB
23	7	Q12088|YL11B_YEAST	P.GPQSQFPQYPSSVGTP.L	N	70.15	1675.78	16	0.5	838.9	2	63.86	15308000	1	F1:26768	D810.raw	2	2	125	140			PEAKS DB
23	7	Q12088|YL11B_YEAST	R.HRHLNMTVAELFLDIHAIYEEQQGSRNSKP.N	N	69.91	3532.76	30	-1.2	884.197	4	74.69	67651000	4	F4:32598	D810_RR_Sample.raw	6	6	329	358			PEAKS DB
23	7	Q12088|YL11B_YEAST	P.FQYLHTDIFGPVHNLP.K	N	69.26	1896.95	16	0.2	633.325	3	73.64	3851300	1	F1:34349	D810.raw	2	2	665	680			PEAKS DB
23	7	Q12088|YL11B_YEAST	P.YPQQC(+58.01)MM(+15.99)TQNQANP.S	N	66.73	1726.67	14	-0.4	864.344	2	43.99	1322900	3	F3:13263	D810_Prop_Sample.raw	2	2	85	98	Carboxymethyl	Oxidation (M)	C5:Carboxymethyl:1000.00	M7:Oxidation (M):11.06	PEAKS DB
23	7	Q12088|YL11B_YEAST	P.D(+56.03)INVVDAQKRNIP.I	N	65.59	1536.83	13	-0.7	769.42	2	60.66	2034700	2	F2:24199	D810_Prop.raw	1	1	483	495	Propionyl	D1:Propionyl:135.04	PEAKS DB
23	7	Q12088|YL11B_YEAST	P.GPQSQFPQYP.S	N	64.84	1147.53	10	-0.2	574.772	2	58.52	31735000	4	F4:22108	D810_RR_Sample.raw	1	1	125	134			PEAKS DB
23	7	Q12088|YL11B_YEAST	R.GLSGEYKFLR.Y	N	63.88	1168.62	10	-0.9	390.548	3	45.68	759360	1	F1:15580	D810.raw	1	1	316	325			PEAKS DB
23	7	Q12088|YL11B_YEAST	A.NPSGWSFYGHP.S	N	62.07	1247.54	11	-0.7	624.775	2	59.37	60154000	4	F4:22299	D810_RR_Sample.raw	5	5	97	107			PEAKS DB
23	7	Q12088|YL11B_YEAST	A.IGDLQFHFQDNTKTSIKVLHTP.N	N	62	2538.32	22	1	847.116	3	56.76	5884500	4	F4:21220	D810_RR_Sample.raw	3	3	499	520			PEAKS DB
23	7	Q12088|YL11B_YEAST	P.IVKYGDFYWVSKKYLLP.S	N	61.66	2118.16	17	0	1060.09	2	72.63	171490000	4	F4:31066	D810_RR_Sample.raw	6	6	557	573			PEAKS DB
23	7	Q12088|YL11B_YEAST	R.LNNNGIHINNKVA.C	N	59.97	1419.76	13	-0.2	474.26	3	32.91	1717000	1	F1:8204	D810.raw	1	1	297	309			PEAKS DB
23	7	Q12088|YL11B_YEAST	A.C(+58.01)FTKNVLERSDGTVLAP.I	N	59.95	1906.95	17	-1.2	954.479	2	62.46	66374000	4	F4:24025	D810_RR_Sample.raw	4	4	540	556	Carboxymethyl	C1:Carboxymethyl:1000.00	PEAKS DB
23	7	Q12088|YL11B_YEAST	P.GHLLLDSGASRTLIRSAHHIHSA.S	N	59.63	2448.31	23	-1.4	817.109	3	41.13	204030000	4	F4:11985	D810_RR_Sample.raw	6	6	456	478			PEAKS DB
23	7	Q12088|YL11B_YEAST	P.NWVKTYIKFLQNSNLGGIIP.T	N	58.49	2304.26	20	-0.6	769.095	3	93.6	8908600	4	F4:46834	D810_RR_Sample.raw	2	2	183	202			PEAKS DB
23	7	Q12088|YL11B_YEAST	P.DINVVDAQKRNIP.I	N	58.24	1480.8	13	-0.4	741.407	2	46.09	75158000	1	F1:15979	D810.raw	4	4	483	495			PEAKS DB
23	7	Q12088|YL11B_YEAST	P.G(+56.03)PQSQFPQYP.S	N	58.17	1203.56	10	0	602.785	2	83.47	8626800	3	F3:38669	D810_Prop_Sample.raw	2	2	125	134	Propionyl	G1:Propionyl:1000.00	PEAKS DB
23	7	Q12088|YL11B_YEAST	P.YPQQC(+58.01)M(+15.99)MTQNQANP.S	N	58.08	1726.67	14	-0.9	864.344	2	44.54	269930	1	F1:14838	D810.raw	2	2	85	98	Carboxymethyl	Oxidation (M)	C5:Carboxymethyl:1000.00	M6:Oxidation (M):12.28	PEAKS DB
23	7	Q12088|YL11B_YEAST	A.VPENPHHASP.Q	N	55.39	1083.51	10	0.7	542.763	2	19.7	10666	1	F1:3640	D810.raw	1	1	63	72			PEAKS DB
23	7	Q12088|YL11B_YEAST	P.GHLLLDSGASRTLIR.S	N	55	1607.91	15	-0.4	536.977	3	46.42	0	4	F4:14863	D810_RR_Sample.raw	0	0	456	470			PEAKS DB
23	7	Q12088|YL11B_YEAST	P.HISHGSAC(+58.01)A.S	N	53.62	939.387	9	-0.4	470.7	2	17.76	245650	1	F1:3047	D810.raw	2	2	11	19	Carboxymethyl	C8:Carboxymethyl:1000.00	PEAKS DB
23	7	Q12088|YL11B_YEAST	P.S(+56.03)TDNDSISKSTTEP.I	N	53.57	1536.68	14	0	769.347	2	43.46	342800	2	F2:13442	D810_Prop.raw	1	1	411	424	Propionyl	S1:Propionyl:100.65	PEAKS DB
23	7	Q12088|YL11B_YEAST	P.G(+56.03)HLLLDSGASRTLIR.S	N	53.56	1663.94	15	1	555.653	3	62.2	770240	2	F2:25251	D810_Prop.raw	2	2	456	470	Propionyl	G1:Propionyl:1000.00	PEAKS DB
23	7	Q12088|YL11B_YEAST	P.L(+56.03)DVSASKIQEYDKA.S	N	53.47	1621.82	14	-1.8	811.916	2	67.31	0	3	F3:27399	D810_Prop_Sample.raw	0	0	33	46	Propionyl	L1:Propionyl:113.99	PEAKS DB
23	7	Q12088|YL11B_YEAST	R.S(+56.03)YTNTTKP.K	N	53.19	966.466	8	0.1	484.24	2	39.79	3531600	3	F3:11169	D810_Prop_Sample.raw	2	2	373	380	Propionyl	S1:Propionyl:77.93	PEAKS DB
23	7	Q12088|YL11B_YEAST	R.H(+56.03)RHLNMTVA.E	N	52.13	1133.58	9	1.7	567.796	2	33.93	0	3	F3:8303	D810_Prop_Sample.raw	0	0	329	337	Propionyl	H1:Propionyl:1000.00	PEAKS DB
23	7	Q12088|YL11B_YEAST	P.SDEK(+56.03)NDSRSYTNTTKP.K	N	51.8	1897.87	16	-0.2	633.629	3	28.26	186190	2	F2:4887	D810_Prop.raw	1	1	365	380	Propionyl	K4:Propionyl:0.00	PEAKS DB
23	7	Q12088|YL11B_YEAST	P.NIAYDLLSLNELA.A	N	51.42	1447.76	13	-0.4	724.885	2	102.69	1060500	1	F1:57661	D810.raw	1	1	521	533			PEAKS DB
23	7	Q12088|YL11B_YEAST	P.S(+56.03)GWSFYGHP.S	N	51.18	1092.47	9	0	547.24	2	81.95	19772000	2	F2:39153	D810_Prop.raw	2	2	99	107	Propionyl	S1:Propionyl:1000.00	PEAKS DB
23	7	Q12088|YL11B_YEAST	P.QQC(+58.01)MMTQNQANP.S	N	50.65	1450.56	12	0.3	726.289	2	42.81	39573000	1	F1:13859	D810.raw	2	2	87	98	Carboxymethyl	C3:Carboxymethyl:1000.00	PEAKS DB
23	7	Q12088|YL11B_YEAST	A.STKANSQQTTTP.A	N	50.28	1262.61	12	-0.4	632.312	2	18.97	142920	1	F1:3416	D810.raw	2	2	47	58			PEAKS DB
23	7	Q12088|YL11B_YEAST	A.N(+56.03)PSGWSFYGHP.S	N	49.92	1303.56	11	0.7	652.789	2	82.15	1883100	2	F2:39406	D810_Prop.raw	2	2	97	107	Propionyl	N1:Propionyl:1000.00	PEAKS DB
23	7	Q12088|YL11B_YEAST	P.L(+56.03)DVSASKIQEYDKASTKANSQQTTTP.A	N	48.35	2866.42	26	-0.7	956.48	3	57.57	0	2	F2:22340	D810_Prop.raw	0	0	33	58	Propionyl	L1:Propionyl:36.87	PEAKS DB
23	7	Q12088|YL11B_YEAST	P.G(+56.03)HLLLDSGASRTLIRSAHHIHSA.S	N	47.6	2504.34	23	0.3	501.875	5	57.29	9245500	2	F2:22153	D810_Prop.raw	2	2	456	478	Propionyl	G1:Propionyl:1000.00	PEAKS DB
23	7	Q12088|YL11B_YEAST	R.HRHLNM(+15.99)TVAELFLDIHAIYEEQQGSRNSKP.N	N	47.26	3548.76	30	-0.2	710.759	5	70.5	2313700	4	F4:29580	D810_RR_Sample.raw	2	2	329	358	Oxidation (M)	M6:Oxidation (M):1000.00	PEAKS DB
23	7	Q12088|YL11B_YEAST	A.R(+56.03)AHNVSTSNNSPSTDNDSISKSTTEP.I	N	46.1	2801.27	26	0.1	934.764	3	32.05	14112	2	F2:7024	D810_Prop.raw	1	1	399	424	Propionyl	R1:Propionyl:57.57	PEAKS DB
23	7	Q12088|YL11B_YEAST	P.D(+56.03)INVVDAQK(+56.03)RNIP.I	N	45.24	1592.85	13	-0.6	797.433	2	83.15	577080	3	F3:38311	D810_Prop_Sample.raw	2	2	483	495	Propionyl	D1:Propionyl:1000.00	K9:Propionyl:1000.00	PEAKS DB
23	7	Q12088|YL11B_YEAST	P.T(+56.03)INNVHTSESTRKYP.Y	N	44.91	1801.9	15	0.4	601.639	3	38.99	0	3	F3:10650	D810_Prop_Sample.raw	0	0	580	594	Propionyl	T1:Propionyl:62.69	PEAKS DB
23	7	Q12088|YL11B_YEAST	P.IQLNNKHDLHLGQKLTESTVNHTNHSDDELP.G	N	44.41	3546.75	31	-0.9	887.693	4	44.73	150950	1	F1:14963	D810.raw	1	1	425	455			PEAKS DB
23	7	Q12088|YL11B_YEAST	P.ENPHHASP.Q	N	43.52	887.389	8	1	444.702	2	15.4	286760	1	F1:2430	D810.raw	1	1	65	72			PEAKS DB
23	7	Q12088|YL11B_YEAST	P.QQC(+58.01)M(+15.99)MTQNQANPSGWSFYGHP.S	N	43.38	2484.99	21	-1.5	1243.5	2	66.35	0	1	F1:28524	D810.raw	0	0	87	107	Carboxymethyl	Oxidation (M)	C3:Carboxymethyl:1000.00	M4:Oxidation (M):9.34	PEAKS DB
23	7	Q12088|YL11B_YEAST	P.GPQSQFPQYPSSVGTPLSTP.S	N	41.63	2074	20	1.5	1038.01	2	74.04	0	1	F1:34516	D810.raw	0	0	125	144			PEAKS DB
23	7	Q12088|YL11B_YEAST	A.DAFETKVTNIIDRLNNNGIHINNKVA.C	N	40.81	2922.53	26	0.1	731.64	4	73.28	0	4	F4:31527	D810_RR_Sample.raw	0	0	284	309			PEAKS DB
23	7	Q12088|YL11B_YEAST	A.C(+56.03)FTK(+114.04)NVLERSDGTVLAP.I	N	40.07	2019.01	17	-1.6	1010.51	2	100.32	0	3	F3:51156	D810_Prop_Sample.raw	0	0	540	556	Propionyl	DiGly	C1:Propionyl:1000.00	K4:DiGly:1000.00	PEAKS DB
23	7	Q12088|YL11B_YEAST	A.YDLLSLNELA.A	N	39.83	1149.59	10	-0.4	575.803	2	93.11	0	4	F4:46493	D810_RR_Sample.raw	0	0	524	533			PEAKS DB
23	7	Q12088|YL11B_YEAST	A.V(+56.03)PENPHHASP.Q	N	38.92	1139.54	10	0.4	570.775	2	36.31	2816000	3	F3:9386	D810_Prop_Sample.raw	2	2	63	72	Propionyl	V1:Propionyl:1000.00	PEAKS DB
23	7	Q12088|YL11B_YEAST	P.QQC(+58.01)MM(+15.99)TQNQANPSGWSFYGHP.S	N	38.73	2484.99	21	-1.7	1243.5	2	65.64	15876	1	F1:28015	D810.raw	1	1	87	107	Carboxymethyl	Oxidation (M)	C3:Carboxymethyl:1000.00	M5:Oxidation (M):0.00	PEAKS DB
23	7	Q12088|YL11B_YEAST	P.Q(+56.03)QC(+58.01)MMTQNQANPSGWSFYGHP.S	N	37.34	2525.02	21	1.4	1263.52	2	85.82	34811	2	F2:41999	D810_Prop.raw	1	1	87	107	Propionyl	Carboxymethyl	Q1:Propionyl:1000.00	C3:Carboxymethyl:1000.00	PEAKS DB
23	7	Q12088|YL11B_YEAST	P.SGWSFYGHP.S	N	37.27	1036.44	9	-0.1	519.227	2	59.54	63495000	2	F2:23649	D810_Prop.raw	2	2	99	107			PEAKS DB
23	7	Q12088|YL11B_YEAST	P.SPESGNTFTDSSSADSDMTSTK(+56.03)K(+56.03)YVRPP.P	N	35.99	3103.39	28	-2.8	776.853	4	40.18	0	1	F1:11963	D810.raw	0	0	145	172	Propionyl	K22:Propionyl:25.90	K23:Propionyl:25.11	PEAKS DB
23	7	Q12088|YL11B_YEAST	P.GPQSQFP.Q	N	35.83	759.355	7	1	380.685	2	45.58	11511000	4	F4:14535	D810_RR_Sample.raw	1	1	125	131			PEAKS DB
23	7	Q12088|YL11B_YEAST	P.TINNVHTSESTRKYP.Y	N	35.58	1745.87	15	-1.5	582.963	3	28.18	1438000	1	F1:5795	D810.raw	2	2	580	594			PEAKS DB
23	7	Q12088|YL11B_YEAST	P.HISHGSAC(+58.01)ASVTSKEVHTNQDP.L	N	34.22	2362.06	22	0.3	591.523	4	28.6	365210	1	F1:6106	D810.raw	1	1	11	32	Carboxymethyl	C8:Carboxymethyl:1000.00	PEAKS DB
23	7	Q12088|YL11B_YEAST	P.G(+56.03)PQSQFPQYPSSVGTP.L	N	33.26	1731.81	16	-0.8	866.912	2	84.53	11919	2	F2:41066	D810_Prop.raw	1	1	125	140	Propionyl	G1:Propionyl:1000.00	PEAKS DB
23	7	Q12088|YL11B_YEAST	R.REDSILDVFTTILA.F	N	32.64	1591.85	14	1.9	796.932	2	87.1	0	3	F3:41366	D810_Prop_Sample.raw	0	0	707	720			PEAKS DB
23	7	Q12088|YL11B_YEAST	A.ELFLDIHAIYEEQQGSR.N	N	32.61	2047	17	-0.2	683.341	3	75.34	602050	1	F1:35630	D810.raw	1	1	338	354			PEAKS DB
23	7	Q12088|YL11B_YEAST	P.YPQQC(+58.01)MM(+15.99)TQNQANPSGWSFYGHP.S	N	32.4	2745.1	23	-0.3	916.042	3	68.87	218830	1	F1:30457	D810.raw	1	1	85	107	Carboxymethyl	Oxidation (M)	C5:Carboxymethyl:1000.00	M7:Oxidation (M):14.02	PEAKS DB
23	7	Q12088|YL11B_YEAST	P.YPQQC(+58.01)M(+15.99)MTQNQANPSGWSFYGHP.S	N	31.89	2745.1	23	2.5	1373.56	2	68.78	0	1	F1:30478	D810.raw	0	0	85	107	Carboxymethyl	Oxidation (M)	C5:Carboxymethyl:1000.00	M6:Oxidation (M):0.00	PEAKS DB
23	7	Q12088|YL11B_YEAST	P.YPQQC(+58.01)MMTQNQA.N	N	31.51	1499.58	12	0	750.799	2	49.79	258380	4	F4:16617	D810_RR_Sample.raw	1	1	85	96	Carboxymethyl	C5:Carboxymethyl:1000.00	PEAKS DB
23	7	Q12088|YL11B_YEAST	P.N(+56.03)IAYDLLSLNELA.A	N	30.96	1503.78	13	0.8	752.899	2	106	176260	2	F2:58261	D810_Prop.raw	1	1	521	533	Propionyl	N1:Propionyl:1000.00	PEAKS DB
23	7	Q12088|YL11B_YEAST	R.GLSGEYKFLRYTR.H	N	30.4	1588.84	13	0.1	530.619	3	46.91	9583900	4	F4:15021	D810_RR_Sample.raw	1	1	316	328			PEAKS DB
23	7	Q12088|YL11B_YEAST	P.Q(+56.03)QC(+58.01)MMTQNQANP.S	N	29.93	1506.59	12	1	754.303	2	64.61	793060	3	F3:25485	D810_Prop_Sample.raw	1	1	87	98	Propionyl	Carboxymethyl	Q1:Propionyl:1000.00	C3:Carboxymethyl:1000.00	PEAKS DB
23	7	Q12088|YL11B_YEAST	P.YTPYQMSP.M	N	28.94	985.422	8	0.9	493.719	2	54.23	139030	1	F1:20920	D810.raw	1	1	112	119			PEAKS DB
23	10	Q04670|YM14B_YEAST	A.RAHNVSTSNNSPSTDNDSISKSTTEP.I	N	115.63	2745.24	26	-0.7	916.088	3	31.38	3276900	4	F4:7418	D810_RR_Sample.raw	2	2	399	424			PEAKS DB
23	10	Q04670|YM14B_YEAST	A.ELFLDIHAIYEEQQGSRNSKP.N	N	98.45	2473.22	21	-0.3	825.415	3	67	42156000	4	F4:27000	D810_RR_Sample.raw	4	4	338	358			PEAKS DB
23	10	Q04670|YM14B_YEAST	A.C(+58.01)(+56.03)ASVTSKEVHTNQDP.L	N	95.76	1728.76	15	-0.1	865.388	2	44.62	507180	3	F3:13660	D810_Prop_Sample.raw	2	2	18	32	Carboxymethyl	Propionyl	C1:Carboxymethyl:1000.00	C1:Propionyl:143.14	PEAKS DB
23	10	Q04670|YM14B_YEAST	A.C(+58.01)ASVTSKEVHTNQDP.L	N	93.06	1672.74	15	0	837.375	2	29.22	4269800	1	F1:6486	D810.raw	2	2	18	32	Carboxymethyl	C1:Carboxymethyl:1000.00	PEAKS DB
23	10	Q04670|YM14B_YEAST	A.S(+56.03)VTSKEVHTNQDP.L	N	92.64	1496.71	13	-0.5	749.362	2	35.29	92486000	3	F3:8864	D810_Prop_Sample.raw	2	2	20	32	Propionyl	S1:Propionyl:80.90	PEAKS DB
23	10	Q04670|YM14B_YEAST	A.SVTSK(+56.03)EVHTNQDP.L	N	88.71	1496.71	13	-0.8	749.362	2	36.26	12809000	3	F3:9517	D810_Prop_Sample.raw	2	2	20	32	Propionyl	K5:Propionyl:52.86	PEAKS DB
23	10	Q04670|YM14B_YEAST	P.YPQQC(+58.01)MMTQNQANPSGWSFYGHP.S	N	88.29	2729.11	23	0.7	1365.56	2	73.62	49563000	1	F1:34318	D810.raw	4	4	85	107	Carboxymethyl	C5:Carboxymethyl:1000.00	PEAKS DB
23	10	Q04670|YM14B_YEAST	P.T(+56.03)INNVHTSESTR.K	N	87.91	1413.68	12	0.1	707.85	2	33.46	386180	2	F2:7755	D810_Prop.raw	1	1	580	591	Propionyl	T1:Propionyl:1000.00	PEAKS DB
23	10	Q04670|YM14B_YEAST	A.SVTSKEVHTNQDP.L	N	85.76	1440.68	13	-0.2	721.349	2	27.54	845670	1	F1:5498	D810.raw	1	1	20	32			PEAKS DB
23	10	Q04670|YM14B_YEAST	A.S(+56.03)VTSK(+56.03)EVHTNQDP.L	N	83.82	1552.74	13	-0.3	777.375	2	53.41	14236000	2	F2:19707	D810_Prop.raw	7	7	20	32	Propionyl	S1:Propionyl:1000.00	K5:Propionyl:1000.00	PEAKS DB
23	10	Q04670|YM14B_YEAST	R.AHNVSTSNNSPSTDNDSISKSTTEP.I	N	82.57	2589.14	25	-0.8	864.054	3	32.23	66734	3	F3:7374	D810_Prop_Sample.raw	1	1	400	424			PEAKS DB
23	10	Q04670|YM14B_YEAST	P.LDVSASKIQEYDKA.S	N	82.54	1565.79	14	-1	783.903	2	46.22	1790500	4	F4:14779	D810_RR_Sample.raw	1	1	33	46			PEAKS DB
23	10	Q04670|YM14B_YEAST	P.INAIGDLQFHFQDNTKTSIKVLHTP.N	N	82.11	2836.49	25	-0.7	946.502	3	64.61	21329000	4	F4:25413	D810_RR_Sample.raw	5	5	496	520			PEAKS DB
23	10	Q04670|YM14B_YEAST	P.LDVSASKIQEYDKASTKANSQQTTTP.A	N	80.06	2810.39	26	-0.3	1406.2	2	43.15	37666000	1	F1:13936	D810.raw	3	3	33	58			PEAKS DB
23	10	Q04670|YM14B_YEAST	P.ESGNTFTDSSSADSDMTSTKKYVRPPP.M	N	78.93	2904.31	27	0.6	969.111	3	45.03	51483000	1	F1:15253	D810.raw	6	6	147	173			PEAKS DB
23	10	Q04670|YM14B_YEAST	A.E(+56.03)LFLDIHAIYEEQQGSRNSKP.N	N	77.58	2529.25	21	1.1	844.092	3	91.15	114970	3	F3:44241	D810_Prop_Sample.raw	2	2	338	358	Propionyl	E1:Propionyl:77.79	PEAKS DB
23	10	Q04670|YM14B_YEAST	P.STDNDSISKSTTEP.I	N	76.12	1480.65	14	0	741.334	2	32.41	309610	3	F3:7468	D810_Prop_Sample.raw	1	1	411	424			PEAKS DB
23	10	Q04670|YM14B_YEAST	P.YPQQC(+58.01)MMTQNQANP.S	N	75.96	1710.68	14	-0.6	856.347	2	51.14	111310000	2	F2:18283	D810_Prop.raw	4	4	85	98	Carboxymethyl	C5:Carboxymethyl:1000.00	PEAKS DB
23	10	Q04670|YM14B_YEAST	P.S(+56.03)DEKNDSRSYTNTTKP.K	N	75.74	1897.87	16	-1	633.628	3	31.47	265780	3	F3:6846	D810_Prop_Sample.raw	1	1	365	380	Propionyl	S1:Propionyl:10.22	PEAKS DB
23	10	Q04670|YM14B_YEAST	A.C(+58.01)(+56.03)FTKNVLERSDGTVLAP.I	N	75.09	1962.97	17	-0.3	982.493	2	79.29	3537300	2	F2:37349	D810_Prop.raw	2	2	540	556	Carboxymethyl	Propionyl	C1:Carboxymethyl:1000.00	C1:Propionyl:65.81	PEAKS DB
23	10	Q04670|YM14B_YEAST	P.QQC(+58.01)MMTQNQANPSGWSFYGHP.S	N	74.89	2468.99	21	-0.6	1235.5	2	70.67	41385000	4	F4:29509	D810_RR_Sample.raw	4	4	87	107	Carboxymethyl	C3:Carboxymethyl:1000.00	PEAKS DB
23	10	Q04670|YM14B_YEAST	R.L(+56.03)NNNGIHINNKVA.C	N	70.75	1475.78	13	-0.3	738.899	2	53.17	24107	2	F2:19544	D810_Prop.raw	1	1	297	309	Propionyl	L1:Propionyl:116.87	PEAKS DB
23	10	Q04670|YM14B_YEAST	A.AVDITAC(+58.01)FTKNVLERSDGTVLAP.I	N	70.48	2477.25	23	-0.7	1239.63	2	82.6	16473000	4	F4:38554	D810_RR_Sample.raw	3	3	534	556	Carboxymethyl	C7:Carboxymethyl:1000.00	PEAKS DB
23	10	Q04670|YM14B_YEAST	P.GPQSQFPQYPSSVGTP.L	N	70.15	1675.78	16	0.5	838.9	2	63.86	15308000	1	F1:26768	D810.raw	2	2	125	140			PEAKS DB
23	10	Q04670|YM14B_YEAST	R.HRHLNMTVAELFLDIHAIYEEQQGSRNSKP.N	N	69.91	3532.76	30	-1.2	884.197	4	74.69	67651000	4	F4:32598	D810_RR_Sample.raw	6	6	329	358			PEAKS DB
23	10	Q04670|YM14B_YEAST	P.FQYLHTDIFGPVHNLP.K	N	69.26	1896.95	16	0.2	633.325	3	73.64	3851300	1	F1:34349	D810.raw	2	2	665	680			PEAKS DB
23	10	Q04670|YM14B_YEAST	P.YPQQC(+58.01)MM(+15.99)TQNQANP.S	N	66.73	1726.67	14	-0.4	864.344	2	43.99	1322900	3	F3:13263	D810_Prop_Sample.raw	2	2	85	98	Carboxymethyl	Oxidation (M)	C5:Carboxymethyl:1000.00	M7:Oxidation (M):11.06	PEAKS DB
23	10	Q04670|YM14B_YEAST	P.D(+56.03)INVVDAQKRNIP.I	N	65.59	1536.83	13	-0.7	769.42	2	60.66	2034700	2	F2:24199	D810_Prop.raw	1	1	483	495	Propionyl	D1:Propionyl:135.04	PEAKS DB
23	10	Q04670|YM14B_YEAST	P.GPQSQFPQYP.S	N	64.84	1147.53	10	-0.2	574.772	2	58.52	31735000	4	F4:22108	D810_RR_Sample.raw	1	1	125	134			PEAKS DB
23	10	Q04670|YM14B_YEAST	R.GLSGEYKFLR.Y	N	63.88	1168.62	10	-0.9	390.548	3	45.68	759360	1	F1:15580	D810.raw	1	1	316	325			PEAKS DB
23	10	Q04670|YM14B_YEAST	A.NPSGWSFYGHP.S	N	62.07	1247.54	11	-0.7	624.775	2	59.37	60154000	4	F4:22299	D810_RR_Sample.raw	5	5	97	107			PEAKS DB
23	10	Q04670|YM14B_YEAST	A.IGDLQFHFQDNTKTSIKVLHTP.N	N	62	2538.32	22	1	847.116	3	56.76	5884500	4	F4:21220	D810_RR_Sample.raw	3	3	499	520			PEAKS DB
23	10	Q04670|YM14B_YEAST	P.IVKYGDFYWVSKKYLLP.S	N	61.66	2118.16	17	0	1060.09	2	72.63	171490000	4	F4:31066	D810_RR_Sample.raw	6	6	557	573			PEAKS DB
23	10	Q04670|YM14B_YEAST	R.LNNNGIHINNKVA.C	N	59.97	1419.76	13	-0.2	474.26	3	32.91	1717000	1	F1:8204	D810.raw	1	1	297	309			PEAKS DB
23	10	Q04670|YM14B_YEAST	A.C(+58.01)FTKNVLERSDGTVLAP.I	N	59.95	1906.95	17	-1.2	954.479	2	62.46	66374000	4	F4:24025	D810_RR_Sample.raw	4	4	540	556	Carboxymethyl	C1:Carboxymethyl:1000.00	PEAKS DB
23	10	Q04670|YM14B_YEAST	P.GHLLLDSGASRTLIRSAHHIHSA.S	N	59.63	2448.31	23	-1.4	817.109	3	41.13	204030000	4	F4:11985	D810_RR_Sample.raw	6	6	456	478			PEAKS DB
23	10	Q04670|YM14B_YEAST	P.NWVKTYIKFLQNSNLGGIIP.T	N	58.49	2304.26	20	-0.6	769.095	3	93.6	8908600	4	F4:46834	D810_RR_Sample.raw	2	2	183	202			PEAKS DB
23	10	Q04670|YM14B_YEAST	P.DINVVDAQKRNIP.I	N	58.24	1480.8	13	-0.4	741.407	2	46.09	75158000	1	F1:15979	D810.raw	4	4	483	495			PEAKS DB
23	10	Q04670|YM14B_YEAST	P.G(+56.03)PQSQFPQYP.S	N	58.17	1203.56	10	0	602.785	2	83.47	8626800	3	F3:38669	D810_Prop_Sample.raw	2	2	125	134	Propionyl	G1:Propionyl:1000.00	PEAKS DB
23	10	Q04670|YM14B_YEAST	P.YPQQC(+58.01)M(+15.99)MTQNQANP.S	N	58.08	1726.67	14	-0.9	864.344	2	44.54	269930	1	F1:14838	D810.raw	2	2	85	98	Carboxymethyl	Oxidation (M)	C5:Carboxymethyl:1000.00	M6:Oxidation (M):12.28	PEAKS DB
23	10	Q04670|YM14B_YEAST	A.VPENPHHASP.Q	N	55.39	1083.51	10	0.7	542.763	2	19.7	10666	1	F1:3640	D810.raw	1	1	63	72			PEAKS DB
23	10	Q04670|YM14B_YEAST	P.GHLLLDSGASRTLIR.S	N	55	1607.91	15	-0.4	536.977	3	46.42	0	4	F4:14863	D810_RR_Sample.raw	0	0	456	470			PEAKS DB
23	10	Q04670|YM14B_YEAST	P.HISHGSAC(+58.01)A.S	N	53.62	939.387	9	-0.4	470.7	2	17.76	245650	1	F1:3047	D810.raw	2	2	11	19	Carboxymethyl	C8:Carboxymethyl:1000.00	PEAKS DB
23	10	Q04670|YM14B_YEAST	P.S(+56.03)TDNDSISKSTTEP.I	N	53.57	1536.68	14	0	769.347	2	43.46	342800	2	F2:13442	D810_Prop.raw	1	1	411	424	Propionyl	S1:Propionyl:100.65	PEAKS DB
23	10	Q04670|YM14B_YEAST	P.G(+56.03)HLLLDSGASRTLIR.S	N	53.56	1663.94	15	1	555.653	3	62.2	770240	2	F2:25251	D810_Prop.raw	2	2	456	470	Propionyl	G1:Propionyl:1000.00	PEAKS DB
23	10	Q04670|YM14B_YEAST	P.L(+56.03)DVSASKIQEYDKA.S	N	53.47	1621.82	14	-1.8	811.916	2	67.31	0	3	F3:27399	D810_Prop_Sample.raw	0	0	33	46	Propionyl	L1:Propionyl:113.99	PEAKS DB
23	10	Q04670|YM14B_YEAST	R.S(+56.03)YTNTTKP.K	N	53.19	966.466	8	0.1	484.24	2	39.79	3531600	3	F3:11169	D810_Prop_Sample.raw	2	2	373	380	Propionyl	S1:Propionyl:77.93	PEAKS DB
23	10	Q04670|YM14B_YEAST	R.H(+56.03)RHLNMTVA.E	N	52.13	1133.58	9	1.7	567.796	2	33.93	0	3	F3:8303	D810_Prop_Sample.raw	0	0	329	337	Propionyl	H1:Propionyl:1000.00	PEAKS DB
23	10	Q04670|YM14B_YEAST	P.SDEK(+56.03)NDSRSYTNTTKP.K	N	51.8	1897.87	16	-0.2	633.629	3	28.26	186190	2	F2:4887	D810_Prop.raw	1	1	365	380	Propionyl	K4:Propionyl:0.00	PEAKS DB
23	10	Q04670|YM14B_YEAST	P.NIAYDLLSLNELA.A	N	51.42	1447.76	13	-0.4	724.885	2	102.69	1060500	1	F1:57661	D810.raw	1	1	521	533			PEAKS DB
23	10	Q04670|YM14B_YEAST	P.S(+56.03)GWSFYGHP.S	N	51.18	1092.47	9	0	547.24	2	81.95	19772000	2	F2:39153	D810_Prop.raw	2	2	99	107	Propionyl	S1:Propionyl:1000.00	PEAKS DB
23	10	Q04670|YM14B_YEAST	P.QQC(+58.01)MMTQNQANP.S	N	50.65	1450.56	12	0.3	726.289	2	42.81	39573000	1	F1:13859	D810.raw	2	2	87	98	Carboxymethyl	C3:Carboxymethyl:1000.00	PEAKS DB
23	10	Q04670|YM14B_YEAST	A.STKANSQQTTTP.A	N	50.28	1262.61	12	-0.4	632.312	2	18.97	142920	1	F1:3416	D810.raw	2	2	47	58			PEAKS DB
23	10	Q04670|YM14B_YEAST	A.N(+56.03)PSGWSFYGHP.S	N	49.92	1303.56	11	0.7	652.789	2	82.15	1883100	2	F2:39406	D810_Prop.raw	2	2	97	107	Propionyl	N1:Propionyl:1000.00	PEAKS DB
23	10	Q04670|YM14B_YEAST	P.L(+56.03)DVSASKIQEYDKASTKANSQQTTTP.A	N	48.35	2866.42	26	-0.7	956.48	3	57.57	0	2	F2:22340	D810_Prop.raw	0	0	33	58	Propionyl	L1:Propionyl:36.87	PEAKS DB
23	10	Q04670|YM14B_YEAST	P.G(+56.03)HLLLDSGASRTLIRSAHHIHSA.S	N	47.6	2504.34	23	0.3	501.875	5	57.29	9245500	2	F2:22153	D810_Prop.raw	2	2	456	478	Propionyl	G1:Propionyl:1000.00	PEAKS DB
23	10	Q04670|YM14B_YEAST	R.HRHLNM(+15.99)TVAELFLDIHAIYEEQQGSRNSKP.N	N	47.26	3548.76	30	-0.2	710.759	5	70.5	2313700	4	F4:29580	D810_RR_Sample.raw	2	2	329	358	Oxidation (M)	M6:Oxidation (M):1000.00	PEAKS DB
23	10	Q04670|YM14B_YEAST	A.R(+56.03)AHNVSTSNNSPSTDNDSISKSTTEP.I	N	46.1	2801.27	26	0.1	934.764	3	32.05	14112	2	F2:7024	D810_Prop.raw	1	1	399	424	Propionyl	R1:Propionyl:57.57	PEAKS DB
23	10	Q04670|YM14B_YEAST	P.D(+56.03)INVVDAQK(+56.03)RNIP.I	N	45.24	1592.85	13	-0.6	797.433	2	83.15	577080	3	F3:38311	D810_Prop_Sample.raw	2	2	483	495	Propionyl	D1:Propionyl:1000.00	K9:Propionyl:1000.00	PEAKS DB
23	10	Q04670|YM14B_YEAST	P.T(+56.03)INNVHTSESTRKYP.Y	N	44.91	1801.9	15	0.4	601.639	3	38.99	0	3	F3:10650	D810_Prop_Sample.raw	0	0	580	594	Propionyl	T1:Propionyl:62.69	PEAKS DB
23	10	Q04670|YM14B_YEAST	P.IQLNNKHDLHLGQKLTESTVNHTNHSDDELP.G	N	44.41	3546.75	31	-0.9	887.693	4	44.73	150950	1	F1:14963	D810.raw	1	1	425	455			PEAKS DB
23	10	Q04670|YM14B_YEAST	P.ENPHHASP.Q	N	43.52	887.389	8	1	444.702	2	15.4	286760	1	F1:2430	D810.raw	1	1	65	72			PEAKS DB
23	10	Q04670|YM14B_YEAST	P.QQC(+58.01)M(+15.99)MTQNQANPSGWSFYGHP.S	N	43.38	2484.99	21	-1.5	1243.5	2	66.35	0	1	F1:28524	D810.raw	0	0	87	107	Carboxymethyl	Oxidation (M)	C3:Carboxymethyl:1000.00	M4:Oxidation (M):9.34	PEAKS DB
23	10	Q04670|YM14B_YEAST	P.GPQSQFPQYPSSVGTPLSTP.S	N	41.63	2074	20	1.5	1038.01	2	74.04	0	1	F1:34516	D810.raw	0	0	125	144			PEAKS DB
23	10	Q04670|YM14B_YEAST	A.DAFETKVTNIIDRLNNNGIHINNKVA.C	N	40.81	2922.53	26	0.1	731.64	4	73.28	0	4	F4:31527	D810_RR_Sample.raw	0	0	284	309			PEAKS DB
23	10	Q04670|YM14B_YEAST	A.C(+56.03)FTK(+114.04)NVLERSDGTVLAP.I	N	40.07	2019.01	17	-1.6	1010.51	2	100.32	0	3	F3:51156	D810_Prop_Sample.raw	0	0	540	556	Propionyl	DiGly	C1:Propionyl:1000.00	K4:DiGly:1000.00	PEAKS DB
23	10	Q04670|YM14B_YEAST	A.YDLLSLNELA.A	N	39.83	1149.59	10	-0.4	575.803	2	93.11	0	4	F4:46493	D810_RR_Sample.raw	0	0	524	533			PEAKS DB
23	10	Q04670|YM14B_YEAST	A.V(+56.03)PENPHHASP.Q	N	38.92	1139.54	10	0.4	570.775	2	36.31	2816000	3	F3:9386	D810_Prop_Sample.raw	2	2	63	72	Propionyl	V1:Propionyl:1000.00	PEAKS DB
23	10	Q04670|YM14B_YEAST	P.QQC(+58.01)MM(+15.99)TQNQANPSGWSFYGHP.S	N	38.73	2484.99	21	-1.7	1243.5	2	65.64	15876	1	F1:28015	D810.raw	1	1	87	107	Carboxymethyl	Oxidation (M)	C3:Carboxymethyl:1000.00	M5:Oxidation (M):0.00	PEAKS DB
23	10	Q04670|YM14B_YEAST	P.Q(+56.03)QC(+58.01)MMTQNQANPSGWSFYGHP.S	N	37.34	2525.02	21	1.4	1263.52	2	85.82	34811	2	F2:41999	D810_Prop.raw	1	1	87	107	Propionyl	Carboxymethyl	Q1:Propionyl:1000.00	C3:Carboxymethyl:1000.00	PEAKS DB
23	10	Q04670|YM14B_YEAST	P.SGWSFYGHP.S	N	37.27	1036.44	9	-0.1	519.227	2	59.54	63495000	2	F2:23649	D810_Prop.raw	2	2	99	107			PEAKS DB
23	10	Q04670|YM14B_YEAST	P.SPESGNTFTDSSSADSDMTSTK(+56.03)K(+56.03)YVRPP.P	N	35.99	3103.39	28	-2.8	776.853	4	40.18	0	1	F1:11963	D810.raw	0	0	145	172	Propionyl	K22:Propionyl:25.90	K23:Propionyl:25.11	PEAKS DB
23	10	Q04670|YM14B_YEAST	P.GPQSQFP.Q	N	35.83	759.355	7	1	380.685	2	45.58	11511000	4	F4:14535	D810_RR_Sample.raw	1	1	125	131			PEAKS DB
23	10	Q04670|YM14B_YEAST	P.TINNVHTSESTRKYP.Y	N	35.58	1745.87	15	-1.5	582.963	3	28.18	1438000	1	F1:5795	D810.raw	2	2	580	594			PEAKS DB
23	10	Q04670|YM14B_YEAST	P.HISHGSAC(+58.01)ASVTSKEVHTNQDP.L	N	34.22	2362.06	22	0.3	591.523	4	28.6	365210	1	F1:6106	D810.raw	1	1	11	32	Carboxymethyl	C8:Carboxymethyl:1000.00	PEAKS DB
23	10	Q04670|YM14B_YEAST	P.G(+56.03)PQSQFPQYPSSVGTP.L	N	33.26	1731.81	16	-0.8	866.912	2	84.53	11919	2	F2:41066	D810_Prop.raw	1	1	125	140	Propionyl	G1:Propionyl:1000.00	PEAKS DB
23	10	Q04670|YM14B_YEAST	R.REDSILDVFTTILA.F	N	32.64	1591.85	14	1.9	796.932	2	87.1	0	3	F3:41366	D810_Prop_Sample.raw	0	0	707	720			PEAKS DB
23	10	Q04670|YM14B_YEAST	A.ELFLDIHAIYEEQQGSR.N	N	32.61	2047	17	-0.2	683.341	3	75.34	602050	1	F1:35630	D810.raw	1	1	338	354			PEAKS DB
23	10	Q04670|YM14B_YEAST	P.YPQQC(+58.01)MM(+15.99)TQNQANPSGWSFYGHP.S	N	32.4	2745.1	23	-0.3	916.042	3	68.87	218830	1	F1:30457	D810.raw	1	1	85	107	Carboxymethyl	Oxidation (M)	C5:Carboxymethyl:1000.00	M7:Oxidation (M):14.02	PEAKS DB
23	10	Q04670|YM14B_YEAST	P.YPQQC(+58.01)M(+15.99)MTQNQANPSGWSFYGHP.S	N	31.89	2745.1	23	2.5	1373.56	2	68.78	0	1	F1:30478	D810.raw	0	0	85	107	Carboxymethyl	Oxidation (M)	C5:Carboxymethyl:1000.00	M6:Oxidation (M):0.00	PEAKS DB
23	10	Q04670|YM14B_YEAST	P.YPQQC(+58.01)MMTQNQA.N	N	31.51	1499.58	12	0	750.799	2	49.79	258380	4	F4:16617	D810_RR_Sample.raw	1	1	85	96	Carboxymethyl	C5:Carboxymethyl:1000.00	PEAKS DB
23	10	Q04670|YM14B_YEAST	P.N(+56.03)IAYDLLSLNELA.A	N	30.96	1503.78	13	0.8	752.899	2	106	176260	2	F2:58261	D810_Prop.raw	1	1	521	533	Propionyl	N1:Propionyl:1000.00	PEAKS DB
23	10	Q04670|YM14B_YEAST	R.GLSGEYKFLRYTR.H	N	30.4	1588.84	13	0.1	530.619	3	46.91	9583900	4	F4:15021	D810_RR_Sample.raw	1	1	316	328			PEAKS DB
23	10	Q04670|YM14B_YEAST	P.Q(+56.03)QC(+58.01)MMTQNQANP.S	N	29.93	1506.59	12	1	754.303	2	64.61	793060	3	F3:25485	D810_Prop_Sample.raw	1	1	87	98	Propionyl	Carboxymethyl	Q1:Propionyl:1000.00	C3:Carboxymethyl:1000.00	PEAKS DB
23	10	Q04670|YM14B_YEAST	P.T(+56.03)TVSEQNTEESIIADLPLP.D	N	29.14	2112.05	19	0.4	705.023	3	82.74	831030	1	F1:41268	D810.raw	1	1	1116	1134	Propionyl	T1:Propionyl:1000.00	PEAKS DB
23	10	Q04670|YM14B_YEAST	P.YTPYQMSP.M	N	28.94	985.422	8	0.9	493.719	2	54.23	139030	1	F1:20920	D810.raw	1	1	112	119			PEAKS DB
23	11	Q92393|YO12B_YEAST	A.RAHNVSTSNNSPSTDNDSISKSTTEP.I	N	115.63	2745.24	26	-0.7	916.088	3	31.38	3276900	4	F4:7418	D810_RR_Sample.raw	2	2	399	424			PEAKS DB
23	11	Q92393|YO12B_YEAST	A.ELFLDIHAIYEEQQGSRNSKP.N	N	98.45	2473.22	21	-0.3	825.415	3	67	42156000	4	F4:27000	D810_RR_Sample.raw	4	4	338	358			PEAKS DB
23	11	Q92393|YO12B_YEAST	A.C(+58.01)(+56.03)ASVTSKEVHTNQDP.L	N	95.76	1728.76	15	-0.1	865.388	2	44.62	507180	3	F3:13660	D810_Prop_Sample.raw	2	2	18	32	Carboxymethyl	Propionyl	C1:Carboxymethyl:1000.00	C1:Propionyl:143.14	PEAKS DB
23	11	Q92393|YO12B_YEAST	A.C(+58.01)ASVTSKEVHTNQDP.L	N	93.06	1672.74	15	0	837.375	2	29.22	4269800	1	F1:6486	D810.raw	2	2	18	32	Carboxymethyl	C1:Carboxymethyl:1000.00	PEAKS DB
23	11	Q92393|YO12B_YEAST	A.S(+56.03)VTSKEVHTNQDP.L	N	92.64	1496.71	13	-0.5	749.362	2	35.29	92486000	3	F3:8864	D810_Prop_Sample.raw	2	2	20	32	Propionyl	S1:Propionyl:80.90	PEAKS DB
23	11	Q92393|YO12B_YEAST	A.SVTSK(+56.03)EVHTNQDP.L	N	88.71	1496.71	13	-0.8	749.362	2	36.26	12809000	3	F3:9517	D810_Prop_Sample.raw	2	2	20	32	Propionyl	K5:Propionyl:52.86	PEAKS DB
23	11	Q92393|YO12B_YEAST	P.YPQQC(+58.01)MMTQNQANPSGWSFYGHP.S	N	88.29	2729.11	23	0.7	1365.56	2	73.62	49563000	1	F1:34318	D810.raw	4	4	85	107	Carboxymethyl	C5:Carboxymethyl:1000.00	PEAKS DB
23	11	Q92393|YO12B_YEAST	P.T(+56.03)INNVHTSESTR.K	N	87.91	1413.68	12	0.1	707.85	2	33.46	386180	2	F2:7755	D810_Prop.raw	1	1	580	591	Propionyl	T1:Propionyl:1000.00	PEAKS DB
23	11	Q92393|YO12B_YEAST	A.SVTSKEVHTNQDP.L	N	85.76	1440.68	13	-0.2	721.349	2	27.54	845670	1	F1:5498	D810.raw	1	1	20	32			PEAKS DB
23	11	Q92393|YO12B_YEAST	A.S(+56.03)VTSK(+56.03)EVHTNQDP.L	N	83.82	1552.74	13	-0.3	777.375	2	53.41	14236000	2	F2:19707	D810_Prop.raw	7	7	20	32	Propionyl	S1:Propionyl:1000.00	K5:Propionyl:1000.00	PEAKS DB
23	11	Q92393|YO12B_YEAST	R.AHNVSTSNNSPSTDNDSISKSTTEP.I	N	82.57	2589.14	25	-0.8	864.054	3	32.23	66734	3	F3:7374	D810_Prop_Sample.raw	1	1	400	424			PEAKS DB
23	11	Q92393|YO12B_YEAST	P.LDVSASKIQEYDKA.S	N	82.54	1565.79	14	-1	783.903	2	46.22	1790500	4	F4:14779	D810_RR_Sample.raw	1	1	33	46			PEAKS DB
23	11	Q92393|YO12B_YEAST	P.INAIGDLQFHFQDNTKTSIKVLHTP.N	N	82.11	2836.49	25	-0.7	946.502	3	64.61	21329000	4	F4:25413	D810_RR_Sample.raw	5	5	496	520			PEAKS DB
23	11	Q92393|YO12B_YEAST	P.LDVSASKIQEYDKASTKANSQQTTTP.A	N	80.06	2810.39	26	-0.3	1406.2	2	43.15	37666000	1	F1:13936	D810.raw	3	3	33	58			PEAKS DB
23	11	Q92393|YO12B_YEAST	P.ESGNTFTDSSSADSDMTSTKKYVRPPP.M	N	78.93	2904.31	27	0.6	969.111	3	45.03	51483000	1	F1:15253	D810.raw	6	6	147	173			PEAKS DB
23	11	Q92393|YO12B_YEAST	A.E(+56.03)LFLDIHAIYEEQQGSRNSKP.N	N	77.58	2529.25	21	1.1	844.092	3	91.15	114970	3	F3:44241	D810_Prop_Sample.raw	2	2	338	358	Propionyl	E1:Propionyl:77.79	PEAKS DB
23	11	Q92393|YO12B_YEAST	P.STDNDSISKSTTEP.I	N	76.12	1480.65	14	0	741.334	2	32.41	309610	3	F3:7468	D810_Prop_Sample.raw	1	1	411	424			PEAKS DB
23	11	Q92393|YO12B_YEAST	P.YPQQC(+58.01)MMTQNQANP.S	N	75.96	1710.68	14	-0.6	856.347	2	51.14	111310000	2	F2:18283	D810_Prop.raw	4	4	85	98	Carboxymethyl	C5:Carboxymethyl:1000.00	PEAKS DB
23	11	Q92393|YO12B_YEAST	P.S(+56.03)DEKNDSRSYTNTTKP.K	N	75.74	1897.87	16	-1	633.628	3	31.47	265780	3	F3:6846	D810_Prop_Sample.raw	1	1	365	380	Propionyl	S1:Propionyl:10.22	PEAKS DB
23	11	Q92393|YO12B_YEAST	A.C(+58.01)(+56.03)FTKNVLERSDGTVLAP.I	N	75.09	1962.97	17	-0.3	982.493	2	79.29	3537300	2	F2:37349	D810_Prop.raw	2	2	540	556	Carboxymethyl	Propionyl	C1:Carboxymethyl:1000.00	C1:Propionyl:65.81	PEAKS DB
23	11	Q92393|YO12B_YEAST	P.QQC(+58.01)MMTQNQANPSGWSFYGHP.S	N	74.89	2468.99	21	-0.6	1235.5	2	70.67	41385000	4	F4:29509	D810_RR_Sample.raw	4	4	87	107	Carboxymethyl	C3:Carboxymethyl:1000.00	PEAKS DB
23	11	Q92393|YO12B_YEAST	R.L(+56.03)NNNGIHINNKVA.C	N	70.75	1475.78	13	-0.3	738.899	2	53.17	24107	2	F2:19544	D810_Prop.raw	1	1	297	309	Propionyl	L1:Propionyl:116.87	PEAKS DB
23	11	Q92393|YO12B_YEAST	A.AVDITAC(+58.01)FTKNVLERSDGTVLAP.I	N	70.48	2477.25	23	-0.7	1239.63	2	82.6	16473000	4	F4:38554	D810_RR_Sample.raw	3	3	534	556	Carboxymethyl	C7:Carboxymethyl:1000.00	PEAKS DB
23	11	Q92393|YO12B_YEAST	P.GPQSQFPQYPSSVGTP.L	N	70.15	1675.78	16	0.5	838.9	2	63.86	15308000	1	F1:26768	D810.raw	2	2	125	140			PEAKS DB
23	11	Q92393|YO12B_YEAST	R.HRHLNMTVAELFLDIHAIYEEQQGSRNSKP.N	N	69.91	3532.76	30	-1.2	884.197	4	74.69	67651000	4	F4:32598	D810_RR_Sample.raw	6	6	329	358			PEAKS DB
[truncated: 3,467 more rows]
